# Supplementary material for: No Evidence for Pace of Life Evolution Along Elevational Gradients in Squamate Reptiles
Source: Ecol Lett. 2026 Feb 23;29(2):e70343. doi: 10.1111/ele.70343 (PMC12928677; doi:10.1111/ele.70343)
Supplement: Supplementary file 1 — Data S1: ele70343‐sup‐0001‐Supinfo.zip. [file ELE-29-0-s001.zip]

Archive with 20 entries (20 files):
- Appendix S3.docx
- Appendix S1.xlsx
- README.md
- R/08_mean_fecundity.R
- R/13_variability_fecundity.R
- R/06_mean_adult_female_body_size.R
- R/10_variability_adult_body_size.R
- R/01_mean_adult_body_size.R
- R/00_setup_phylogeny.R
- R/09_mean_upper_thermal_limit.R
- R/05_mean_lower_thermal_limit.R
- R/02_mean_body_temperature.R
- R/07_mean_neonate_body_size.R
- R/03_mean_egg_size.R
- R/04_mean_age.R
- R/12_variability_adult_female_body_size.R
- R/11_variability_body_temperature.R
- Data/README_data.md
- Data/Appendix S2.xlsx
- Data/species.nex
