# Supplementary material for: No Evidence for Pace of Life Evolution Along Elevational Gradients in Squamate Reptiles
Source: Ecol Lett. 2026 Feb 23;29(2):e70343. doi: 10.1111/ele.70343 (PMC12928677; doi:10.1111/ele.70343)
Supplement: Supplementary file 1 — Data S1: ele70343‐sup‐0001‐Supinfo.zip. [file ELE-29-0-s001.zip › Appendix S1.xlsx]

## Sheet: data
author	year	decimalLatLow	decimalLongLow	errorInMetersLow	decimalLatHigh	decimalLongHigh	errorInMetersHigh	latitudeDiff	elevationLow	elevationHigh	meanElevation	elevationRange	locationID	family	speciesName	traitCategory	traitName	units	nLow	meanLow	sdLow	nHigh	meanHigh	sdHigh	Comment	dataPooling
Adolph 1990	1990	34.45	-117.75	1000	34.3833	-117.667	1000	0.066667	1250	2230	1740	980	L1	Phrynosomatidae	Sceloporus occidentalis	BodyTemperature	Tbody	degC	125	35.9	1.56525	124	34.6	2.11575	body temp data comes from combined section	no
Adolph 1990	1990	34.3833	-117.667	1000	34.366	-117.8	1000	0.017333	2230	2580	2405	350	L1	Phrynosomatidae	Sceloporus graciosus	BodyTemperature	Tbody	degC	148	34.8	1.82483	132	34.1	2.75739	body temp data comes from combined section	no
Alba et al. 2021	2021	19.24	-97.99	1000	19.22	-99.28	1000	0.02	3260	3498	3379	238	L2	Viperidae	Crotalus triseriatus	NeonateBodySize	NeonateSVL	mm	24	185.22		8	168.83		No SD data available.
Alba et al. 2021	2021	19.24	-97.99	1000	19.22	-99.28	1000	0.02	3260	3498	3379	238	L2	Viperidae	Crotalus triseriatus	NeonateGrowth	NeonateSVLGrowth	mm/m	24	7.11		8	9.32		No SD data available.
Alba et al. 2021	2021	19.24	-97.99	1000	19.22	-99.28	1000	0.02	3260	3498	3379	238	L2	Viperidae	Crotalus triseriatus	NeonateGrowth	NeonateMassGrowth	g/m	24	1.06		8	1.24		No SD data available.
Alencar et al. 2012	2012	-17.8833	-40.1833	1000	-16.75	-42.5333	1000	1.13333	169	561	365	392	L3	Colubridae	Oxyrhopus trigeminus	AdultBodySize	AdultSVL	mm	6	786	56.0933	23	653.409	54.8116	SVL data separate for females and males. Pooled mean and SD calculated.	yes, pooled mean and SD
Alencar et al. 2012	2012	-17.8833	-40.1833	1000	-16.75	-42.5333	1000	1.13333	169	561	365	392	L3	Colubridae	Oxyrhopus trigeminus	MaternalBodySize	FemaleSVL	mm	6	786	56.0933	14	717.7	57.9957	SVL data separate for females and males. Pooled mean and SD calculated.	yes, pooled mean and SD
Altunisik & Eksilmez 2020	2020	41.254	41.1423	1000	41.4428	41.9867	1000	0.188778	203	1156	679.5	953	L4	Lacertidae	Darevskia derjugini	AdultGrowth	AdultSVLGrowth	mm/year	36	2.79	2.598	30	2.74	2.848	Data separate for females and males. Pooled mean and SD calculated.
Altunisik & Eksilmez 2020	2020	41.254	41.1423	1000	41.4428	41.9867	1000	0.188778	203	1156	679.5	953	L4	Lacertidae	Darevskia derjugini	Mean age	MeanAge	-	36	4.292		30	4.324		Data separate for females and males. Pooled mean and SD calculated.
Altunisik & Eksilmez 2020	2020	41.254	41.1423	1000	41.4428	41.9867	1000	0.188778	203	1156	679.5	953	L4	Lacertidae	Darevskia derjugini	AdultSurvival	AdultSurvivalRate	-	36	0.728		30	0.733		Data separate for females and males. Pooled mean and SD calculated.
Alvarez-Ruiz et al. 2018	2018	36.9161	-3.63333	1000	36.9161	-3.63333	1000	0	500	2350	1425	1850	L5	Lacertidae	Psammodromus algirus		ParasiteInfectionIntensity	N	80	43.4	19.9	50	69	18.2	6 altitudes sampled, but results pooled as low, mid and high altitude	no
Anderson et al. 2022	2022	-37.9727	147.604	1000	-37.1116	147.179	1000	0.86116	17	1546	781.5	1529	L6	Scincidae	Lampropholis guichenoti	AdultBodySize	AdultMass	g	14	1.60757	0.334277	18	1.60757	0.334277		no
Anderson et al. 2022	2022	-37.9727	147.604	1000	-37.1116	147.179	1000	0.86116	17	1546	781.5	1529	L6	Scincidae	Lampropholis guichenoti	PrefferedTemperature	Tpref	degC	14	26.4906	1.13723	18	27.8695	1.2327
Anderson et al. 2022	2022	-37.9727	147.604	1000	-37.1116	147.179	1000	0.86116	17	1546	781.5	1529	L6	Scincidae	Lampropholis guichenoti	LowerThermalLimit	CTmin	degC	14	8.39286	1.38256	17	6.19706	0.74592		no
Anderson et al. 2022	2022	-37.9727	147.604	1000	-37.1116	147.179	1000	0.86116	17	1546	781.5	1529	L6	Scincidae	Lampropholis guichenoti	UpperThermalLimit	CTmax	degC	14	39.3286	0.792686	17	39.4059	0.752056		no
Andrews et al. 1997	1997	31.884	-109.205	1000	31.915	-109.285	1000	0.031	1800	2400	2100	600	L8	Phrynosomatidae	Sceloporus virgatus	Fecundity	ClutchSize	N	25	8	2	17	10	2.474		no
Andrews et al. 1997	1997	31.884	-109.205	1000	31.915	-109.285	1000	0.031	1800	2400	2100	600	L8	Phrynosomatidae	Sceloporus virgatus	AdultBodySize	AdultMass	g	25	6	0.9	17	5.9	1.072		no
Andrews et al. 1997	1997	31.884	-109.205	1000	31.915	-109.285	1000	0.031	1800	2400	2100	600	L8	Phrynosomatidae	Sceloporus virgatus	NeonateBodySize	NeonateMass	mg	25	430	50.5	17	448	27.212	Hatched in captivity, but temperatures simulating natural environment	no
Andrews et al. 1997	1997	31.884	-109.205	1000	31.915	-109.285	1000	0.031	1800	2400	2100	600	L8	Phrynosomatidae	Sceloporus virgatus		EmbryoSurvivalRate	%	162	87.6543		130	90		Calculated as 100-egg mortality %
Andrews et al. 1999	1999	19.35	-98.6667	5000	19.1167	-99.7667	5000	0.233333	3200	4100	3650	900	L7	Phrynosomatidae	Sceloporus bicanthalis	BodyTemperature	Tbody	degC	88	30.7	2.627	77	27.1	3.422	Data for S. aeneus not usable	no
Arribas 2009	2009	43	-4	5000	42	0.5	5000	1	1500	2090	1795	590	L71	Lacertidae	Zootoca vivipara	AdultBodySize	AdultSVL	mm	26	51.3923	5.63409	180	51.9907	4.03282		no
Arribas 2009	2009	43	-4	5000	42	0.5	5000	1	1500	2090	1795	590	L71	Lacertidae	Zootoca vivipara	MaternalBodySize	FemaleSVL	mm	14	52.74	6.7724	132	53.14	4.36587		no
Artacho et al. 2017	2017	-42.9543	-72.6649	1000	-35.6041	-71.054	1000	7.35019	50	1100	575	1050	L9	Liolaemidae	Liolaemus pictus	AdultBodySize	AdultSVL	mm	76	62.93	4.047	81	62.518	3.4		yes, pooled mean and SD
Artacho et al. 2017	2017	-42.9543	-72.6649	1000	-35.6041	-71.054	1000	7.35019	50	1100	575	1050	L9	Liolaemidae	Liolaemus pictus	MaternalBodySize	FemaleSVL	mm	38	61.73	4.76	44	62.66	3.55		yes, pooled mean and SD
Artacho et al. 2017	2017	-42.9543	-72.6649	1000	-35.6041	-71.054	1000	7.35019	50	1100	575	1050	L9	Liolaemidae	Liolaemus pictus	AdultBodySize	AdultMass	g	76	6.61	1.353	81	6.78	1.377		yes, pooled mean and SD
Artacho et al. 2017	2017	-42.9543	-72.6649	1000	-35.6041	-71.054	1000	7.35019	50	1100	575	1050	L9	Liolaemidae	Liolaemus pictus	BodyTemperature	Tbody	degC	76	33.093	1.82	81	32.43	2.72		yes, pooled mean and SD
Artacho et al. 2017	2017	-42.9543	-72.6649	1000	-35.6041	-71.054	1000	7.35019	50	1100	575	1050	L9	Liolaemidae	Liolaemus pictus	PrefferedTemperature	Tpref	degC	76	37.91	1.97821	81	36.1795	2.62858
Atkins et al. 2007	2007	-42.5667	147.867	1000	-41.85	146.567	1000	0.716667	75	1200	637.5	1125	L10	Scincidae	Niveoscincus ocellatus	Fecundity	ClutchSize	N	80	2.85	1.549	120	1.8	0.894		no
Atkins et al. 2007	2007	-42.5667	147.867	1000	-41.85	146.567	1000	0.716667	75	1200	637.5	1125	L10	Scincidae	Niveoscincus ocellatus	NeonateBodySize	NeonateMass	mg	16	484.54	29.08	26	550.315	53.558	Only used data from the control group, not from the treatment groups	no
Atkins et al. 2007	2007	-42.5667	147.867	1000	-41.85	146.567	1000	0.716667	75	1200	637.5	1125	L10	Scincidae	Niveoscincus ocellatus	NeonateBodySize	NeonateSVL	mm	16	28.24	1.44	26	29.145	0.721	Only used data from the control group, not from the treatment groups	no
Atkins et al. 2007	2007	-42.5667	147.867	1000	-41.85	146.567	1000	0.716667	75	1200	637.5	1125	L10	Scincidae	Niveoscincus ocellatus		NeonateBCI	-	16	0.2	1	26	0.13	0.898	Only used data from the control group, not from the treatment groups	no
Atkins et al. 2007	2007	-42.5667	147.867	1000	-41.85	146.567	1000	0.716667	75	1200	637.5	1125	L10	Scincidae	Niveoscincus ocellatus	AdultBodyCondition	AdultBCI	-	18	-0.15	0.933	34	0.084	0.686	Only used data from the control group, not from the treatment groups
Atkins et al. 2007	2007	-42.5667	147.867	1000	-41.85	146.567	1000	0.716667	75	1200	637.5	1125	L10	Scincidae	Niveoscincus ocellatus		NeonateSurvivalRate	%	18	84.2105		34	82.35		Only used data from the control group, not from the treatment groups
Avella et al. 2022	2022	41.28	-8.72	1000	41.8	-8.13	1000	0.52	35	800	417.5	765	L11	Viperidae	Vipera latastei	AdultBodySize	AdultSVL	mm	32	457.188	54.0152	19	363.421	89.6607	Raw data available in supplementary material	no
Avella et al. 2022	2022	41.28	-8.72	1000	41.8	-8.13	1000	0.52	35	800	417.5	765	L11	Viperidae	Vipera latastei	MaternalBodySize	FemaleSVL	mm	16	458.125	32.7045	7	391.429	113.163		no
Ballinger 1979	1979	31.884	-109.205	5000	31.9028	-109.279	5000	0.018798	1675	2542	2108.5	867	L126	Phrynosomatidae	Sceloporus jarrovii	AdultBodySize	AdultSVL	mm	123	72	9.39576	104	76.9902	6.78261	Data extracted from graphs	no
Ballinger 1979	1979	31.884	-109.205	5000	31.9028	-109.279	5000	0.018798	1675	2542	2108.5	867	L126	Phrynosomatidae	Sceloporus jarrovii	MaternalBodySize	FemaleSVL	mm	123	72	9.39576	104	76.9902	6.78261	Data extracted from graphs	no
Ballinger 1979	1979	31.884	-109.205	5000	31.9028	-109.279	5000	0.018798	1675	2542	2108.5	867	L126	Phrynosomatidae	Sceloporus jarrovii	Fecundity	ClutchSize	N	123	7.06504	3.48001	104	8.38812	2.66537	Data extracted from graphs	no
Beaupre 1995a	1995	29.182	-102.961	5000	29.39	-103.203	5000	0.208	560	1036	798	476	L12	Viperidae	Crotalus lepidus	BodyTemperature	Tbody	degC	2467	29.9	1.98676	5033	28.79	2.83775		yes, pooled mean and SD
Beaupre 1995a	1995	29.182	-102.961	5000	29.39	-103.203	5000	0.208	560	1036	798	476	L12	Viperidae	Crotalus lepidus		GravidFemales	%	17	29		18	27
Beaupre 1996	1996	29.182	-102.961	5000	29.39	-103.203	5000	0.208	560	1036	798	476	L12	Viperidae	Crotalus lepidus	AdultBodySize	AdultMass	g	3	86.9	15.242	5	131.6	41.814		no
Beaupre 1996	1996	29.182	-102.961	5000	29.39	-103.203	5000	0.208	560	1036	798	476	L12	Viperidae	Crotalus lepidus		DailyRestingEnergy	J/d	3	1047	145.492	5	1228	286.217
Beaupre 1996	1996	29.182	-102.961	5000	29.39	-103.203	5000	0.208	560	1036	798	476	L12	Viperidae	Crotalus lepidus		DailyActiveEnergy	J/d	3	2019	649.519	5	4875	2005.75
Belasen et al. 2017	2017	37.05	25.383	1000	37.108	25.533	1000	0.058	25	636	330.5	611	L13	Lacertidae	Podarcis erhardii	BodyTemperature	Tbody	degC	55	33.47	0.83	100	33.964	0.993		no
Belasen et al. 2017	2017	37.05	25.383	1000	37.108	25.533	1000	0.058	25	636	330.5	611	L13	Lacertidae	Podarcis erhardii	PrefferedTemperature	Tpref	degC	55	34.35	0.23	100	34.195	0.29
Belasen et al. 2017	2017	37.05	25.383	1000	37.108	25.533	1000	0.058	25	636	330.5	611	L13	Lacertidae	Podarcis erhardii	UpperThermalLimit	CTmax	degC	12	43.97	0.37	22	44.1991	0.423722		no
Belasen et al. 2017	2017	37.05	25.383	1000	37.108	25.533	1000	0.058	25	636	330.5	611	L13	Lacertidae	Podarcis erhardii	LowerThermalLimit	CTmin	degC	12	11.51	0.54	21	12.6148	0.600609		no
Beltran et al. 2020a	2020	-33.846	151.072	5000	-31.333	151.65	1000	2.513	65	1400	732.5	1335	L14	Scincidae	Saiphos equalis	AdultBodySize	AdultMass	g	13	4.49231	0.765356	8	4.8375	1.00276	Low elevation data comes from 4 separate locations at altitude 5 - 96 m. Created a centroid of all locations. Error = circle radius. Altitude is average of all 4 locations.	no
Beltran et al. 2020a	2020	-33.846	151.072	5000	-31.333	151.65	1000	2.513	65	1400	732.5	1335	L14	Scincidae	Saiphos equalis	AdultBodySize	AdultSVL	mm	13	77.0769	3.37791	8	79.125	4.01559		no
Beltran et al. 2020a	2020	-33.846	151.072	5000	-31.333	151.65	1000	2.513	65	1400	732.5	1335	L14	Scincidae	Saiphos equalis	MaternalBodySize	FemaleSVL	mm	13	77.0769	3.37791	8	79.125	4.01559		no
Beltran et al. 2020a	2020	-33.846	151.072	5000	-31.333	151.65	1000	2.513	65	1400	732.5	1335	L14	Scincidae	Saiphos equalis		GestationPeriod	days	6	126.2	9	3	107.3	1.5
Beltran et al. 2020a	2020	-33.846	151.072	5000	-31.333	151.65	1000	2.513	65	1400	732.5	1335	L14	Scincidae	Saiphos equalis	Fecundity	ClutchSize	N	13	2.92308	1.03775	8	3.125	1.24642		no
Beltran et al. 2020a	2020	-33.846	151.072	5000	-31.333	151.65	1000	2.513	65	1400	732.5	1335	L14	Scincidae	Saiphos equalis	NeonateBodySize	NeonateSVL	mm	7	28.1	0.7	12	28.1	1.3	Only data for neonates reared using simulated current environmental conditions used.	no
Beltran et al. 2020a	2020	-33.846	151.072	5000	-31.333	151.65	1000	2.513	65	1400	732.5	1335	L14	Scincidae	Saiphos equalis	NeonateGrowth	NeonateSVLGrowth	mm/week	6	0.016	0.118	12	0.018	0.184	Only data for neonates reared using simulated current environmental conditions used.
Beltran et al. 2020b	2020	-33.846	151.072	5000	-31.333	151.65	1000	2.513	65	1400	732.5	1335	L14	Scincidae	Saiphos equalis	AdultBodySize	AdultMass	g	13	4.49231	0.765356	8	4.8375	1.00276		no
Beltran et al. 2020b	2020	-33.846	151.072	5000	-31.333	151.65	1000	2.513	65	1400	732.5	1335	L14	Scincidae	Saiphos equalis	AdultBodySize	AdultSVL	mm	13	77.0769	3.37791	8	79.125	4.01559		no
Beltran et al. 2020b	2020	-33.846	151.072	5000	-31.333	151.65	1000	2.513	65	1400	732.5	1335	L14	Scincidae	Saiphos equalis	MaternalBodySize	FemaleSVL	mm	13	77.0769	3.37791	8	79.125	4.01559		no
Beltran et al. 2020b	2020	-33.846	151.072	5000	-31.333	151.65	1000	2.513	65	1400	732.5	1335	L14	Scincidae	Saiphos equalis	Fecundity	ClutchSize	N	13	2.92308	1.03775	8	3.125	1.24642		no
Benabib & Congdon 1992	1992	18.605	-95.077	5000	18.388	-94.94	5000	0.217	45	1000	522.5	955	L15	Phrynosomatidae	Sceloporus variabilis	BodyTemperature	Tbody	degC	81	32.4	2.7	91	28.9	3.72		no
Benabib 1994	1994	18.605	-95.077	5000	18.388	-94.94	5000	0.217	45	1000	522.5	955	L15	Phrynosomatidae	Sceloporus variabilis	Fecundity	ClutchSize	N	46	4.3	0.746	46	4.6	0.95		no
Benabib 1994	1994	18.605	-95.077	5000	18.388	-94.94	5000	0.217	45	1000	522.5	955	L15	Phrynosomatidae	Sceloporus variabilis	Fecundity	ClutchMass	g	45	1.436	0.362	46	1.513	0.353		no
Benabib 1994	1994	18.605	-95.077	5000	18.388	-94.94	5000	0.217	45	1000	522.5	955	L15	Phrynosomatidae	Sceloporus variabilis	Fecundity	MeanLitterMass	g	45	0.331	0.054	46	0.329	0.041		no
Benabib 1994	1994	18.605	-95.077	5000	18.388	-94.94	5000	0.217	45	1000	522.5	955	L15	Phrynosomatidae	Sceloporus variabilis	Fecundity	RCM	-	45	0.203	0.034	46	0.212	0.041		no
Bodensteiner et al. 2021	2021	42.964	1.102	1000	42.909	0.17	1000	0.055	425	1812	1118.5	1387	L16	Lacertidae	Podarcis muralis	BodyTemperature	Tbody	degC	90	32.53	3.415	111	29.92	3.582		no
Bodensteiner et al. 2021	2021	42.964	1.102	1000	42.909	0.17	1000	0.055	425	1812	1118.5	1387	L16	Lacertidae	Podarcis muralis	AdultBodySize	AdultMass	g	15	6.25733	1.15385	16	5.92938	1.19171		no
Bodensteiner et al. 2021	2021	42.964	1.102	1000	42.909	0.17	1000	0.055	425	1812	1118.5	1387	L16	Lacertidae	Podarcis muralis	AdultBodySize	AdultSVL	mm	15	62.3787	3.31103	16	60.3075	4.32493		no
Bodensteiner et al. 2021	2021	42.964	1.102	1000	42.909	0.17	1000	0.055	425	1812	1118.5	1387	L16	Lacertidae	Podarcis muralis	PrefferedTemperature	Tpref	degC	14	33.1037	3.09512	16	34.4351	2.14416
Bodensteiner et al. 2021	2021	42.964	1.102	1000	42.909	0.17	1000	0.055	425	1812	1118.5	1387	L16	Lacertidae	Podarcis muralis	LowerThermalLimit	CTmin	degC	14	4.14286	1.8285	16	3.84375	1.68046		no
Bodensteiner et al. 2021	2021	42.964	1.102	1000	42.909	0.17	1000	0.055	425	1812	1118.5	1387	L16	Lacertidae	Podarcis muralis	UpperThermalLimit	CTmax	degC	14	41.3607	1.29112	16	42.125	0.858487		no
Bronikowski 2000	2000	40.627	-120.758	1000	40.632	-120.859	5000	0.005	1555	1842	1698.5	287	L49	Colubridae	Thamnophis elegans	Fecundity	ClutchSize	N	25	75.3333	63.0661	33	38.5	37.8109	Averaged data over M-slow and L-fast populations	yes, pooled mean and SD
Bronikowski 2000	2000	40.627	-120.758	1000	40.632	-120.859	5000	0.005	1555	1842	1698.5	287	L49	Colubridae	Thamnophis elegans		NeonateSurvivalRate	%	226	65	17.3494	154	33.5	12.0416	Averaged data over M-slow and L-fast populations
Brown & Ruby 1977	1997	32.646	-109.816	5000	32.678	-109.866	5000	0.032	2290	3050	2670	760	L167	Phrynosomatidae	Sceloporus jarrovii		PredationPressure	%	135	0.393		69	0.551		Quantified as percentage of individuals with tail breaks
Brown 1996	1996	28.143	-15.52	5000	27.966	-15.606	5000	0.177	0	1550	775	1550	L190	Phyllodactylidae	Tarentola boettgeri	BodyTemperature	Tbody	degC	33	25.275	1.42843	7	15.875	3.90539		no
Brown 1996	1996	28.143	-15.52	5000	27.966	-15.606	5000	0.177	0	1550	775	1550	L190	Phyllodactylidae	Tarentola boettgeri	LowerThermalLimit	CTmin	degC	12	9.2	1.31636	8	5.3	0.763675		no
Brown 1996	1996	28.143	-15.52	5000	27.966	-15.606	5000	0.177	0	1550	775	1550	L190	Phyllodactylidae	Tarentola boettgeri	UpperThermalLimit	CTmax	degC	12	42.6	0.484974	8	41.6	0.678823		no
Bula et al. 2015	2015	47.04	-119.96	1000	38.8	-117.96	1000	8.24	375	1470	922.5	1095	L151	Phrynosomatidae	Uta stansburiana	AdultBodySize	AdultSVL	mm	49	46.7	3.36	36	48.3	4.02	Only used data for wild animalsm not lab-grown	no
Bulbul et al. 2016a	2016	41.483	41.53	5000	41.253	42.074	5000	0.23	17	1484	750.5	1467	L17	Lacertidae	Darevskia parvula	AdultBodySize	AdultSVL	mm	45	51.88	3.4	44	54.24	2.98		no
Bulbul et al. 2016a	2016	41.483	41.53	5000	41.253	42.074	5000	0.23	17	1484	750.5	1467	L17	Lacertidae	Darevskia parvula	MaternalBodySize	FemaleSVL	mm	17	50.3	2.96	22	53.27	2.97		no
Bulbul et al. 2016a	2016	41.483	41.53	5000	41.253	42.074	5000	0.23	17	1484	750.5	1467	L17	Lacertidae	Darevskia parvula	Mean age	MeanAge	yrs	45	5.09	1.18	44	5.89	1.39		no
Bulbul et al. 2016a	2016	41.483	41.53	5000	41.253	42.074	5000	0.23	17	1484	750.5	1467	L17	Lacertidae	Darevskia parvula	AdultGrowth	AdultSVLGrowth	mm/yr	45	1.01	1.32	44	2.05	2
Bulbul et al. 2016b	2016	41.253	41.358	1000	41.18	41.646	1000	0.073	450	2250	1350	1800	L169	Lacertidae	Darevskia clarkorum	AdultBodySize	AdultSVL	mm	54	61.19	3.74772	31	58.79	4.00879		no
Bulbul et al. 2016b	2016	41.253	41.358	1000	41.18	41.646	1000	0.073	450	2250	1350	1800	L169	Lacertidae	Darevskia clarkorum	MaternalBodySize	FemaleSVL	mm	29	60.09	4.52354	17	59.18	4.82403		no
Bulbul et al. 2016b	2016	41.253	41.358	1000	41.18	41.646	1000	0.073	450	2250	1350	1800	L169	Lacertidae	Darevskia clarkorum	Mean age	MeanAge	yrs	54	6.07	1.69015	31	6.97	2.17143		no
Burraco et al. 2020	2020	37.05	-3.29	5000	37.05	-3.29	5000	0.00089	300	2500	1400	2200	L18	Lacertidae	Psammodromus algirus	AdultBodySize	AdultSVL	mm	17	61.67	5.319	20	72.7	10.152	Data used from lowest and highest altitude	no
Burraco et al. 2020	2020	37.05	-3.29	5000	37.05	-3.29	5000	0.00089	300	2500	1400	2200	L18	Lacertidae	Psammodromus algirus	AdultBodySize	AdultMass	g	17	5.5	1.361	20	9.88	3.354	Data used from lowest and highest altitude	no
Burraco et al. 2020	2020	37.05	-3.29	5000	37.05	-3.29	5000	0.00089	300	2500	1400	2200	L18	Lacertidae	Psammodromus algirus	AdultBodyCondition	AdultBCI	-	17	-0.07	0.124	20	0.05	0.134	Data used from lowest and highest altitude
Calderon-Espinosa et al. 2006	2006	19.395	-104.961	1000	19.366	-97.383	1000	0.029	50	2400	1225	2350	L19	Phrynosomatidae	Sceloporus spinosus	Fecundity	ClutchSize	N	15	9.2	1.78	6	10	0.632	used lowest altitude and highest altitude only	no
Calderon-Espinosa et al. 2006	2006	19.395	-104.961	1000	19.366	-97.383	1000	0.029	50	2400	1225	2350	L19	Phrynosomatidae	Sceloporus spinosus	Fecundity	RCM	-	15	0.31	0.11	6	0.27	0.12	used lowest altitude and highest altitude only	no
Caldwell et al. 2017	2017	-42.566	147.866	1000	-41.848	146.566	1000	0.718	30	1150	590	1120	L32	Scincidae	Niveoscincus ocellatus	AdultBodySize	AdultSVL	mm	26	60.3846	4.10928	26	68.9615	5.34027		no
Caldwell et al. 2017	2017	-42.566	147.866	1000	-41.848	146.566	1000	0.718	30	1150	590	1120	L32	Scincidae	Niveoscincus ocellatus	AdultBodySize	AdultMass	g	26	4.25885	0.940835	26	5.47385	1.37169		no
Caldwell et al. 2017	2017	-42.566	147.866	1000	-41.848	146.566	1000	0.718	30	1150	590	1120	L32	Scincidae	Niveoscincus ocellatus	BodyTemperature	Tbody	degC	26	27.1577	1.41652	26	26.8269	1.30248		no
Caldwell et al. 2017	2017	-42.566	147.866	1000	-42.89	147.23	1000	0.324	30	1176	603	1146	L160	Scincidae	Niveoscincus metallicus	AdultBodySize	AdultSVL	mm	25	52.56	4.20397	26	56.3846	4.119		no
Caldwell et al. 2017	2017	-42.566	147.866	1000	-42.89	147.23	1000	0.324	30	1176	603	1146	L160	Scincidae	Niveoscincus metallicus	AdultBodySize	AdultMass	g	25	2.768	0.590473	26	3.01731	0.614756		no
Caldwell et al. 2017	2017	-42.566	147.866	1000	-42.89	147.23	1000	0.324	30	1176	603	1146	L160	Scincidae	Niveoscincus metallicus	BodyTemperature	Tbody	degC	25	27.1	1.17011	26	26.5977	5.1756		no
Candan 2021	2021	41.193	42.856	1000	40.252	42.647	1000	0.941	1766	2037	1901.5	271	L20	Lacertidae	Lacerta agilis	AdultBodySize	AdultSVL	mm	23	69.32	11.134	24	74.75	10.028		yes, pooled mean and SD
Candan 2021	2021	41.193	42.856	1000	40.252	42.647	1000	0.941	1766	2037	1901.5	271	L20	Lacertidae	Lacerta agilis	MaternalBodySize	FemaleSVL	mm	15	65.62	13.2456	16	76.14	11.28		yes, pooled mean and SD
Candan 2021	2021	41.193	42.856	1000	40.252	42.647	1000	0.941	1766	2037	1901.5	271	L20	Lacertidae	Lacerta agilis	Mean age	MeanAge	yrs	23	4.56	1.068	24	4.796	1.113		yes, pooled mean and SD
Capula & Luiselli 2002	2002	42.013	12.531	5000	42.161	12.15	5000	0.148	50	450	250	400	L22	Colubridae	Zamenis longissimus	AdultBodySize	AdultSVL	cm	73	88.32	11.43	182	85.93	13.22		no
Capula et al. 2000	2000	41.723	12.326	5000	42.097	12.431	5000	0.374	0	100	50	100	L21	Colubridae	Hierophis viridiflavus	AdultBodySize	AdultSVL	cm	34	82.96	5.874	53	92.248	4.638		yes, pooled mean and SD
Capula et al. 2000	2000	41.723	12.326	5000	42.097	12.431	5000	0.374	0	100	50	100	L21	Colubridae	Hierophis viridiflavus	MaternalBodySize	FemaleSVL	cm	15	79.86	5.23	18	88.59	4.04		yes, pooled mean and SD
Cardona-Botero et al. 2023	2023	20.08	-97.65	1000	19.86	-97.51	1000	0.22	950	2130	1540	1180	L23	Xenosauridae	Xenosaurus fractus	BodyTemperature	Tbody	degC	85	20.2812	0.718577	110	19.3018	2.03481	Data presented for each season, pooled averages and SD calculated	yes, pooled mean and SD
Cardozo & Chiaraviglio 2011	2011	-28.718	-64.052	1000	-31.446	-65.577	1000	2.728	117	290	203.5	173	L24	Boidae	Boa constrictor	AdultBodySize	AdultSVL	cm	23	204.396	18.5245	22	207.7	19.2237		no
Cardozo & Chiaraviglio 2011	2011	-28.718	-64.052	1000	-31.446	-65.577	1000	2.728	117	290	203.5	173	L24	Boidae	Boa constrictor	Fecundity	ClutchSize	N	23	24.5652	6.1999	22	24.5909	5.94145		no
Claunch et al. 2021	2021	35.919	-121.467	5000	36.568	-118.769	5000	0.649	2100	2680	2390	580	L25	Phrynosomatidae	Sceloporus graciosus	AdultBodySize	AdultMass	g	45	7.026	1.205	40	6.297	1.148		no
Claunch et al. 2021	2021	35.305	-120.662	5000	44.668	-116.111	5000	9.363	0	2100	1050	2100	L26	Phrynosomatidae	Sceloporus occidentalis	AdultBodySize	AdultMass	g	94	11.613	2.373	11	12.28	5.328		no
Claunch et al. 2021	2021	35.919	-121.467	5000	36.568	-118.769	5000	0.649	2100	2680	2390	580	L25	Phrynosomatidae	Sceloporus graciosus	UpperThermalLimit	CTmax	degC	34	42.6	2.33238	29	42.3	1.61555		no
Claunch et al. 2021	2021	35.305	-120.662	5000	44.668	-116.111	5000	9.363	0	2100	1050	2100	L26	Phrynosomatidae	Sceloporus occidentalis	UpperThermalLimit	CTmax	degC	69	41.4	2.49199	5	42.8	0.67082		no
Comas 2020	2020	31.21	7.83	5000	31.21	7.83	5000	0.00089	2240	2740	2490	500	L27	Sphaerodactylidae	Quedenfeldtia trachyblepharus		ParasiteInfectionIntensity	N	11	2	0.995	36	3.31	2.82
Comas et al. 2019	2019	37.05	-3.29	5000	37.05	-3.29	5000	0.00089	300	2500	1400	2200	L18	Lacertidae	Psammodromus algirus	AdultSurvival	AdultSurvivalRate	%	23	73		23	74
Comas et al. 2019	2019	37.05	-3.29	5000	37.05	-3.29	5000	0.00089	300	2500	1400	2200	L18	Lacertidae	Psammodromus algirus	Mean age	MeanAge	yrs	23	2.56	1.52	23	2.73	1.52		no, but data digitized from plot, presented as mean + CI
Comas et al. 2019	2019	37.05	-3.29	5000	37.05	-3.29	5000	0.00089	300	2500	1400	2200	L18	Lacertidae	Psammodromus algirus	AdultBodyCondition	AdultBCI	-	23	-0.04	0.2775	23	0.05	0.2775
Conover et al. 2015	2015	17.96	-71.19	1000	18.17	-71.25	1000	0.21	13	1236	624.5	1223	L28	Anolidae	Anolis cybotes		ParasiteInfectionIntensity	N	18	29.4	18.243	20	108.4	85.418	Anolis armouri sampled from one altitude. Not used.
Conover et al. 2015	2015	17.96	-71.19	1000	18.17	-71.25	1000	0.21	13	1236	624.5	1223	L28	Anolidae	Anolis cybotes	BodyTemperature	Tbody	degC	18	30.9	1.273	20	26.7	11.18	Anolis armouri sampled from one altitude. Not used.	no
Cree & Guillette 1995	1995	-45.507	170.12	5000	-45.382	170.428	5000	0.125	300	700	500	400	L152	Diplodactylidae	Woodworthia maculatus	AdultBodySize	AdultSVL	mm	23	70.2	4.796	17	74.9	2.886		no
Cree & Guillette 1995	1995	-45.507	170.12	5000	-45.382	170.428	5000	0.125	300	700	500	400	L152	Diplodactylidae	Woodworthia maculatus	MaternalBodySize	FemaleSVL	mm	23	70.2	4.796	17	74.9	2.886		no
Crnobrnja & Aleksic 2004	2004	43.366	22.749	1000	41.833	20.666	1000	1.533	1990	2300	2145	310	L149	Lacertidae	Zootoca vivipara	AdultBodySize	AdultMass	g	13	5.6	1.5	11	5.5	1.3		no
Crnobrnja & Aleksic 2004	2004	43.366	22.749	1000	41.833	20.666	1000	1.533	1990	2300	2145	310	L149	Lacertidae	Zootoca vivipara	AdultBodySize	AdultSVL	mm	13	60.6	3.9	11	59.2	2.5		no
Crnobrnja & Aleksic 2004	2004	43.366	22.749	1000	41.833	20.666	1000	1.533	1990	2300	2145	310	L149	Lacertidae	Zootoca vivipara	MaternalBodySize	FemaleSVL	mm	13	60.6	3.9	11	59.2	2.5		no
Crnobrnja & Aleksic 2004	2004	43.366	22.749	1000	41.833	20.666	1000	1.533	1990	2300	2145	310	L149	Lacertidae	Zootoca vivipara	Fecundity	ClutchSize	N	13	6.9	1.8	11	5.9	1.2		no
Crnobrnja & Aleksic 2004	2004	43.366	22.749	1000	41.833	20.666	1000	1.533	1990	2300	2145	310	L149	Lacertidae	Zootoca vivipara	NeonateBodySize	NeonateMass	g	9	0.18	0.01	11	0.19	0.02		no
Crnobrnja & Aleksic 2004	2004	43.366	22.749	1000	41.833	20.666	1000	1.533	1990	2300	2145	310	L149	Lacertidae	Zootoca vivipara	NeonateBodySize	NeonateSVL	mm	23	19.8	0.8	58	20.2	0.9		no
Crowley 1985a	1985	35.156	-106.511	5000	37.028	-105.763	5000	1.872	1750	2400	2075	650	L150	Phrynosomatidae	Sceloporus undulatus	BodyTemperature	Tbody	degC	193	33.52	1.95	213	35.14	0.3		yes, pooled mean and SD
Crowley 1985a	1985	35.156	-106.511	5000	37.028	-105.763	5000	1.872	1750	2400	2075	650	L150	Phrynosomatidae	Sceloporus undulatus	LowerThermalLimit	CTmin	degC	13	6.3	0.360555	16	6.5	1.2		yes, pooled mean and SD
Crowley 1985a	1985	35.156	-106.511	5000	37.028	-105.763	5000	1.872	1750	2400	2075	650	L150	Phrynosomatidae	Sceloporus undulatus	UpperThermalLimit	CTmax	degC	17	42.7	1.23693	23	43.3	0.959166		yes, pooled mean and SD
Cruz-Eliade et al. 2020	2020	21.162	-98.317	1000	20.26	-98.191	1000	0.902	140	1845	992.5	1705	L29	Phrynosomatidae	Sceloporus variabilis	AdultBodySize	AdultSVL	mm	109	58.1724	0.727195	88	59.7227	0.62727		yes, pooled mean and SD
Cruz-Eliade et al. 2020	2020	21.162	-98.317	1000	20.26	-98.191	1000	0.902	140	1845	992.5	1705	L29	Phrynosomatidae	Sceloporus variabilis	MaternalBodySize	FemaleSVL	mm	55	53.57	0.52	48	54.5	0.57		yes, pooled mean and SD
Cruz-Elizalde & Ramirez-Bautista 2016	2016	21.162	-98.317	1000	20.26	-98.191	1000	0.902	140	1845	992.5	1705	L29	Phrynosomatidae	Sceloporus variabilis	AdultBodySize	AdultSVL	mm	110	58.085	0.753426	88	59.7273	0.62727		yes, pooled mean and SD
Cruz-Elizalde & Ramirez-Bautista 2016	2016	21.162	-98.317	1000	20.26	-98.191	1000	0.902	140	1845	992.5	1705	L29	Phrynosomatidae	Sceloporus variabilis	AdultBodySize	AdultMass	g	110	7.69	0.336155	88	8.52455	0.29554		yes, pooled mean and SD
Cruz-Elizalde & Ramirez-Bautista 2016	2016	21.162	-98.317	1000	20.26	-98.191	1000	0.902	140	1845	992.5	1705	L29	Phrynosomatidae	Sceloporus variabilis	Fecundity	ClutchSize	N	19	3.5	0.828191	13	3.5	0.865332		yes, pooled mean and SD
Cruz-Elizalde & Ramirez-Bautista 2016	2016	21.162	-98.317	1000	20.26	-98.191	1000	0.902	140	1845	992.5	1705	L29	Phrynosomatidae	Sceloporus variabilis	Fecundity	MeanLitterMass	g	19	1.1	0.392301	13	1.3	0.468722		yes, pooled mean and SD
Cruz-Elizalde & Ramirez-Bautista 2016	2016	21.162	-98.317	1000	20.26	-98.191	1000	0.902	140	1845	992.5	1705	L29	Phrynosomatidae	Sceloporus variabilis	EggSize	EggVolume	mm^3	19	698	139.049	13	751	138.814		yes, pooled mean and SD
Cruz-Elizalde & Ramirez-Bautista 2016	2016	21.162	-98.317	1000	20.26	-98.191	1000	0.902	140	1845	992.5	1705	L29	Phrynosomatidae	Sceloporus variabilis	Fecundity	RCM	-	19	0.207	0.0566657	13	0.254	0.0612944		yes, pooled mean and SD
Cruz-Elizalde et al. 2017	2017	18.783	-95.766	1000	21.183	-97.733	1000	2.4	50	1100	575	1050	L30	Phrynosomatidae	Sceloporus variabilis	AdultBodySize	AdultSVL	mm	355	56.6178	0.366349	55	59.9182	1.24151		yes, pooled mean and SD
Cruz-Elizalde et al. 2017	2017	18.783	-95.766	1000	21.183	-97.733	1000	2.4	50	1100	575	1050	L30	Phrynosomatidae	Sceloporus variabilis	MaternalBodySize	FemaleSVL	mm	131	50.92	4.12039	20	54.35	4.33797		yes, pooled mean and SD
Cubric et al. 2023	2023	44.248	21.219	5000	44.025	21.942	5000	0.223	100	400	250	300	L31	Viperidae	Vipera ammodytes	AdultBodySize	AdultSVL	cm	41	53.7673	1.45882	23	45.2878	3.12441		yes, pooled mean and SD
Cubric et al. 2023	2023	44.248	21.219	5000	44.025	21.942	5000	0.223	100	400	250	300	L31	Viperidae	Vipera ammodytes	MaternalBodySize	FemaleSVL	cm	13	50.66	5.08383	12	45.35	11.7779		yes, pooled mean and SD
Cubric et al. 2023	2023	44.248	21.219	5000	44.025	21.942	5000	0.223	100	400	250	300	L31	Viperidae	Vipera ammodytes	AdultBodySize	AdultMass	g	41	111.617	10.2295	23	79.1243	12.6371		yes, pooled mean and SD
Cunningham et al. 2017	2017	-42.566	147.866	1000	-41.848	146.566	1000	0.718	30	1150	590	1120	L32	Scincidae	Niveoscincus ocellatus	Fecundity	ClutchSize	N	679	4.97054	4.52189	627	6.78628	6.05794		no
Deme et al. 2022	2022	39.633	115.583	1000	36.283	100.616	1000	3.35	300	2600	1450	2300	L34	Lacertidae	Eremias argus	AdultBodySize	AdultSVL	mm	30	53.73	3.28634	11	55.87	3.21713		no
Deme et al. 2022	2022	39.633	115.583	1000	36.283	100.616	1000	3.35	300	2600	1450	2300	L34	Lacertidae	Eremias argus	MaternalBodySize	FemaleSVL	mm	30	53.73	3.28634	11	55.87	3.21713		no
Deme et al. 2022	2022	39.633	115.583	1000	36.283	100.616	1000	3.35	300	2600	1450	2300	L34	Lacertidae	Eremias argus	AdultBodySize	AdultMass	g	30	3.26	0.49295	11	3.05	0.497494		no
Deme et al. 2022	2022	39.633	115.583	1000	36.283	100.616	1000	3.35	300	2600	1450	2300	L34	Lacertidae	Eremias argus	Fecundity	ClutchMass	g	30	1.05	0.383406	11	0.91	0.298496		no
Deme et al. 2022	2022	39.633	115.583	1000	36.283	100.616	1000	3.35	300	2600	1450	2300	L34	Lacertidae	Eremias argus	Fecundity	ClutchSize	N	30	2.7	0.821584	11	1.91	0.53066		no
Deme et al. 2022	2022	39.633	115.583	1000	36.283	100.616	1000	3.35	300	2600	1450	2300	L34	Lacertidae	Eremias argus	Fecundity	MeanLitterMass	g	30	0.39	0.109545	11	0.48	0.0663325		no
Diaz et al. 2012	2012	40.03	-3.603	5000	40.728	-4.014	5000	0.698	594	1230	912	636	L35	Lacertidae	Psammodromus algirus	AdultBodySize	AdultSVL	mm	6	67.2	4.3	6	77.8	2.3		no
Diaz et al. 2012	2012	40.03	-3.603	5000	40.728	-4.014	5000	0.698	594	1230	912	636	L35	Lacertidae	Psammodromus algirus	MaternalBodySize	FemaleSVL	mm	6	67.2	4.3	6	77.8	2.3		no
Diaz et al. 2012	2012	40.03	-3.603	5000	40.728	-4.014	5000	0.698	592	1230	911	638	L35	Lacertidae	Psammodromus algirus	Fecundity	MeanLitterMass	g	6	0.34	0.02	15	0.34	0.02		no
Diaz et al. 2012	2012	40.03	-3.603	5000	40.728	-4.014	5000	0.698	592	1230	911	638	L35	Lacertidae	Psammodromus algirus	NeonateBodySize	NeonateMass	g	6	0.47	0.04	15	0.43	0.02		no
Diaz et al. 2012	2012	40.03	-3.603	5000	40.728	-4.014	5000	0.698	592	1230	911	638	L35	Lacertidae	Psammodromus algirus	NeonateBodySize	NeonateSVL	mm	6	28.4	0.5	15	27.4	0.7		no
Diego-Rasilla 2003	2003	43.229	-4.16	1000	43.178	-3.676	1000	0.051	308	1185	746.5	877	L36	Lacertidae	Podarcis muralis		PredationPressure	%	66	87.88		21	33.33		used broken tails as a rough indicator of predation pressure
Dominguez-Godoy et al. 2020a	2020	19.245	-97.926	1000	19.24	-98.034	1000	0.005	2600	4150	3375	1550	L37	Phrynosomatidae	Sceloporus grammicus		PredationPressure	%	233	41		113	25		used broken tails as a rough indicator of predation pressure
Doody 2009	2009	-35.425	149.106	5000	-35.635	148.683	5000	0.21	550	1250	900	700	L38	Agamidae	Intellagama lesueurii	Fecundity	ClutchSize	N	10	7.4	2.99	15	8.7	2.52		no
Doody 2009	2009	-35.278	149.109	5000	-35.635	148.683	5000	0.357	600	1250	925	650	L39	Agamidae	Intellagama lesueurii		EmbryoSurvivalRate	%	272	0.89		160	0.32
Du et al. 2005	2005	29.833	119.5	1000	26.5	106.66	1000	3.333	45	270	157.5	225	L40	Lacertidae	Takydromus septentrionalis	Fecundity	ClutchSize	N	21	5.01379	1.8585	37	5.33563	2.15119		no
Du et al. 2005	2005	29.833	119.5	1000	26.5	106.66	1000	3.333	45	270	157.5	225	L40	Lacertidae	Takydromus septentrionalis	Fecundity	ClutchMass	g	21	1.36	0.48331	37	1.52	0.659835		no
Du et al. 2005	2005	29.833	119.5	1000	26.5	106.66	1000	3.333	45	270	157.5	225	L40	Lacertidae	Takydromus septentrionalis	Fecundity	RCM	-	21	0.132963	0.0353939	37	0.166111	0.0355467		no
Du et al. 2005	2005	29.833	119.5	1000	26.5	106.66	1000	3.333	45	270	157.5	225	L40	Lacertidae	Takydromus septentrionalis	AdultBodySize	AdultSVL	g	21	70.5521	3.28856	37	69.1288	3.38566		no
Du et al. 2005	2005	29.833	119.5	1000	26.5	106.66	1000	3.333	45	270	157.5	225	L40	Lacertidae	Takydromus septentrionalis	MaternalBodySize	FemaleSVL	g	21	70.5521	3.28856	37	69.1288	3.38566		no
Du et al. 2005	2005	29.833	119.5	1000	26.5	106.66	1000	3.333	45	270	157.5	225	L40	Lacertidae	Takydromus septentrionalis	AdultBodySize	AdultMass	g	21	5.46081	0.861003	37	4.94774	0.983127		no
Du et al. 2005	2005	29.833	119.5	1000	26.5	106.66	1000	3.333	45	270	157.5	225	L40	Lacertidae	Takydromus septentrionalis	AdultBodyCondition	AdultBCI	-	21	-0.0118884	0.0400715	37	-0.0279828	0.0592127
Du et al. 2014	2014	27.75	-82.25	1000	39.283	-86.833	1000	11.533	30	200	115	170	L192	Phrynosomatidae	Sceloporus undulatus	AdultBodySize	AdultSVL	mm	20	66.1	3.57771	18	78.3	3.81838		no
Du et al. 2014	2014	27.75	-82.25	1000	39.283	-86.833	1000	11.533	30	200	115	170	L192	Phrynosomatidae	Sceloporus undulatus	MaternalBodySize	FemaleSVL	mm	20	66.1	3.57771	18	78.3	3.81838		no
Du et al. 2014	2014	27.75	-82.25	1000	39.283	-86.833	1000	11.533	30	200	115	170	L192	Phrynosomatidae	Sceloporus undulatus	AdultBodySize	AdultMass	g	20	9.5	1.78885	18	18	2.96985		no
Du et al. 2014	2014	27.75	-82.25	1000	39.283	-86.833	1000	11.533	30	200	115	170	L192	Phrynosomatidae	Sceloporus undulatus	Fecundity	ClutchSize	N	20	10.1	3.57771	18	14.2	5.9397		no
Du et al. 2014	2014	27.75	-82.25	1000	39.283	-86.833	1000	11.533	30	200	115	170	L192	Phrynosomatidae	Sceloporus undulatus	Fecundity	ClutchMass	g	20	3.92	1.52053	18	6.03	2.46073		no
DuBois et al. 2017	2017	35.919	-121.467	5000	36.568	-118.769	5000	0.649	2100	2680	2390	580	L25	Phrynosomatidae	Sceloporus graciosus	AdultBodySize	AdultSVL	mm	22	56.05	1	22	56.45	0.851469		no
DuBois et al. 2017	2017	35.919	-121.467	5000	36.568	-118.769	5000	0.649	2100	2680	2390	580	L25	Phrynosomatidae	Sceloporus graciosus	AdultBodySize	AdultMass	g	22	7.8	1.51162	22	6.7	0.353553		no
DuBois et al. 2017	2017	35.83	-118.457	5000	36.568	-118.769	5000	0.738	900	2100	1500	1200	L41	Phrynosomatidae	Sceloporus occidentalis	AdultBodySize	AdultSVL	mm	22	70.9364	4.58367	11	71.9818	13.9218		no
DuBois et al. 2017	2017	35.83	-118.457	5000	36.568	-118.769	5000	0.738	900	2100	1500	1200	L41	Phrynosomatidae	Sceloporus occidentalis	AdultBodySize	AdultMass	g	22	15.3182	1.45722	11	12.2273	2.41316		no
Dyugmedzhiev et al. 2020	2020	43.166	24.05	1000	42.483	23.183	1000	0.683	280	1015	647.5	735	L188	Viperidae	Vipera ammodytes	AdultBodySize	AdultSVL	mm	213	37.9192	13.545	55	43.4091	13.2178		no
Dyugmedzhiev et al. 2020	2020	43.166	24.05	1000	42.483	23.183	1000	0.683	280	1015	647.5	735	L188	Viperidae	Vipera ammodytes	AdultBodySize	AdultMass	g	213	56.1662	46.6106	53	71.537	54.6487		no
Dyugmedzhiev et al. 2021	2021	43.166	24.05	1000	42.483	23.183	1000	0.683	280	1015	647.5	735	L188	Viperidae	Vipera ammodytes	BodyTemperature	Tbody	degC	213	27.93	3.70259	50	25.9636	4.24859		no
Eroglu et al. 2018	2018	41.885	27.351	1000	39.705	26.851	1000	2.18	475	1646	1060.5	1171	L42	Lacertidae	Podarcis muralis	AdultBodySize	AdultSVL	mm	53	55	4.44087	40	59.5	3.605		no
Eroglu et al. 2018	2018	41.885	27.351	1000	39.705	26.851	1000	2.18	475	1646	1060.5	1171	L42	Lacertidae	Podarcis muralis	MaternalBodySize	FemaleSVL	mm	32	54	4.52548	18	58.9	3.77595		no
Eroglu et al. 2018	2018	41.885	27.351	1000	39.705	26.851	1000	2.18	475	1646	1060.5	1171	L42	Lacertidae	Podarcis muralis	Mean age	MeanAge	yrs	53	6.17	2.11123	40	8.75	2.97254		no
Eroglu et al. 2018	2018	41.885	27.351	1000	39.705	26.851	1000	2.18	475	1646	1060.5	1171	L42	Lacertidae	Podarcis muralis	AdultGrowth	AdultSVLGrowth	mm/year	15	2.37	2.24633	18	2.37	1.4425
Ferguson & Talent 1993	1993	36.353	-98.584	5000	37.204	-113.169	5000	0.851	450	1100	775	650	L162	Phrynosomatidae	Sceloporus undulatus	Fecundity	ClutchSize	N	9	7	1.15	25	8	0.69	Only data from field-colleted adults was used	no
Ferguson & Talent 1993	1993	36.353	-98.584	5000	37.204	-113.169	5000	0.851	450	1100	775	650	L162	Phrynosomatidae	Sceloporus undulatus	AdultBodySize	AdultSVL	mm	9	52.4	1.8	9	73.1	3	Only data from field-colleted adults was used	no
Ferguson & Talent 1993	1993	36.353	-98.584	5000	37.204	-113.169	5000	0.851	450	1100	775	650	L162	Phrynosomatidae	Sceloporus undulatus	MaternalBodySize	FemaleSVL	mm	9	52.4	1.8	9	73.1	3	Only data from field-colleted adults was used	no
Ferguson & Talent 1993	1993	36.353	-98.584	5000	37.204	-113.169	5000	0.851	450	1100	775	650	L162	Phrynosomatidae	Sceloporus undulatus	AdultBodySize	AdultMass	g	9	3.7	0.6	9	9.3	0.9	Only data from field-colleted adults was used	no
Ferguson & Talent 1993	1993	36.353	-98.584	5000	37.204	-113.169	5000	0.851	450	1100	775	650	L162	Phrynosomatidae	Sceloporus undulatus	EggSize	EggMass	g	9	0.24	0.03	9	0.47	0.06	Only data from field-colleted adults was used	no
Fierro-Estrada et al. 2019	2019	19.555	-97.652	1000	19.087	-98.646	1000	0.468	2200	3700	2950	1500	L43	Anguidae	Barisia imbricata	BodyTemperature	Tbody	degC	111	20.1766	4.76441	136	23.4779	4.0193		yes, pooled mean and SD
Filippakopoulou et al. 2014	2014	40.7	0.75	1000	37.166	-4.166	1000	3.534	5	485	245	480	L44	Colubridae	Natrix maura	AdultBodySize	AdultSVL	mm	57	363.172	75.0498	37	437.866	95.4301	Removed SVL and age corresponding to non-adults. 35 cm for females and 22 cm for males, cf Hailey and Davies 1987 - Maturity, mating and age-specific reproductive effort of the snake Natrix maura	no
Filippakopoulou et al. 2014	2014	40.7	0.75	1000	37.166	-4.166	1000	3.534	5	485	245	480	L44	Colubridae	Natrix maura	Mean age	MeanAge	yrs	57	9.91597	3.87037	37	10.7977	4.45281	Removed SVL and age corresponding to non-adults. 35 cm for females and 22 cm for males, cf Hailey and Davies 1987 - Maturity, mating and age-specific reproductive effort of the snake Natrix maura	no
Filippakopoulou et al. 2014	2014	40.7	0.75	1000	37.166	-4.166	1000	3.534	5	485	245	480	L44	Colubridae	Natrix maura	NeonateBodySize	NeonateSVL	mm	28	151.4	2.2	17	166.2	4.4	Removed SVL and age corresponding to non-adults. 35 cm for females and 22 cm for males, cf Hailey and Davies 1987 - Maturity, mating and age-specific reproductive effort of the snake Natrix maura	no
Fornasiero et al. 2011	2011	43.65	10.283	1000	42.331	10.31	1000	1.319	0	350	175	350	L46	Colubridae	Hierophis viridiflavus	AdultBodySize	AdultSVL	mm	29	987.051	75.085	41	715.009	48.4288		yes, pooled mean and SD
Fornasiero et al. 2011	2011	43.65	10.283	1000	42.331	10.31	1000	1.319	0	350	175	350	L46	Colubridae	Hierophis viridiflavus	MaternalBodySize	FemaleSVL	mm	7	878	76.6464	18	705.336	27.1031		yes, pooled mean and SD
Fornasiero et al. 2016	2016	46.116	-0.416	1000	42.331	10.31	1000	3.785	90	350	220	260	L45	Colubridae	Hierophis viridiflavus	Mean age	MeanAge	yrs	65	12.06	5.06	26	19.35	5.87		yes, pooled mean and SD
Gabirot et al. 2013	2013	40.033	-3.616	1000	40.783	-4.05	1000	0.75	494	1750	1122	1256	L47	Lacertidae	Podarcis hispanicus	AdultBodySize	AdultSVL	mm	24	48.75	3.58025	17	56.1765	4.14729		yes, pooled mean and SD
Gabirot et al. 2013	2013	40.033	-3.616	1000	40.783	-4.05	1000	0.75	494	1750	1122	1256	L47	Lacertidae	Podarcis hispanicus	MaternalBodySize	FemaleSVL	mm	9	45	3	7	55	5.2915		yes, pooled mean and SD
Gabirot et al. 2013	2013	40.033	-3.616	1000	40.783	-4.05	1000	0.75	494	1750	1122	1256	L47	Lacertidae	Podarcis hispanicus	AdultBodySize	AdultMass	g	24	3	0.643852	17	4.60588	0.829458		yes, pooled mean and SD
Gabirot et al. 2013	2013	40.033	-3.616	1000	40.783	-4.05	1000	0.75	494	1750	1122	1256	L47	Lacertidae	Podarcis hispanicus	AdultBodyCondition	AdultBCI	-	24	-0.00625	0.153149	17	0.0305882	0.140285
Galoyan et al. 2019	2019	40.514	44.39	5000	41.048	43.824	5000	0.534	1900	2030	1965	130	L48	Lacertidae	Darevskia valentini	BodyTemperature	Tbody	degC	23	31.9565	1.86627	29	32.1345	2.45958		yes, pooled mean and SD
Gangloff et al. 2016	2016	40.627	-120.758	1000	40.632	-120.859	5000	0.005	1555	1842	1698.5	287	L49	Colubridae	Thamnophis elegans	AdultBodySize	AdultSVL	mm	13	626.308	48.2206	15	518.267	38.5032	results presented as L-fast and M-slow	no
Gangloff et al. 2016	2016	40.627	-120.758	1000	40.632	-120.859	5000	0.005	1555	1842	1698.5	287	L49	Colubridae	Thamnophis elegans	MaternalBodySize	FemaleSVL	mm	13	626.308	48.2206	15	518.267	38.5032	results presented as L-fast and M-slow	no
Gangloff et al. 2016	2016	40.627	-120.758	1000	40.632	-120.859	5000	0.005	1555	1842	1698.5	287	L49	Colubridae	Thamnophis elegans	AdultBodySize	AdultMass	g	13	82.7915	19.0874	15	52.3627	13.2162	results presented as L-fast and M-slow	no
Gangloff et al. 2016	2016	40.627	-120.758	1000	40.632	-120.859	5000	0.005	1555	1842	1698.5	287	L49	Colubridae	Thamnophis elegans	AdultBodyCondition	AdultBCI	-	13	-0.00397462	0.140253	15	0.00344467	0.121267	results presented as L-fast and M-slow
Gangloff et al. 2021	2021	40.627	-120.758	1000	40.632	-120.859	5000	0.005	1555	1842	1698.5	287	L49	Colubridae	Thamnophis elegans	Fecundity	ClutchSize	N	30	9.4	3.32804	26	4.96154	2.10677		no
Gangloff et al. 2021	2021	40.627	-120.758	1000	40.632	-120.859	5000	0.005	1555	1842	1698.5	287	L49	Colubridae	Thamnophis elegans	AdultBodySize	AdultSVL	mm	30	597.267	42.7873	26	472.962	39.7165		no
Gangloff et al. 2021	2021	40.627	-120.758	1000	40.632	-120.859	5000	0.005	1555	1842	1698.5	287	L49	Colubridae	Thamnophis elegans	MaternalBodySize	FemaleSVL	mm	30	597.267	42.7873	26	472.962	39.7165		no
Gangloff et al. 2021	2021	40.627	-120.758	1000	40.632	-120.859	5000	0.005	1555	1842	1698.5	287	L49	Colubridae	Thamnophis elegans	NeonateBodySize	NeonateSVL	mm	17	170	16.298	12	165.917	14.8045		no
Gangloff et al. 2021	2021	40.627	-120.758	1000	40.632	-120.859	5000	0.005	1555	1842	1698.5	287	L49	Colubridae	Thamnophis elegans	NeonateBodySize	NeonateMass	g	17	2.42176	0.433636	12	2.22667	0.410727		no
Gangloff et al. 2021	2021	40.627	-120.758	1000	40.632	-120.859	5000	0.005	1555	1842	1698.5	287	L49	Colubridae	Thamnophis elegans	Fecundity	LiveBorn	N	30	10.7667	3.25559	26	5.38462	2.09908		no
Gangloff et al. 2021	2021	40.627	-120.758	1000	40.632	-120.859	5000	0.005	1555	1842	1698.5	287	L49	Colubridae	Thamnophis elegans		Stillborn	N	30	0.2	0.484234	26	0.230769	0.429669
Gangloff et al. 2021	2021	40.627	-120.758	1000	40.632	-120.859	5000	0.005	1555	1842	1698.5	287	L49	Colubridae	Thamnophis elegans		NeonateSurvivalRate	%	30	97.2158	7.41383	26	96.1447	7.54849
Garcia & Drummond 1990	1990	20.297	-103.19	5000	23.183	-102.872	5000	2.886	1545	2190	1867.5	645	L50	Colubridae	Thamnophis melanogaster	NeonateBodySize	NeonateMass	g	49	2.73796	0.43282	13	2.82	0.250454		yes, pooled mean and SD
Garcia-Rosales et al. 2019	2019	20.583	-98.616	1000	20.866	-99.216	1000	0.283	1955	2500	2227.5	545	L52	Phrynosomatidae	Sceloporus minor		DietaryNicheBreadth	-	73	0.24		71	0.04
Garcia-Rosales et al. 2024	2024	21.163	-98.317	1000	20.285	-98.198	1000	0.878	140	1845	992.5	1705	L51	Phrynosomatidae	Sceloporus variabilis	AdultBodySize	AdultSVL	mm	172	57.9535	5.34977	140	59.3286	4.58023		yes, pooled mean and SD
Garcia-Rosales et al. 2024	2024	21.163	-98.317	1000	20.285	-98.198	1000	0.878	140	1845	992.5	1705	L51	Phrynosomatidae	Sceloporus variabilis	MaternalBodySize	FemaleSVL	mm	84	53.4	3.6	75	54.5	3.6		yes, pooled mean and SD
Garcia-Rosales et al. 2024	2024	21.163	-98.317	1000	20.285	-98.198	1000	0.878	140	1845	992.5	1705	L51	Phrynosomatidae	Sceloporus variabilis		PredationPressure	%	172	22.1		140	27.9		Defined as % of individuals with broken tails
Gillbert & Miles 2019	2019	32.293	-110.973	5000	32.303	-110.802	5000	0.01	725	1825	1275	1100	L53	Phrynosomatidae	Urosaurus ornatus	AdultBodySize	AdultSVL	mm	68	51.6353	1.51277	59	47.7729	2.03582		yes, pooled mean and SD
Gillbert & Miles 2019	2019	32.293	-110.973	5000	32.303	-110.802	5000	0.01	725	1825	1275	1100	L53	Phrynosomatidae	Urosaurus ornatus	BodyTemperature	Tbody	degC	68	37.5706	0.83883	59	34.8458	1.55834		yes, pooled mean and SD
Goldberg 1974	1974	33.994	-118.006	5000	34.315	-117.836	5000	0.321	150	1584	867	1434	L54	Phrynosomatidae	Sceloporus occidentalis	Fecundity	ClutchSize	N	43	7.23	1.816	41	8.7	1.414		no
Gonzales-Morales et al. 2015	2015	18.95	-99.5	1000	19.283	-99.65	1000	0.333	1595	2714	2154.5	1119	L185	Phrynosomatidae	Sceloporus torquatus	AdultBodySize	AdultSVL	mm	10	91.5	0.189737	10	86.04	5.15451		no
Gonzales-Morales et al. 2015	2015	18.95	-99.5	1000	19.283	-99.65	1000	0.333	1595	2714	2154.5	1119	L185	Phrynosomatidae	Sceloporus torquatus	AdultBodySize	AdultMass	g	10	21.32	5.18614	10	20.97	3.92122		no
Gonzalez-Morales et al. 2020	2020	19.127	-99.494	1000	19.101	-99.767	1000	0.026	2500	4100	3300	1600	L55	Phrynosomatidae	Sceloporus grammicus	AdultBodySize	AdultMass	g	13	5.88538	4.16478	25	4.5964	1.06298		yes, pooled mean and SD
Gonzalez-Morales et al. 2020	2020	19.127	-99.494	1000	19.101	-99.767	1000	0.026	2500	4100	3300	1600	L55	Phrynosomatidae	Sceloporus grammicus	AdultBodySize	AdultSVL	cm	13	5.90077	1.42821	25	5.086	0.389978		yes, pooled mean and SD
Gonzalez-Morales et al. 2020	2020	19.127	-99.494	1000	19.101	-99.767	1000	0.026	2500	4100	3300	1600	L55	Phrynosomatidae	Sceloporus grammicus	MaternalBodySize	FemaleSVL	cm	6	5.82	0.612372	8	4.78	0.367696		yes, pooled mean and SD
Gonzalez-Morales et al. 2020	2020	19.127	-99.494	1000	19.101	-99.767	1000	0.026	2500	4100	3300	1600	L55	Phrynosomatidae	Sceloporus grammicus		HeatingRate	degC/s	10	0.059	0.00948683	10	0.066	0.00948683
Gonzalez-Morales et al. 2020	2020	19.127	-99.494	1000	19.101	-99.767	1000	0.026	2500	4100	3300	1600	L55	Phrynosomatidae	Sceloporus grammicus		Cooling rate	degC/s	10	0.003	0.000948683	10	0.014	0.00189737
Gonzalez-Morales et al. 2021	2021	19.127	-99.494	1000	19.101	-99.767	1000	0.026	2500	4100	3300	1600	L55	Phrynosomatidae	Sceloporus grammicus	AdultBodySize	AdultMass	g	15	6	1.93649	25	4.47	1.15		no
Gonzalez-Morales et al. 2021	2021	19.127	-99.494	1000	19.101	-99.767	1000	0.026	2500	4100	3300	1600	L55	Phrynosomatidae	Sceloporus grammicus	AdultBodySize	AdultSVL	mm	15	59	0.0774597	25	50.6	0.35		no
Gonzalez-Morales et al. 2024	2024	19.127	-99.494	1000	19.101	-99.767	1000	0.026	2500	4100	3300	1600	L55	Phrynosomatidae	Sceloporus grammicus	AdultBodySize	AdultMass	g	44	10.808	0.149001	81	10.4518	0.088962		no
Gonzalez-Morales et al. 2024	2024	19.127	-99.494	1000	19.101	-99.767	1000	0.026	2500	4100	3300	1600	L55	Phrynosomatidae	Sceloporus grammicus	AdultBodyCondition	AdultBCI	-	44	1.2392	0.143112	81	-0.703235	0.0652979
Gonzalez-Morales et al. 2024	2024	19.127	-99.494	1000	19.101	-99.767	1000	0.026	2500	4100	3300	1600	L55	Phrynosomatidae	Sceloporus grammicus	AdultBodySize	AdultSVL	cm	44	10.226	0.142552	81	11.3391	0.0722403		no
Gonzalez-Morales et al. 2024	2024	19.127	-99.494	1000	19.101	-99.767	1000	0.026	2500	4100	3300	1600	L55	Phrynosomatidae	Sceloporus grammicus	MaternalBodySize	FemaleSVL	cm	16	5.775	0.687907	43	4.48721	0.512465		no
Gregory & Larsen 1993	1993	43.417	-79.685	1000	52.022	-112.518	1000	8.605	85	1005	545	920	L56	Colubridae	Thamnophis sirtalis	AdultBodySize	AdultSVL	mm	4	530	12.25	7	679.29	81.36		no
Gregory & Larsen 1993	1993	43.417	-79.685	1000	52.022	-112.518	1000	8.605	85	1005	545	920	L56	Colubridae	Thamnophis sirtalis	MaternalBodySize	FemaleSVL	mm	4	530	12.25	7	679.29	81.36		no
Gregory & Larsen 1993	1993	43.417	-79.685	1000	52.022	-112.518	1000	8.605	85	1005	545	920	L56	Colubridae	Thamnophis sirtalis	Fecundity	ClutchSize	N	4	14.5	6.56	7	13	5.03		no
Gregory & Larsen 1993	1993	43.417	-79.685	1000	52.022	-112.518	1000	8.605	85	1005	545	920	L56	Colubridae	Thamnophis sirtalis	NeonateBodySize	NeonateSVL	mm	36	161.11	16.35	84	197.76	8.03		no
Gregory & Larsen 1993	1993	43.417	-79.685	1000	52.022	-112.518	1000	8.605	85	1005	545	920	L56	Colubridae	Thamnophis sirtalis	NeonateBodySize	NeonateMass	g	53	1.4	0.45	85	3	0.46		no
Guizado-Rodriguez et al. 2024	2024	17.62	99.504	1000	19.367	98.106	1000	1.747	700	2460	1580	1760	L57	Teiidae	Aspidoscelis costata	AdultBodySize	AdultSVL	mm	93	74	12.8	13	72.2	12		yes, pooled mean and SD
Guizado-Rodriguez et al. 2024	2024	17.62	99.504	1000	19.367	98.106	1000	1.747	700	2460	1580	1760	L57	Teiidae	Aspidoscelis costata	AdultBodySize	AdultMass	g	93	11	6.6	13	10.1	5.1		yes, pooled mean and SD
Guizado-Rodriguez et al. 2024	2024	17.62	99.504	1000	19.367	98.106	1000	1.747	700	2460	1580	1760	L57	Teiidae	Aspidoscelis costata	BodyTemperature	Tbody	degC	81	38.716	1.68643	13	34.1154	4.50817		yes, pooled mean and SD
Gul et al. 2014	2014	41.421	42.41	1000	41.075	42.451	1000	0.346	700	2137	1418.5	1437	L59	Lacertidae	Darevskia rudis	AdultBodySize	AdultSVL	mm	28	74.7429	7.16372	19	63.5842	5.01143		yes, pooled mean and SD
Gul et al. 2014	2014	41.421	42.41	1000	41.075	42.451	1000	0.346	700	2137	1418.5	1437	L59	Lacertidae	Darevskia rudis	MaternalBodySize	FemaleSVL	mm	15	74	6.62	10	66	4.69		yes, pooled mean and SD
Gul et al. 2014	2014	41.421	42.41	1000	41.075	42.451	1000	0.346	700	2137	1418.5	1437	L59	Lacertidae	Darevskia rudis	Mean age	MeanAge	yrs	28	5.85357	0.972163	19	4.56316	0.812042		yes, pooled mean and SD
Gul et al. 2015a	2015	36.79	36.83	1000	37.877	39.878	1000	1.087	697	1058	877.5	361	L58	Lacertidae	Apathya cappadocica	AdultBodySize	AdultSVL	mm	20	72.05	6.94391	15	67.8614	10.0067		yes, pooled mean and SD
Gul et al. 2015a	2015	36.79	36.83	1000	37.877	39.878	1000	1.087	697	1058	877.5	361	L58	Lacertidae	Apathya cappadocica	MaternalBodySize	FemaleSVL	mm	14	72.015	6.216	7	65.442	8.041		yes, pooled mean and SD
Gul et al. 2015a	2015	36.79	36.83	1000	37.877	39.878	1000	1.087	697	1058	877.5	361	L58	Lacertidae	Apathya cappadocica	Mean age	MeanAge	yrs	20	5.64997	0.825358	15	4.46665	1.02778		yes, pooled mean and SD
Gutierrez et al. 2010	2010	-41.129	-71.346	1000	-41.266	-71.32	1000	0.137	771	1700	1235.5	929	L60	Liolaemidae	Liolaemus pictus	BodyTemperature	Tbody	degC	33	32.6	5.17011	30	28.9	4.38178		no
Gutierrez et al. 2010	2010	-41.129	-71.346	1000	-41.266	-71.32	1000	0.137	771	1700	1235.5	929	L60	Liolaemidae	Liolaemus pictus	PrefferedTemperature	Tpref	degC	30	35.6	2.73861	27	36.2	2.07846
Gutierrez et al. 2013	2013	-41.129	-71.346	1000	-41.266	-71.32	1000	0.137	771	1700	1235.5	929	L60	Liolaemidae	Liolaemus pictus	AdultBodySize	AdultSVL	mm	21	57.6667	3.64606	18	56.197	4.21337		no
Gutierrez et al. 2013	2013	-41.129	-71.346	1000	-41.266	-71.32	1000	0.137	771	1700	1235.5	929	L60	Liolaemidae	Liolaemus pictus	MaternalBodySize	FemaleSVL	mm	11	56.5636	3.32333	11	55.9636	4.48537		no
Gutierrez et al. 2013	2013	-41.129	-71.346	1000	-41.266	-71.32	1000	0.137	771	1700	1235.5	929	L60	Liolaemidae	Liolaemus pictus	Mean age	MeanAge	yrs	21	5.61905	1.26774	18	5.16667	1.60154		no
Gvozdik 2002	2002	49.883	17.2	1000	50.033	17.199	1000	0.15	250	1450	850	1200	L157	Lacertidae	Zootoca vivipara	BodyTemperature	Tbody	degC	95	31.1	2.92404	50	28.7	3.53553		no
Gvozdik & Castilla 2001	2001	49.883	17.199	1000	50.033	17.2	1000	0.15	250	1450	850	1200	L163	Lacertidae	Zootoca vivipara	PrefferedTemperature	Tpref	degC	6	31.9	0.734847	6	31.9	1.22474
Gvozdik & Castilla 2001	2001	49.883	17.199	1000	50.033	17.2	1000	0.15	250	1450	850	1200	L163	Lacertidae	Zootoca vivipara	LowerThermalLimit	CTmin	degC	6	1.9	0.734847	6	2.2	1.22474		no
Gvozdik & Castilla 2001	2001	49.883	17.199	1000	50.033	17.2	1000	0.15	250	1450	850	1200	L163	Lacertidae	Zootoca vivipara	UpperThermalLimit	CTmax	degC	6	43.9	0.979796	6	44.1	0.489898		no
Haenel 2011	2011	33.3	-110.783	1000	34.647	-107.97	1000	1.347	1140	2220	1680	1080	L61	Phrynosomatidae	Urosaurus ornatus	AdultBodySize	AdultSVL	mm	6	48.2	4.45807	11	47.6	5.6051		no
Haenel 2011	2011	33.3	-110.783	1000	34.647	-107.97	1000	1.347	1140	2220	1680	1080	L61	Phrynosomatidae	Urosaurus ornatus	MaternalBodySize	FemaleSVL	mm	6	48.2	4.45807	11	47.6	5.6051		no
Haenel 2011	2011	33.3	-110.783	1000	34.647	-107.97	1000	1.347	1140	2220	1680	1080	L61	Phrynosomatidae	Urosaurus ornatus	Fecundity	ClutchSize	N	3	6	1.99186	8	6.5	1.78191		no
Han et al. 2016	2016	36.426	94.608	5000	34.744	98.116	5000	1.682	2810	4250	3530	1440	L62	Agamidae	Phrynocephalus vlangalii	AdultBodySize	AdultSVL	mm	19	54.5179	4.76472	42	56.4114	2.78174		yes, pooled mean and SD
Han et al. 2016	2016	36.426	94.608	5000	34.744	98.116	5000	1.682	2810	4250	3530	1440	L62	Agamidae	Phrynocephalus vlangalii	MaternalBodySize	FemaleSVL	mm	7	53.04	3.38656	23	56.71	3.26117		yes, pooled mean and SD
Han et al. 2016	2016	36.426	94.608	5000	34.744	98.116	5000	1.682	2810	4250	3530	1440	L62	Agamidae	Phrynocephalus vlangalii	AdultBodySize	AdultMass	g	19	5.85895	1.44603	42	8.01095	1.80851		yes, pooled mean and SD
Hao et al. 2021	2021	40.2	111.116	1000	41.79	111.8	1000	1.59	1015	1390	1202.5	375	L63	Agamidae	Phrynocephalus przewalskii	AdultBodySize	AdultSVL	mm	40	45.55	3.66824	40	49.09	4.11096		no
Hao et al. 2021	2021	40.2	111.116	1000	41.79	111.8	1000	1.59	1015	1390	1202.5	375	L63	Agamidae	Phrynocephalus przewalskii	MaternalBodySize	FemaleSVL	mm	40	45.55	3.66824	40	49.09	4.11096		no
Hao et al. 2021	2021	40.2	111.116	1000	41.79	111.8	1000	1.59	1015	1390	1202.5	375	L63	Agamidae	Phrynocephalus przewalskii	AdultBodySize	AdultMass	g	40	2.888	0.790569	40	3.552	0.70835		no
Hao et al. 2021	2021	40.2	111.116	1000	41.79	111.8	1000	1.59	1015	1390	1202.5	375	L63	Agamidae	Phrynocephalus przewalskii	Fecundity	ClutchSize	N	40	2.03	0.189737	40	3.4	0.885438		no
Hao et al. 2021	2021	40.2	111.116	1000	41.79	111.8	1000	1.59	1015	1390	1202.5	375	L63	Agamidae	Phrynocephalus przewalskii	Fecundity	MeanLitterMass	g	40	0.516	0.0505964	40	0.558	0.056921		no
Hao et al. 2021	2021	40.2	111.116	1000	41.79	111.8	1000	1.59	1015	1390	1202.5	375	L63	Agamidae	Phrynocephalus przewalskii	Fecundity	RCM	-	40	0.189	0.0379473	40	0.164	0.0379473		no
Hernandez-Salinas et al. 2010	2010	20.215	-98.886	1000	20.114	-98.886	1000	0.101	2472	2700	2586	228	L184	Phrynosomatidae	Sceloporus grammicus	AdultBodySize	AdultSVL	mm	77	52.969	5.29848	75	50.6016	4.3143		yes, pooled mean and SD
Hernandez-Salinas et al. 2010	2010	20.215	-98.886	1000	20.114	-98.886	1000	0.101	2472	2700	2586	228	L184	Phrynosomatidae	Sceloporus grammicus	MaternalBodySize	FemaleSVL	mm	41	52.09	5.31459	39	49.32	4.30905		yes, pooled mean and SD
Hernandez-Salinas et al. 2010	2010	20.215	-98.886	1000	20.114	-98.886	1000	0.101	2472	2700	2586	228	L184	Phrynosomatidae	Sceloporus grammicus	Fecundity	ClutchSize		41	5.6	4.03397	39	4.4	1.68615		yes, pooled mean and SD
Herrando-Perez et al. 2018	2018	37.02	-6.57	1000	40.67	-4.04	1000	3.65	30	950	490	920	L170	Lacertidae	Acanthodactylus erythrurus	AdultBodySize	AdultMass	g	5	11.03	2.29421	5	12.118	2.54241		no
Herrando-Perez et al. 2018	2018	37.02	-6.57	1000	40.67	-4.04	1000	3.65	30	950	490	920	L170	Lacertidae	Acanthodactylus erythrurus	LowerThermalLimit	CTmin	degC	5	6.76	0.684105	5	7.68	1.29885		no
Herrando-Perez et al. 2018	2018	37.02	-6.57	1000	40.67	-4.04	1000	3.65	30	950	490	920	L170	Lacertidae	Acanthodactylus erythrurus	UpperThermalLimit	CTmax	degC	5	47.4	0.891628	5	45.86	1.61028		no
Herrando-Perez et al. 2018	2018	38.18	-2.84	1000	37.84	-2.97	1000	0.34	630	1436	1033	806	L171	Lacertidae	Algyroides marchi	AdultBodySize	AdultMass	g	5	2.266	0.328451	5	2.206	0.237129		no
Herrando-Perez et al. 2018	2018	38.18	-2.84	1000	37.84	-2.97	1000	0.34	630	1436	1033	806	L171	Lacertidae	Algyroides marchi	LowerThermalLimit	CTmin	degC	5	6.5	1.26689	5	6.3	0.748331		no
Herrando-Perez et al. 2018	2018	38.18	-2.84	1000	37.84	-2.97	1000	0.34	630	1436	1033	806	L171	Lacertidae	Algyroides marchi	UpperThermalLimit	CTmax	degC	5	42.24	0.545894	5	41.42	0.601664		no
Herrando-Perez et al. 2018	2018	42.62	-7.14	1000	40.33	-7.6	1000	2.29	811	1844	1327.5	1033	L172	Lacertidae	Iberolacerta monticola	AdultBodySize	AdultMass	g	5	6.35	1.54785	10	9.113	0.835571		no
Herrando-Perez et al. 2018	2018	42.62	-7.14	1000	40.33	-7.6	1000	2.29	811	1844	1327.5	1033	L172	Lacertidae	Iberolacerta monticola	LowerThermalLimit	CTmin	degC	5	4.38	2.0315	10	4.76	0.560159		no
Herrando-Perez et al. 2018	2018	42.62	-7.14	1000	40.33	-7.6	1000	2.29	811	1844	1327.5	1033	L172	Lacertidae	Iberolacerta monticola	UpperThermalLimit	CTmax	degC	5	41.22	0.204939	10	41.23	0.34335		no
Herrando-Perez et al. 2018	2018	42.76	-0.74	1000	41.76	-1.87	1000	1	1048	1412	1230	364	L173	Lacertidae	Lacerta bilineata	AdultBodySize	AdultMass	g	3	42.5967	9.95786	5	34.918	6.30607		no
Herrando-Perez et al. 2018	2018	42.76	-0.74	1000	41.76	-1.87	1000	1	1048	1412	1230	364	L173	Lacertidae	Lacerta bilineata	LowerThermalLimit	CTmin	degC	3	3.96667	0.493288	5	4.58	0.70852		no
Herrando-Perez et al. 2018	2018	42.76	-0.74	1000	41.76	-1.87	1000	1	1048	1412	1230	364	L173	Lacertidae	Lacerta bilineata	UpperThermalLimit	CTmax	degC	3	41.1333	0.251661	5	41.18	0.54037		no
Herrando-Perez et al. 2018	2018	40.31	-6.63	1000	40.27	-5.23	1000	0.04	863	1909	1386	1046	L174	Lacertidae	Lacerta schreiberi	AdultBodySize	AdultMass	g	5	23.798	5.66274	5	31.062	4.87827		no
Herrando-Perez et al. 2018	2018	40.31	-6.63	1000	40.27	-5.23	1000	0.04	863	1909	1386	1046	L174	Lacertidae	Lacerta schreiberi	LowerThermalLimit	CTmin	degC	5	6.52	0.978264	5	4.06	0.531977		no
Herrando-Perez et al. 2018	2018	40.31	-6.63	1000	40.27	-5.23	1000	0.04	863	1909	1386	1046	L174	Lacertidae	Lacerta schreiberi	UpperThermalLimit	CTmax	degC	5	42.08	0.920326	5	41.46	0.680441		no
Herrando-Perez et al. 2018	2018	40.05	-5.14	1000	40.71	-4.14	1000	0.66	387	1511	949	1124	L175	Lacertidae	Podarcis guadarramae	AdultBodySize	AdultMass	g	5	3.872	0.535602	5	4.358	1.10237		no
Herrando-Perez et al. 2018	2018	40.05	-5.14	1000	40.71	-4.14	1000	0.66	387	1511	949	1124	L175	Lacertidae	Podarcis guadarramae	LowerThermalLimit	CTmin	degC	5	6.4	0.406202	5	6.64	0.4219		no
Herrando-Perez et al. 2018	2018	40.05	-5.14	1000	40.71	-4.14	1000	0.66	387	1511	949	1124	L175	Lacertidae	Podarcis guadarramae	UpperThermalLimit	CTmax	degC	5	43.22	0.697854	5	44.24	0.151658		no
Herrando-Perez et al. 2018	2018	37.91	-3	1000	37.84	-2.97	1000	0.07	783	1436	1109.5	653	L176	Lacertidae	Podarcis hispanicus	AdultBodySize	AdultMass	g	5	3.222	0.325684	5	3.368	0.999985		no
Herrando-Perez et al. 2018	2018	37.91	-3	1000	37.84	-2.97	1000	0.07	783	1436	1109.5	653	L176	Lacertidae	Podarcis hispanicus	LowerThermalLimit	CTmin	degC	5	5.12	1.16276	5	5.78	0.917606		no
Herrando-Perez et al. 2018	2018	37.91	-3	1000	37.84	-2.97	1000	0.07	783	1436	1109.5	653	L176	Lacertidae	Podarcis hispanicus	UpperThermalLimit	CTmax	degC	5	43.22	0.593296	5	43.34	0.850294		no
Herrando-Perez et al. 2018	2018	41.5	0.06	1000	42.75	-0.78	1000	1.25	283	1151	717	868	L177	Lacertidae	Podarcis liolepis	AdultBodySize	AdultMass	g	6	3.74833	0.540904	5	2.71	0.623979		no
Herrando-Perez et al. 2018	2018	41.5	0.06	1000	42.75	-0.78	1000	1.25	283	1151	717	868	L177	Lacertidae	Podarcis liolepis	LowerThermalLimit	CTmin	degC	6	6.63333	0.68313	5	8.08	0.719027		no
Herrando-Perez et al. 2018	2018	41.5	0.06	1000	42.75	-0.78	1000	1.25	283	1151	717	868	L177	Lacertidae	Podarcis liolepis	UpperThermalLimit	CTmax	degC	6	44.7667	0.484424	5	42.62	0.70852		no
Herrando-Perez et al. 2018	2018	41.84	-2.95	1000	40.78	-4	1000	1.06	1185	1772	1478.5	587	L178	Lacertidae	Podarcis muralis	AdultBodySize	AdultMass	g	5	5.722	0.613123	5	4.92	1.33304		no
Herrando-Perez et al. 2018	2018	41.84	-2.95	1000	40.78	-4	1000	1.06	1185	1772	1478.5	587	L178	Lacertidae	Podarcis muralis	LowerThermalLimit	CTmin	degC	5	6.34	0.482701	5	4.94	1.70088		no
Herrando-Perez et al. 2018	2018	41.84	-2.95	1000	40.78	-4	1000	1.06	1185	1772	1478.5	587	L178	Lacertidae	Podarcis muralis	UpperThermalLimit	CTmax	degC	5	42.76	0.594138	5	43.68	0.965401		no
Herrando-Perez et al. 2018	2018	37	-6.56	1000	36.7	-5.39	1000	0.3	16	1198	607	1182	L179	Lacertidae	Podarcis vaucheri	AdultBodySize	AdultMass	g	5	5.88	1.19231	5	3.232	0.480281		no
Herrando-Perez et al. 2018	2018	37	-6.56	1000	36.7	-5.39	1000	0.3	16	1198	607	1182	L179	Lacertidae	Podarcis vaucheri	LowerThermalLimit	CTmin	degC	5	7.56	0.364692	5	7.04	1.00399		no
Herrando-Perez et al. 2018	2018	37	-6.56	1000	36.7	-5.39	1000	0.3	16	1198	607	1182	L179	Lacertidae	Podarcis vaucheri	UpperThermalLimit	CTmax	degC	5	45.34	0.705691	5	43.76	0.194936		no
Herrando-Perez et al. 2018	2018	38.57	-7.91	1000	40.48	-2.18	1000	1.91	286	1029	657.5	743	L180	Lacertidae	Podarcis virescens	AdultBodySize	AdultMass	g	5	5.424	0.387466	5	3.204	0.715912		no
Herrando-Perez et al. 2018	2018	38.57	-7.91	1000	40.48	-2.18	1000	1.91	286	1029	657.5	743	L180	Lacertidae	Podarcis virescens	LowerThermalLimit	CTmin	degC	5	4.2	0.65192	5	5.32	0.983362		no
Herrando-Perez et al. 2018	2018	38.57	-7.91	1000	40.48	-2.18	1000	1.91	286	1029	657.5	743	L180	Lacertidae	Podarcis virescens	UpperThermalLimit	CTmax	degC	5	42	0.273861	5	43.5	0.678233		no
Herrando-Perez et al. 2018	2018	37.02	-6.57	1000	40.36	-5.27	1000	3.34	31	1397	714	1366	L181	Lacertidae	Psamodromus algirus	AdultBodySize	AdultMass	g	5	10.46	1.56888	10	8.75	1.58202		no
Herrando-Perez et al. 2018	2018	37.02	-6.57	1000	40.36	-5.27	1000	3.34	31	1397	714	1366	L181	Lacertidae	Psamodromus algirus	LowerThermalLimit	CTmin	degC	5	7.38	1.0895	10	7.02	0.705219		no
Herrando-Perez et al. 2018	2018	37.02	-6.57	1000	40.36	-5.27	1000	3.34	31	1397	714	1366	L181	Lacertidae	Psamodromus algirus	UpperThermalLimit	CTmax	degC	5	43.08	0.258844	10	42.9	0.527046		no
Herrando-Perez et al. 2018	2018	40.01	-3.59	1000	40.71	-4.33	1000	0.7	582	1325	953.5	743	L182	Lacertidae	Psammodromus hispanicus	AdultBodySize	AdultMass	g	5	1.782	0.246414	5	2.394	0.235117		no
Herrando-Perez et al. 2018	2018	40.01	-3.59	1000	40.71	-4.33	1000	0.7	582	1325	953.5	743	L182	Lacertidae	Psammodromus hispanicus	LowerThermalLimit	CTmin	degC	5	6.66	2.4976	5	6.78	1.21326		no
Herrando-Perez et al. 2018	2018	40.01	-3.59	1000	40.71	-4.33	1000	0.7	582	1325	953.5	743	L182	Lacertidae	Psammodromus hispanicus	UpperThermalLimit	CTmax	degC	5	43.76	1.17175	5	45.64	1.02859		no
Hertz & Huey 1981	1981	18.186	-71.072	5000	18.926	-70.698	5000	0.74	5	1150	577.5	1145	L67	Anolidae	Anolis cybotes	BodyTemperature	Tbody	degC	116	31.4	2.04636	102	29.9	1.61592		no
Hertz & Huey 1981	1981	18.186	-71.072	5000	18.926	-70.698	5000	0.74	5	1150	577.5	1145	L67	Anolidae	Anolis cybotes	UpperThermalLimit	CTmax	degC	10	40.1	0.474342	12	39	0.727461		no
Hertz & Nevo 1981	1981	33.211	35.658	5000	33.413	35.855	5000	0.202	170	1500	835	1330	L68	Agamidae	Stellagama stellio	AdultBodySize	AdultSVL	mm	35	100.1	14.7902	35	102.5	12.4238	Same body temp as Hertz et al. 1983, probably same set of data	no
Hertz & Nevo 1981	1981	33.211	35.658	5000	33.413	35.855	5000	0.202	170	1500	835	1330	L68	Agamidae	Stellagama stellio	LowerThermalLimit	CTmin	degC	5	11.5	0.894427	10	11.9	0.632456		no
Hertz & Nevo 1981	1981	33.211	35.658	5000	33.413	35.855	5000	0.202	170	1500	835	1330	L68	Agamidae	Stellagama stellio	UpperThermalLimit	CTmax	degC	5	44.6	0.67082	10	44.7	0.632456		no
Hertz 1979	1979	18.339	-65.761	5000	18.3	-65.793	5000	0.039	270	850	560	580	L66	Anolidae	Anolis gundlachi	UpperThermalLimit	CTmax	degC	10	36	0.632456	10	33	0.632456		no
Hertz 1979	1979	18.339	-65.761	5000	18.3	-65.793	5000	0.039	270	850	560	580	L66	Anolidae	Anolis gundlachi	AdultBodySize	AdultMass	g	10	5.33	2.05548	9	6.45	2.76		no
Hertz 1980	1980	14.836	-61.043	5000	14.622	-61.054	5000	0.214	15	650	332.5	635	L64	Anolidae	Anolis roquet	AdultBodySize	AdultMass	g	9	4.56	2.52	10	3.35	0.790569		no
Hertz 1980	1980	18.186	-71.072	5000	19.042	-70.655	5000	0.856	5	1160	582.5	1155	L65	Anolidae	Anolis cybotes	AdultBodySize	AdultMass	g	15	5.96	2.24633	15	7.49	2.13014		no
Hertz 1981	1981	14.853	-61.09	5000	14.799	-61.151	5000	0.054	20	650	335	630	L168	Anolidae	Anolis roquet	BodyTemperature	Tbody	degC	178	28.6	1.33417	150	24.3	1.22474		no
Hertz 1981	1981	14.853	-61.09	5000	14.799	-61.151	5000	0.054	20	650	335	630	L168	Anolidae	Anolis roquet	UpperThermalLimit	CTmax	degC	7	36	0.264575	9	35.2	0.6		no
Hertz 1981	1981	18.339	-65.761	5000	18.3	-65.793	5000	0.039	270	850	560	580	L66	Anolidae	Anolis gundlachi	BodyTemperature	Tbody	degC	179	25.6	1.33791	164	21.8	1.28062		no
Hertz 1992	1992	18.2	-66.819	5000	18.153	-66.771	5000	0.047	210	1130	670	920	L164	Anolidae	Anolis gundlachi	BodyTemperature	Tbody	degC	257	24.8805	1.70061	210	21.24	1.37551		yes, pooled mean and SD
Hertz 1992	1992	18.103	-67.048	5000	18.153	-66.771	5000	0.05	90	1150	620	1060	L165	Anolidae	Anolis cristatellus	BodyTemperature	Tbody	degC	240	27.3667	3.37913	264	25.7284	3.91132		yes, pooled mean and SD
Hertz et al. 1979	1979	18.339	-65.761	5000	18.3	-65.793	5000	0.039	270	850	560	580	L66	Anolidae	Anolis gundlachi	AdultBodySize	AdultMass	g	10	5.33	2.05548	9	6.45	2.76		no
Hertz et al. 1979	1979	18.339	-65.761	5000	18.3	-65.793	5000	0.039	270	850	560	580	L66	Anolidae	Anolis gundlachi	UpperThermalLimit	CTmax	degC	10	36	0.632456	10	33	0.632456		no
Hertz et al. 1983	1983	33.211	35.658	5000	33.413	35.855	5000	0.202	170	1500	835	1330	L68	Agamidae	Stellagama stellio	BodyTemperature	Tbody	degC	35	36	1.788	35	32.9	3.924		no
Hertz et al. 1983	1983	33.211	35.658	5000	33.413	35.855	5000	0.202	170	1500	835	1330	L68	Agamidae	Stellagama stellio	AdultBodySize	AdultMass	g	35	40.1	5.3	35	41.9	4.3		no
Hertz et al. 1983	1983	33.211	35.658	5000	33.413	35.855	5000	0.202	170	1500	835	1330	L68	Agamidae	Stellagama stellio	LowerThermalLimit	CTmin	degC	5	11.5	0.894427	10	11.9	0.632456		no
Hertz et al. 1983	1983	33.211	35.658	5000	33.413	35.855	5000	0.202	170	1500	835	1330	L68	Agamidae	Stellagama stellio	UpperThermalLimit	CTmax	degC	5	44.6	0.67082	10	44.7	0.632456		no
Heulin et al. 1997	1997	43	-0.05	5000	43	-0.05	5000	0.00089	370	1150	760	780	L69	Lacertidae	Zootoca vivipara	AdultSurvival	AdultSurvivalRate	%	1346	0.736165	2.26365	368	0.595889	1.47236
Heulin et al. 1997	1997	43	-0.05	5000	43	-0.05	5000	0.00089	370	1150	760	780	L69	Lacertidae	Zootoca vivipara		NeonateSurvivalRate	%	851	0.439534	1.81706	1037	0.343914	2.2374
Hodgson & Schwanz 2019	2019	-33.658	150.753	1000	-33.707	150.492	1000	0.049	20	630	325	610	L153	Agamidae	Amphibolurus muricatus	PrefferedTemperature	Tpref	degC	15	27.43	5.81	14	33.44	3.83
Holden et al. 2022	2022	40.627	-120.758	1000	40.632	-120.859	5000	0.005	1555	1842	1698.5	287	L49	Colubridae	Thamnophis elegans	AdultBodySize	AdultSVL	mm	469	502.205	50.897	1787	472.117	43.8729		no
Holden et al. 2022	2022	40.627	-120.758	1000	40.632	-120.859	5000	0.005	1555	1842	1698.5	287	L49	Colubridae	Thamnophis elegans	MaternalBodySize	FemaleSVL	mm	462	567.879	75.3833	1478	490.549	45.0987		no
Holden et al. 2022	2022	40.627	-120.758	1000	40.632	-120.859	5000	0.005	1555	1842	1698.5	287	L49	Colubridae	Thamnophis elegans	AdultBodySize	AdultMass	mm	469	49.7576	20.9815	1787	42.2122	15.4824		no
Holden et al. 2022	2022	40.627	-120.758	1000	40.632	-120.859	5000	0.005	1555	1842	1698.5	287	L49	Colubridae	Thamnophis elegans	BodyTemperature	Tbody	degC	227	26.3714	3.91783	507	24.4807	3.54924		no
Horvathova et al. 2013	2013	43.02	-1.32	5000	42.8	-0.4	5000	0.22	1094	1774	1434	680	L70	Lacertidae	Zootoca vivipara	AdultBodySize	AdultSVL	mm	191	59.79		7	59.57		original data & synthesis of literature data. Here used just the original data.
Horvathova et al. 2013	2013	43.02	-1.32	5000	42.8	-0.4	5000	0.22	1094	1774	1434	680	L70	Lacertidae	Zootoca vivipara	MaternalBodySize	FemaleSVL	mm	191	59.79		7	59.57		original data & synthesis of literature data. Here used just the original data.
Horvathova et al. 2013	2013	43.02	-1.32	5000	42.8	-0.4	5000	0.22	1094	1774	1434	680	L70	Lacertidae	Zootoca vivipara	Fecundity	ClutchSize	N	191	3.38		7	4.75		original data & synthesis of literature data. Here used just the original data.
Horvathova et al. 2013	2013	57.36	11.96	5000	67.16	21.5	5000	9.8	10	300	155	290	L70	Lacertidae	Zootoca vivipara	AdultBodySize	AdultSVL	mm	69	58.87		28	63.64		original data & synthesis of literature data. Here used just the original data.
Horvathova et al. 2013	2013	57.36	11.96	5000	67.16	21.5	5000	9.8	10	300	155	290	L70	Lacertidae	Zootoca vivipara	Fecundity	ClutchSize	N	69	6.17		28	5.91		original data & synthesis of literature data. Here used just the original data.
Hu et al. 2019	2019	34	102.066	1000	34.916	98.2	1000	0.916	2930	4250	3590	1320	L72	Agamidae	Phrynocephalus vlangalii	AdultBodySize	AdultMass	g	40	6.07	1.01193	40	5.82	0.885438		no
Huey et al. 1990	1990	29.182	-102.961	5000	29.39	-103.203	5000	0.208	560	1036	798	476	L12	Phrynosomatidae	Sceloporus merriami	AdultBodySize	AdultSVL	mm	419	50.9339	1.63078	461	52.1443	2.98087		yes, pooled mean and SD
Huey et al. 1990	1990	29.182	-102.961	5000	29.39	-103.203	5000	0.208	560	1036	798	476	L12	Phrynosomatidae	Sceloporus merriami	MaternalBodySize	FemaleSVL	mm	38	51.3	1.39	57	53	1.68		yes, pooled mean and SD
Huey et al. 1990	1990	29.182	-102.961	5000	29.39	-103.203	5000	0.208	560	1036	798	476	L12	Phrynosomatidae	Sceloporus merriami	AdultBodySize	AdultMass	g	419	50.9339	1.63078	461	52.1443	2.98087		yes, pooled mean and SD
Iraeta et al. 2006	2006	40.516	-3.783	1000	40.733	-3.999	1000	0.217	650	1300	975	650	L73	Lacertidae	Psammodromus algirus	AdultBodySize	AdultSVL	mm	22	80.4	3.28329	26	80.8	4.07922		no
Iraeta et al. 2006	2006	40.516	-3.783	1000	40.733	-3.999	1000	0.217	650	1300	975	650	L73	Lacertidae	Psammodromus algirus	MaternalBodySize	FemaleSVL	mm	22	80.4	3.28329	26	80.8	4.07922		no
Iraeta et al. 2006	2006	40.516	-3.783	1000	40.733	-3.999	1000	0.217	650	1300	975	650	L73	Lacertidae	Psammodromus algirus	AdultBodySize	AdultMass	g	22	10.7	1.40712	26	10.5	4.07922		no
Iraeta et al. 2006	2006	40.516	-3.783	1000	40.733	-3.999	1000	0.217	650	1300	975	650	L73	Lacertidae	Psammodromus algirus	Fecundity	ClutchSize	N	22	5.8	1.1257	26	6.8	1.78466		no
Iraeta et al. 2006	2006	40.516	-3.783	1000	40.733	-3.999	1000	0.217	650	1300	975	650	L73	Lacertidae	Psammodromus algirus	Fecundity	MeanLitterMass	g	15	0.48	0.0387298	25	0.4	0.05		no
Iraeta et al. 2008	2008	40.516	-3.783	1000	40.733	-3.999	1000	0.217	650	1300	975	650	L73	Lacertidae	Psammodromus algirus	Fecundity	ClutchSize	N	19	5.8	4.79479	15	6.9	6.19677		no
Iraeta et al. 2008	2008	40.516	-3.783	1000	40.733	-3.999	1000	0.217	650	1300	975	650	L73	Lacertidae	Psammodromus algirus	Fecundity	MeanLitterMass	g	19	0.46	0.261534	15	0.42	0.193649		no
Iraeta et al. 2008	2008	40.516	-3.783	1000	40.733	-3.999	1000	0.217	650	1300	975	650	L73	Lacertidae	Psammodromus algirus	Fecundity	ClutchMass	g	19	2.69	2.13586	15	2.85	2.09141		no
Iraeta et al. 2008	2008	40.516	-3.783	1000	40.733	-3.999	1000	0.217	650	1300	975	650	L73	Lacertidae	Psammodromus algirus	NeonateGrowth	NeonateSVLGrowth	mm/day	18	0.003	0.00118794	6	0.0011	0.000146969
Iraeta et al. 2008	2008	40.516	-3.783	1000	40.733	-3.999	1000	0.217	650	1300	975	650	L73	Lacertidae	Psammodromus algirus	NeonateGrowth	NeonateSVLGrowth	mm/day	18	0.003	0.00118794	6	0.0011	0.000146969
Iraeta et al. 2010	2010	40.516	-3.783	1000	40.733	-3.999	1000	0.217	650	1300	975	650	L73	Lacertidae	Psammodromus algirus	AdultBodySize	AdultSVL	mm	19	80.5	3.48712	13	82.3	3.245		no
Iraeta et al. 2010	2010	40.516	-3.783	1000	40.733	-3.999	1000	0.217	650	1300	975	650	L73	Lacertidae	Psammodromus algirus	MaternalBodySize	FemaleSVL	mm	19	80.5	3.48712	13	82.3	3.245		no
Iraeta et al. 2010	2010	40.516	-3.783	1000	40.733	-3.999	1000	0.217	650	1300	975	650	L73	Lacertidae	Psammodromus algirus	Fecundity	ClutchSize	N	19	5.9	0.87178	13	7.2	1.44222		no
Iraeta et al. 2010	2010	40.516	-3.783	1000	40.733	-3.999	1000	0.217	650	1300	975	650	L73	Lacertidae	Psammodromus algirus	Fecundity	MeanLitterMass	g	18	0.46	0.0424264	13	0.42	0.0360555		no
Iraeta et al. 2010	2010	40.516	-3.783	1000	40.733	-3.999	1000	0.217	650	1300	975	650	L73	Lacertidae	Psammodromus algirus	Fecundity	ClutchMass	g	18	2.71	0.509117	13	2.94	0.504777		no
Iraeta et al. 2011	2011	40.516	-3.783	1000	40.733	-3.999	1000	0.217	650	1300	975	650	L73	Lacertidae	Psammodromus algirus	AdultBodySize	AdultSVL	mm	98	77.2367	4.08952	106	77.844	4.74535		yes, pooled mean and SD
Iraeta et al. 2011	2011	40.516	-3.783	1000	40.733	-3.999	1000	0.217	650	1300	975	650	L73	Lacertidae	Psammodromus algirus	MaternalBodySize	FemaleSVL	mm	55	77.07	4.12	59	78.11	4.96		no
Iraeta et al. 2011	2011	40.516	-3.783	1000	40.733	-3.999	1000	0.217	650	1300	975	650	L73	Lacertidae	Psammodromus algirus	AdultBodySize	AdultMass	g	98	10.0031	1.80097	106	10.1131	1.89443		yes, pooled mean and SD
Iraeta et al. 2013	2013	40.516	-3.783	1000	40.733	-3.999	1000	0.217	650	1300	975	650	L73	Lacertidae	Psammodromus algirus	AdultBodySize	AdultSVL	mm	53	79.583	4.68594	63	81.0619	3.81912		no
Iraeta et al. 2013	2013	40.516	-3.783	1000	40.733	-3.999	1000	0.217	650	1300	975	650	L73	Lacertidae	Psammodromus algirus	MaternalBodySize	FemaleSVL	mm	38	79.3	4.31509	41	81.9	4.48219		no
Jaramillo-Alba et al. 2020	2020	19.24	-97.99	1000	19.08	-97.31	1000	0.16	3100	3600	3350	500	L74	Viperidae	Crotalus triseriatus	BodyTemperature	Tbody	degC	82	23.72	5.70489	94	22.16	5.62331		no
Jiang et al. 2021	2021	39.41	94.245	5000	39.365	94.246	5000	0.045	2600	3600	3100	1000	L148	Agamidae	Phrynocephalus vlangalii	PrefferedTemperature	Tpref	degC	5	34.28	0.33541	5	33.87	0.290689	only used data from control group
Jiang et al. 2021	2021	39.41	94.245	5000	39.365	94.246	5000	0.045	2600	3600	3100	1000	L148	Agamidae	Phrynocephalus vlangalii	LowerThermalLimit	CTmin	degC	5	6.13	0.872067	5	5.76	0.693181	only used data from control group	no
Jiang et al. 2021	2021	39.41	94.245	5000	39.365	94.246	5000	0.045	2600	3600	3100	1000	L148	Agamidae	Phrynocephalus vlangalii	UpperThermalLimit	CTmax	degC	5	47.12	0.894427	5	46.64	0.357771	only used data from control group	no
Jin & Liu 2007	2007	31.327	88.546	5000	31.327	88.546	5000	0.00089	2756	4565	3660.5	1809	L76	Agamidae	Phrynocephalus vlangalii	AdultBodySize	AdultSVL	mm	4	58.2	2.8	36	53.8	3		no
Jin & Liu 2007	2007	31.327	88.546	5000	31.327	88.546	5000	0.00089	2756	4565	3660.5	1809	L76	Agamidae	Phrynocephalus vlangalii	MaternalBodySize	FemaleSVL	mm	4	58.2	2.8	36	53.8	3		no
Jin & Liu 2007	2007	31.327	88.546	5000	31.327	88.546	5000	0.00089	2756	4565	3660.5	1809	L76	Agamidae	Phrynocephalus vlangalii	Fecundity	ClutchSize	N	4	3.25	0.956	36	2	0.444		no
Jin & Liu 2007	2007	31.327	88.546	5000	31.327	88.546	5000	0.00089	2756	4565	3660.5	1809	L76	Agamidae	Phrynocephalus vlangalii	NeonateBodySize	NeonateMass	g	2	0.72	0.13	14	0.86	0.15		no
Jin & Liu 2007	2007	31.327	88.546	5000	31.327	88.546	5000	0.00089	2756	4565	3660.5	1809	L76	Agamidae	Phrynocephalus vlangalii	Fecundity	RCM	-	2	0.408	0.038	14	0.31	0.042		no
Jin et al. 2007	2007	36.037	101.431	5000	34.829	92.934	5000	1.208	2289	4565	3427	2276	L75	Agamidae	Phrynocephalus vlangalii	AdultBodySize	AdultSVL	mm	20	44.05	4.58803	91	52.4462	3.5004		no
Jin et al. 2007	2007	36.037	101.431	5000	34.829	92.934	5000	1.208	2289	4565	3427	2276	L75	Agamidae	Phrynocephalus vlangalii	MaternalBodySize	FemaleSVL	mm	10	60.8	4.74342	58	52.7	3.80789		no
Jovanovic Glavas et al. 2018	2018	45.22	19.37	1000	45.47	17.63	1000	0.25	120	400	260	280	L77	Scincidae	Ablepharus kitaibelii	AdultBodySize	AdultSVL	mm	11	46.32	4.64327	129	43.99	4.73621		no
Jovanovic Glavas et al. 2018	2018	45.22	19.37	1000	45.47	17.63	1000	0.25	120	400	260	280	L77	Scincidae	Ablepharus kitaibelii	AdultBodySize	AdultMass	g	5	1.37	0.380132	92	1.19	0.316525		no
Kidov et al. 2023	2023	38.42	48.563	1000	37.583	48.583	1000	0.837	1460	1900	1680	440	L78	Scincidae	Ablepharus bivittatus	AdultBodySize	AdultSVL	mm	54	44.1413	5.92755	4	49.2275	3.97		yes, pooled mean and SD
Kidov et al. 2023	2023	38.42	48.563	1000	37.583	48.583	1000	0.837	1460	1900	1680	440	L78	Scincidae	Ablepharus bivittatus	MaternalBodySize	FemaleSVL	mm	24	47.9221	5.38348	3	50.67	3.97		yes, pooled mean and SD
Kidov et al. 2023	2023	38.42	48.563	1000	37.583	48.583	1000	0.837	1460	1900	1680	440	L78	Scincidae	Ablepharus bivittatus	Mean age	MeanAge	yrs	54	3.05741	1.24903	4	3.25	0.5		yes, pooled mean and SD
Kouyoumdjian et al. 2019	2019	42.906	1.344	5000	42.933	1.312	5000	0.027	427	1600	1013.5	1173	L79	Lacertidae	Podarcis muralis	AdultBodySize	AdultSVL	mm	30	62.9567	2.69773	17	60.2424	5.44344		no
Kouyoumdjian et al. 2019	2019	42.906	1.344	5000	42.933	1.312	5000	0.027	427	1600	1013.5	1173	L79	Lacertidae	Podarcis muralis	MaternalBodySize	FemaleSVL	mm	30	62.9567	2.69773	17	60.2424	5.44344		no
Kouyoumdjian et al. 2019	2019	42.906	1.344	5000	42.933	1.312	5000	0.027	427	1600	1013.5	1173	L79	Lacertidae	Podarcis muralis	AdultBodySize	AdultMass	g	30	5.84833	0.854086	17	5.51941	1.36422		no
Kouyoumdjian et al. 2019	2019	42.906	1.344	5000	42.933	1.312	5000	0.027	427	1600	1013.5	1173	L79	Lacertidae	Podarcis muralis	Fecundity	ClutchMass	g	30	1.62967	0.313044	17	1.61647	0.636788		no
Kouyoumdjian et al. 2019	2019	42.906	1.344	5000	42.933	1.312	5000	0.027	427	1600	1013.5	1173	L79	Lacertidae	Podarcis muralis	Fecundity	ClutchSize	N	30	5.66667	1.26854	17	4.88235	1.57648		no
Kubisch et al. 2012	2012	-42.45	-66.316	1000	-41.1	-71.116	1000	1.35	300	930	615	630	L80	Phyllodactylidae	Homonota darwinii	AdultBodySize	AdultSVL	mm	27	44.7		19	40.9
Kubisch et al. 2012	2012	-42.45	-66.316	1000	-41.1	-71.116	1000	1.35	300	930	615	630	L80	Phyllodactylidae	Homonota darwinii	MaternalBodySize	FemaleSVL	mm	16	44.5		9	42.9
Kubisch et al. 2012	2012	-42.45	-66.316	1000	-41.1	-71.116	1000	1.35	300	930	615	630	L80	Phyllodactylidae	Homonota darwinii	Mean age	MeanAge	yrs	27	5.5		19	4.8
Kubisch et al. 2012	2012	-42.45	-66.316	1000	-41.1	-71.116	1000	1.35	300	930	615	630	L80	Phyllodactylidae	Homonota darwinii	AdultGrowth	AdultSVLGrowth	mm/year	9	3.86333	5.06474	19	3.82222	4.54088
Kurnaz et al. 2018	2018	40.887	39.445	1000	41.231	42.438	1000	0.344	571	1690	1130.5	1119	L81	Lacertidae	Darevskia derjugini	AdultBodySize	AdultSVL	mm	31	50.1	3.11795	30	49.37	4.38178		no
Kurnaz et al. 2018	2018	40.887	39.445	1000	41.231	42.438	1000	0.344	571	1690	1130.5	1119	L81	Lacertidae	Darevskia derjugini	MaternalBodySize	FemaleSVL	mm	20	51.25	2.54912	14	51.59	4.93899		no
Kurnaz et al. 2018	2018	40.887	39.445	1000	41.231	42.438	1000	0.344	571	1690	1130.5	1119	L81	Lacertidae	Darevskia derjugini	Mean age	MeanAge	yrs	31	4.42	1.11355	30	4.87	1.36931		no
Kurnaz et al. 2018	2018	40.887	39.445	1000	41.231	42.438	1000	0.344	571	1690	1130.5	1119	L81	Lacertidae	Darevskia derjugini	AdultGrowth	AdultSVLGrowth	mm/year	9	4.16444	1.39222	11	2.68818	1.51158
Lemos-Espinal & Ballinger 1995b	1995	19.178	-98.642	1000	19.178	-98.642	1000	0.00089	3700	4400	4050	700	L82	Phrynosomatidae	Sceloporus grammicus	BodyTemperature	Tbody	degC	293	31.5834	1.89113	245	31.2177	2.55141		yes, pooled mean and SD
Lemos-Espinal & Ballinger 1995b	1995	19.178	-98.642	1000	19.178	-98.642	1000	0.00089	3700	4400	4050	700	L82	Phrynosomatidae	Sceloporus grammicus	UpperThermalLimit	CTmax	degC	48	41.81	0.214774	34	41.17	0.233238		yes, pooled mean and SD
Lemos-Espinal et al. 1998	1998	19.166	-98.6	1000	19.166	-98.6	1000	0.00089	3700	4400	4050	700	L82	Phrynosomatidae	Sceloporus grammicus	Fecundity	ClutchSize	N	54	3.64	0.734847	67	3.31	1.0641		no
Li et al. 2011	2011	40.266	109.966	1000	41.45	106.983	1000	1.184	1080	1620	1350	540	L83	Lacertidae	Eremias multiocellata	AdultBodySize	AdultSVL	mm	23	63.9	2.8775	43	59.3	2.62298		yes, pooled mean and SD
Li et al. 2011	2011	40.266	109.966	1000	41.45	106.983	1000	1.184	1080	1620	1350	540	L83	Lacertidae	Eremias multiocellata	MaternalBodySize	FemaleSVL	mm	23	63.9	2.8775	43	59.3	2.62298		no
Li et al. 2011	2011	40.266	109.966	1000	41.45	106.983	1000	1.184	1080	1620	1350	540	L83	Lacertidae	Eremias multiocellata	Fecundity	ClutchSize	N	23	3	0.959166	43	3.2	0.655744		no
Li et al. 2011	2011	40.266	109.966	1000	41.45	106.983	1000	1.184	1080	1620	1350	540	L83	Lacertidae	Eremias multiocellata	Fecundity	ClutchMass	g	23	1.64	0.431625	43	1.46	0.327872		no
Li et al. 2011	2011	40.266	109.966	1000	41.45	106.983	1000	1.184	1080	1620	1350	540	L83	Lacertidae	Eremias multiocellata	NeonateBodySize	NeonateSVL	mm	30	27.5	0.943398	24	25.825	1.34975		no
Li et al. 2011	2011	40.266	109.966	1000	41.45	106.983	1000	1.184	1080	1620	1350	540	L83	Lacertidae	Eremias multiocellata	NeonateBodySize	NeonateMass	g	30	0.514333	0.0781939	24	0.42875	0.071605		no
Li et al. 2014	2014	37.128	97.414	1000	34.748	98.124	1000	2.38	2910	4257	3583.5	1347	L84	Agamidae	Phrynocephalus vlangalii	AdultBodySize	AdultSVL	mm	67	55.74	4.01082	66	58.41	3.16837		no
Li et al. 2014	2014	37.128	97.414	1000	34.748	98.124	1000	2.38	2910	4257	3583.5	1347	L84	Agamidae	Phrynocephalus vlangalii	MaternalBodySize	FemaleSVL	mm	67	55.74	4.01082	66	58.41	3.16837		no
Li et al. 2014	2014	37.128	97.414	1000	34.748	98.124	1000	2.38	2910	4257	3583.5	1347	L84	Agamidae	Phrynocephalus vlangalii	AdultBodySize	AdultMass	g	67	9.53	2.04634	66	9.52	1.94977		no
Li et al. 2014	2014	37.128	97.414	1000	34.748	98.124	1000	2.38	2910	4257	3583.5	1347	L84	Agamidae	Phrynocephalus vlangalii	Fecundity	ClutchSize	N	67	3.97	1.0641	66	3.15	0.893644		no
Li et al. 2014	2014	37.128	97.414	1000	34.748	98.124	1000	2.38	2910	4257	3583.5	1347	L84	Agamidae	Phrynocephalus vlangalii	Fecundity	ClutchMass	g	67	2.81	0.818535	65	2.4	0.725603		no
Li et al. 2014	2014	37.128	97.414	1000	34.748	98.124	1000	2.38	2910	4257	3583.5	1347	L84	Agamidae	Phrynocephalus vlangalii	NeonateBodySize	NeonateSVL	mm	67	24.48	0.572975	65	25.87	0.644981		no
Li et al. 2014	2014	37.128	97.414	1000	34.748	98.124	1000	2.38	2910	4257	3583.5	1347	L84	Agamidae	Phrynocephalus vlangalii	NeonateBodySize	NeonateMass	g	67	0.71	0.0818535	65	0.76	0.0806226		no
Li et al. 2014	2014	37.128	97.414	1000	34.748	98.124	1000	2.38	2910	4257	3583.5	1347	L84	Agamidae	Phrynocephalus vlangalii	Fecundity	RCM	-	67	0.46	0.10641	65	0.36	0.104809		no
Liang et al. 2018	2018	47.433	87.25	1000	46.6	89.083	1000	0.833	670	908	789	238	L85	Agamidae	Phrynocephalus helioscopus	AdultBodySize	AdultSVL	mm	13	46.0369	1.44804	24	50.34	1.95735		no
Liang et al. 2018	2018	47.433	87.25	1000	46.6	89.083	1000	0.833	670	908	789	238	L85	Agamidae	Phrynocephalus helioscopus	MaternalBodySize	FemaleSVL	mm	13	46.0369	1.44804	24	50.34	1.95735		no
Liang et al. 2018	2018	47.433	87.25	1000	46.6	89.083	1000	0.833	670	908	789	238	L85	Agamidae	Phrynocephalus helioscopus	AdultBodySize	AdultMass	g	13	3.52462	0.87339	24	4.54958	0.841657		no
Liang et al. 2018	2018	47.433	87.25	1000	46.6	89.083	1000	0.833	670	908	789	238	L85	Agamidae	Phrynocephalus helioscopus	Fecundity	ClutchSize	N	13	2.69231	0.751068	24	3.75	0.896854		no
Liang et al. 2018	2018	47.433	87.25	1000	46.6	89.083	1000	0.833	670	908	789	238	L85	Agamidae	Phrynocephalus helioscopus	Fecundity	ClutchMass	g	13	1.36692	0.295194	24	2.2975	0.422387		no
Liang et al. 2018	2018	47.433	87.25	1000	46.6	89.083	1000	0.833	670	908	789	238	L85	Agamidae	Phrynocephalus helioscopus	Fecundity	RCM	g	13	0.418462	0.160512	24	0.514583	0.0990818		no
Liang et al. 2018	2018	47.433	87.25	1000	46.6	89.083	1000	0.833	670	908	789	238	L85	Agamidae	Phrynocephalus helioscopus	EggSize	EggLenth	mm	35	14.956	1.42992	90	14.8181	1.63888		no
Liang et al. 2018	2018	47.433	87.25	1000	46.6	89.083	1000	0.833	670	908	789	238	L85	Agamidae	Phrynocephalus helioscopus	EggSize	EggWidth	mm	35	8.18886	0.472265	90	8.579	0.539744		no
Liang et al. 2018	2018	47.433	87.25	1000	46.6	89.083	1000	0.833	670	908	789	238	L85	Agamidae	Phrynocephalus helioscopus	Fecundity	MeanLitterMass	g	35	0.507714	0.093371	90	0.612667	0.126667		no
Llevelyn et al. 2016	2016	-18.41	145.947	5000	-19.008	146.153	5000	0.598	60	950	505	890	L166	Scincidae	Lampropholis coggeri	AdultBodySize	AdultSVL	mm	10	21.5	7.02658	192	39.38	3.82437		no
Llevelyn et al. 2016	2016	-18.41	145.947	5000	-19.008	146.153	5000	0.598	60	950	505	890	L166	Scincidae	Lampropholis coggeri	LowerThermalLimit	CTmin	degC	10	12.68	0.664078	192	11.4721	2.8588		no
Llevelyn et al. 2016	2016	-18.41	145.947	5000	-19.008	146.153	5000	0.598	60	950	505	890	L166	Scincidae	Lampropholis coggeri	UpperThermalLimit	CTmax	degC	10	38.41	0.727324	192	39.3205	2.45951		no
Llewelyn et al. 2018	2018	-19.499	146.616	5000	-18.964	146.103	5000	0.535	182	960	571	778	L86	Scincidae	Lampropholis coggeri	AdultBodySize	AdultMass	g	128	1.05	0.32	138	1.25	0.29		no
Lu et al. 2014	2014	26.666	119.516	1000	25.966	108.533	1000	0.7	50	750	400	700	L87	Scincidae	Plestiodon chinensis	AdultBodySize	AdultSVL	mm	18	108.7	5.09117	25	107.5	7		no
Lu et al. 2014	2014	26.666	119.516	1000	25.966	108.533	1000	0.7	50	750	400	700	L87	Scincidae	Plestiodon chinensis	MaternalBodySize	FemaleSVL	mm	18	108.7	5.09117	25	107.5	7		no
Lu et al. 2014	2014	26.666	119.516	1000	25.966	108.533	1000	0.7	50	750	400	700	L87	Scincidae	Plestiodon chinensis	AdultBodySize	AdultMass	g	18	23.1	3.39411	25	21.3	4		no
Lu et al. 2014	2014	26.666	119.516	1000	25.966	108.533	1000	0.7	50	750	400	700	L87	Scincidae	Plestiodon chinensis	Fecundity	ClutchSize	N	18	17.1	2.54558	25	16.3	3.5		no
Lu et al. 2014	2014	26.666	119.516	1000	25.966	108.533	1000	0.7	50	750	400	700	L87	Scincidae	Plestiodon chinensis	Fecundity	MeanLitterMass	g	18	0.66	0.0424264	25	0.61	0.05		no
Lu et al. 2014	2014	26.666	119.516	1000	25.966	108.533	1000	0.7	50	750	400	700	L87	Scincidae	Plestiodon chinensis	Fecundity	ClutchMass	g	18	11.3	1.69706	25	10	2.5		no
Lu et al. 2018a	2018	34	102.066	1000	34.916	98.2	1000	0.916	3480	4270	3875	790	L88	Agamidae	Phrynocephalus vlangalii	AdultBodySize	AdultSVL	mm	366	55.8	3.82623	371	56.5	3.85227		no
Lu et al. 2018a	2018	34	102.066	1000	34.916	98.2	1000	0.916	3480	4270	3875	790	L88	Agamidae	Phrynocephalus vlangalii	AdultBodySize	AdultMass	g	366	6.7	1.33918	371	7.39	1.73352		no
Lu et al. 2018a	2018	34	102.066	1000	34.916	98.2	1000	0.916	3480	4270	3875	790	L88	Agamidae	Phrynocephalus vlangalii	AdultBodyCondition	AdultBCI	-	366	-0.031	0.114787	371	0.03	0.154091
Lu et al. 2018a	2018	34	102.066	1000	34.916	98.2	1000	0.916	3480	4270	3875	790	L88	Agamidae	Phrynocephalus vlangalii	Mean age	MeanAge	yrs	25	3.68	1.2	19	3	0.958958		no
Lu et al. 2018b	2018	34	102.066	1000	34.916	98.2	1000	0.916	3480	4270	3875	790	L88	Agamidae	Phrynocephalus vlangalii	NeonateBodySize	NeonateSVL	mm	29	28.8	2.15407	11	26.7	1.32665		no
Lu et al. 2018b	2018	34	102.066	1000	34.916	98.2	1000	0.916	3480	4270	3875	790	L88	Agamidae	Phrynocephalus vlangalii	NeonateBodySize	NeonateMass	g	29	0.93	0.269258	11	0.73	0.165831		no
Lu et al. 2018b	2018	34	102.066	1000	34.916	98.2	1000	0.916	3480	4270	3875	790	L88	Agamidae	Phrynocephalus vlangalii		StomachMass	g	33	0.15	0.114891	24	0.21	0.0979796
Luiselli & Zimmermann 1997	1997	42.133	12	1000	46.766	15.515	1000	4.633	150	270	210	120	L90	Colubridae	Natrix tessellata	BodyTemperature	Tbody	degC	26	28.5615	3.07456	62	27.5032	3.314		no
Luiselli & Zimmermann 1997	1997	42.133	12	1000	46.766	15.515	1000	4.633	150	270	210	120	L90	Colubridae	Natrix tessellata		BreedingFemales	%	78	87.18		35	51.43
Luiselli et al. 2005	2005	41.926	12.181	5000	42.187	13.347	1000	0.261	10	1800	905	1790	L89	Colubridae	Natrix natrix	AdultBodySize	AdultSVL	cm	96	78.2375	15.088	12	55	21.6193		yes, pooled mean and SD
Luiselli et al. 2005	2005	41.926	12.181	5000	42.187	13.347	1000	0.261	10	1800	905	1790	L89	Colubridae	Natrix natrix	MaternalBodySize	FemaleSVL	cm	39	84.8	14.3	4	62.2	28.9		yes, pooled mean and SD
Ma et al. 2019	2019	32.516	118.483	1000	45.316	127.283	1000	12.8	110	250	180	140	L91	Lacertidae	Takydromus wolteri	AdultBodySize	AdultSVL	mm	86	51.1	2.78209	49	55.3	4.2		no
Ma et al. 2019	2019	32.516	118.483	1000	45.316	127.283	1000	12.8	110	250	180	140	L91	Lacertidae	Takydromus wolteri	MaternalBodySize	FemaleSVL	mm	86	51.1	2.78209	49	55.3	4.2		no
Ma et al. 2019	2019	32.516	118.483	1000	45.316	127.283	1000	12.8	110	250	180	140	L91	Lacertidae	Takydromus wolteri	Fecundity	ClutchSize	N	86	2.9	0.834626	49	4.9	1.4		no
Ma et al. 2019	2019	32.516	118.483	1000	45.316	127.283	1000	12.8	110	250	180	140	L91	Lacertidae	Takydromus wolteri	Fecundity	ClutchMass	g	86	0.56	0.185472	49	0.91	0.21		no
Ma et al. 2019	2019	32.516	118.483	1000	45.316	127.283	1000	12.8	110	250	180	140	L91	Lacertidae	Takydromus wolteri	Fecundity	MeanLitterMass	g	86	0.19	0.0185472	49	0.19	0.021		no
Ma et al. 2019	2019	32.516	118.483	1000	45.316	127.283	1000	12.8	110	250	180	140	L91	Lacertidae	Takydromus wolteri	Fecundity	RCM	-	86	0.24	0.0649153	49	0.17	0.056		no
Mathies & Andrews 1995	1995	31.605	-110.5	5000	31.92	-109.251	5000	0.315	1463	2758	2110.5	1295	L92	Phrynosomatidae	Sceloporus scalaris	BodyTemperature	Tbody	degC	52	33.55	2.76451	56	30.225	4.57197	Medians presented. Mean and SD estimated cf. HOZO, S. P., DJULBEGOVIC, B. & HOZO, I. 2005. Estimating the mean and variance from the median, range, and the size of a sample. BMC Medical Research Methodology, 5, 13.	no, but mean and SD estimated from median and q1-q3
Mathies & Andrews 1995	1995	31.605	-110.5	5000	31.92	-109.251	5000	0.315	1463	2758	2110.5	1295	L92	Phrynosomatidae	Sceloporus scalaris	AdultBodySize	AdultSVL	mm	72	52.8		68	30.225	49.6
Mathies & Andrews 1995	1995	31.605	-110.5	5000	31.92	-109.251	5000	0.315	1463	2758	2110.5	1295	L92	Phrynosomatidae	Sceloporus scalaris	MaternalBodySize	FemaleSVL	mm	72	52.8		68	30.225	49.6
Mathies & Andrews 1995	1995	31.605	-110.5	5000	31.92	-109.251	5000	0.315	1463	2758	2110.5	1295	L92	Phrynosomatidae	Sceloporus scalaris	AdultBodySize	AdultMass	g	72	5.1		68	4.6	49.6
Mathies & Andrews 1995	1995	31.605	-110.5	5000	31.92	-109.251	5000	0.315	1463	2758	2110.5	1295	L92	Phrynosomatidae	Sceloporus scalaris	Fecundity	MeanLitterMass	g	5	0.29	0.0156525	13	0.37	0.0288444		no
Mathies & Andrews 1995	1995	31.605	-110.5	5000	31.92	-109.251	5000	0.315	1463	2758	2110.5	1295	L92	Phrynosomatidae	Sceloporus scalaris	NeonateBodySize	NeonateMass	g	13	0.28	0.0144222	13	0.33	0.03245		no
Mathies & Andrews 1995	1995	31.605	-110.5	5000	31.92	-109.251	5000	0.315	1463	2758	2110.5	1295	L92	Phrynosomatidae	Sceloporus scalaris	Fecundity	ClutchSize	g	27	11.2	1.66277	16	9.4	1.68		no
Mathies & Andrews 1995	1995	31.605	-110.5	5000	31.92	-109.251	5000	0.315	1463	2758	2110.5	1295	L92	Phrynosomatidae	Sceloporus scalaris	Fecundity	RCM	-	6	0.82	0.14452	7	0.86	0.267221		no
Medina et al. 2009	2009	-46.615	-71.25	1000	-43.016	-70.783	1000	3.599	263	626	444.5	363	L93	Liolaemidae	Liolaemus bibronii	BodyTemperature	Tbody	degC	47	27.7	3.83917	86	28.33	4.45134		no
Mendez-Galeano et al. 2020	2020	4.615	-74.312	1000	4.56	-73.999	1000	0.055	2200	3400	2800	1200	L94	Anolidae	Anolis heterodermus	BodyTemperature	Tbody	degC	10	19.8	2.8	52	18.1	5		no
Mendez-Galeano et al. 2020	2020	4.615	-74.312	1000	4.56	-73.999	1000	0.055	2200	3400	2800	1200	L94	Anolidae	Anolis heterodermus	PrefferedTemperature	Tpref	degC	17	23.5	2.2	16	24.5	2
Mendez-Galeano et al. 2020	2020	4.615	-74.312	1000	4.56	-73.999	1000	0.055	2200	3400	2800	1200	L94	Anolidae	Anolis heterodermus	LowerThermalLimit	CTmin	degC	6	6.2	1.9	7	4.4	2.4		no
Mendez-Galeano et al. 2020	2020	4.615	-74.312	1000	4.56	-73.999	1000	0.055	2200	3400	2800	1200	L94	Anolidae	Anolis heterodermus	UpperThermalLimit	CTmax	degC	6	34.7	1.9	7	35.8	2.2		no
Meshaka & Delis 2010	2010	39.996	-77.631	5000	40.16	-79.271	5000	0.164	210	410	310	200	L143	Colubridae	Thamnophis sirtalis	AdultBodySize	AdultSVL	mm	10	55.1	7.6	21	49.3	6		no
Meshaka & Delis 2010	2010	39.996	-77.631	5000	40.16	-79.271	5000	0.164	210	410	310	200	L143	Colubridae	Thamnophis sirtalis	MaternalBodySize	FemaleSVL	mm	10	55.1	7.6	21	49.3	6		no
Meshaka & Delis 2010	2010	39.996	-77.631	5000	40.16	-79.271	5000	0.164	210	410	310	200	L143	Colubridae	Thamnophis sirtalis	Fecundity	ClutchSize	N	10	16.4	5.4	21	13	5.4		no
Miller et al. 2011	2011	40.627	-120.758	5000	40.632	-120.859	5000	0.005	1555	1842	1698.5	287	L49	Colubridae	Thamnophis elegans		PregnantFemales	%	2128	0.451499	0.199345	2813	0.343127	0.263349	grouped in L-fast and M-slow
Miller et al. 2011	2011	40.627	-120.758	5000	40.632	-120.859	5000	0.005	1555	1842	1698.5	287	L49	Colubridae	Thamnophis elegans	Fecundity	ClutchSize	N	2128	7.86293	0.818537	2813	5.2857	0.566201	grouped in L-fast and M-slow	yes, pooled mean and SD
Miller et al. 2011	2011	40.627	-120.758	5000	40.632	-120.859	5000	0.005	1555	1842	1698.5	287	L49	Colubridae	Thamnophis elegans		NeonateSurvivalRate	%	1981	0.387255	0.0642469	2813	0.603677	0.0530609	grouped in L-fast and M-slow
Miller et al. 2011	2011	40.627	-120.758	5000	40.632	-120.859	5000	0.005	1555	1842	1698.5	287	L49	Colubridae	Thamnophis elegans	AdultSurvival	AdultSurvivalRate	%	1981	0.522254	0.0529203	2813	0.749057	0.0513632	grouped in L-fast and M-slow
Miranda-Calle et al. 2021	2021	-16.633	-68.033	1000	-16.699	-68.083	1000	0.066	3000	4100	3550	1100	L95	Liolaemidae	Liolaemus aparicioi	BodyTemperature	Tbody	degC	27	35.38	2.04	53	32.22	2.83		no
Miranda-Calle et al. 2021	2021	-16.633	-68.033	1000	-16.699	-68.083	1000	0.066	3000	4100	3550	1100	L95	Liolaemidae	Liolaemus aparicioi	PrefferedTemperature	Tpref	degC	27	35.91	0.46	53	35.58	0.51
Molina-Borja 2003	2003	29.146	-13.448	5000	28.633	-13.934	5000	0.513	20	300	160	280	L189	Lacertidae	Gallotia atlantica	AdultBodySize	AdultMass	g	46	13.6022	4.57637	50	4.9	1.14213		yes, pooled mean and SD
Molina-Borja 2003	2003	29.146	-13.448	5000	28.633	-13.934	5000	0.513	20	300	160	280	L189	Lacertidae	Gallotia atlantica	AdultBodySize	AdultSVL	mm	46	78.413	5.65282	50	59.868	3.9792		yes, pooled mean and SD
Molina-Borja 2003	2003	29.146	-13.448	5000	28.633	-13.934	5000	0.513	20	300	160	280	L189	Lacertidae	Gallotia atlantica	MaternalBodySize	FemaleSVL	mm	21	67	3.39111	24	56.8	2.84141		no
Monasterio et al. 2016	2016	40.276	-5.23	5000	40.268	-5.267	5000	0.008	1800	2100	1950	300	L96	Lacertidae	Iberolacerta cyreni	AdultBodySize	AdultSVL	mm	15	75.5	3.87298	31	73.1	3.89744		no
Monasterio et al. 2016	2016	41.464	-3.215	5000	40.785	-3.976	5000	0.679	1800	2200	2000	400	L97	Lacertidae	Iberolacerta cyreni	AdultBodySize	AdultSVL	mm	57	71.6	6.79485	45	69.7	5.36656		no
Monasterio et al. 2016	2016	40.276	-5.23	5000	40.268	-5.267	5000	0.008	1800	2100	1950	300	L96	Lacertidae	Iberolacerta cyreni	MaternalBodySize	FemaleSVL	mm	15	75.5	3.87298	31	73.1	3.89744		no
Monasterio et al. 2016	2016	41.464	-3.215	5000	40.785	-3.976	5000	0.679	1800	2200	2000	400	L97	Lacertidae	Iberolacerta cyreni	MaternalBodySize	FemaleSVL	mm	57	71.6	6.79485	45	69.7	5.36656		no
Monasterio et al. 2016	2016	40.276	-5.23	5000	40.268	-5.267	5000	0.008	1800	2100	1950	300	L96	Lacertidae	Iberolacerta cyreni	Fecundity	ClutchSize	N	14	7.1	1.87083	12	6	0.69282		no
Monasterio et al. 2016	2016	41.464	-3.215	5000	40.785	-3.976	5000	0.679	1800	2200	2000	400	L97	Lacertidae	Iberolacerta cyreni	Fecundity	ClutchSize	N	10	6.5	0.948683	11	5.5	0.994987		no
Monasterio et al. 2016	2016	40.276	-5.23	5000	40.268	-5.267	5000	0.008	1800	2100	1950	300	L96	Lacertidae	Iberolacerta cyreni	Fecundity	MeanLitterMass	g	14	0.48	0.0374166	12	0.46	0.034641		no
Monasterio et al. 2016	2016	41.464	-3.215	5000	40.785	-3.976	5000	0.679	1800	2200	2000	400	L97	Lacertidae	Iberolacerta cyreni	Fecundity	MeanLitterMass	g	10	0.49	0.0632456	11	0.53	0.0663325		no
Monasterio et al. 2016	2016	40.276	-5.23	5000	40.268	-5.267	5000	0.008	1800	2100	1950	300	L96	Lacertidae	Iberolacerta cyreni	Fecundity	ClutchMass	g	14	3.42	0.860581	12	2.76	0.381051		no
Monasterio et al. 2016	2016	41.464	-3.215	5000	40.785	-3.976	5000	0.679	1800	2200	2000	400	L97	Lacertidae	Iberolacerta cyreni	Fecundity	ClutchMass	g	10	3.18	0.632456	11	2.93	0.497494		no
Munoz & Losos 2018	2018	18.435	-70.592	1000	18.73	-70.6	1000	0.295	13	2450	1231.5	2437	L98	Anolidae	Anolis cybotes	BodyTemperature	Tbody	degC	104	30.3	3.6	58	29.7	2.6		no
Munoz & Losos 2018	2018	17.955	-71.188	1000	18.287	-71.712	1000	0.332	45	2320	1182.5	2275	L99	Anolidae	Anolis cybotes	BodyTemperature	Tbody	degC	83	29.8	2.3	68	28.9	2.4		no
Munoz et al. 2014	2014	17.955	-71.188	1000	18.168	-71.28	1000	0.213	45	1395	720	1350	L158	Anolidae	Anolis cybotes	BodyTemperature	Tbody	degC	45	30.1	2.01246	11	28.6	2.98496		no
Niewiarowski 1993	1993	39.909	-74.475	5000	41.488	-101.857	5000	1.579	45	1110	577.5	1065	L100	Phrynosomatidae	Sceloporus undulatus	NeonateGrowth	NeonateSVLGrowth	mm/day	18	0.156	0.030547	6	0.315	0.0306186
Orlova 2003	2003	56.512	85.058	5000	48.784	86.028	5000	7.728	160	1600	880	1440	L101	Lacertidae	Zootoca vivipara	AdultBodySize	AdultSVL	mm	58	58.9	6.16878	28	54.3	4.97401		no
Orlova 2003	2003	56.512	85.058	5000	48.784	86.028	5000	7.728	160	1600	880	1440	L101	Lacertidae	Zootoca vivipara	MaternalBodySize	FemaleSVL	mm	58	58.9	6.16878	28	54.3	4.97401		no
Orlova 2003	2003	56.512	85.058	5000	48.784	86.028	5000	7.728	160	1600	880	1440	L101	Lacertidae	Zootoca vivipara	Fecundity	ClutchSize	N	27	7.1	2.13042	28	4.7	1.11122		no
Ortega et al. 2015	2015	40.733	-4.033	1000	40.783	-4.05	1000	0.05	1250	1750	1500	500	L183	Lacertidae	Podarcis hispanicus	AdultBodySize	AdultSVL	cm	62	5.75484	0.612645	65	5.5	0.612048		yes, pooled mean and SD
Ortega et al. 2015	2015	40.733	-4.033	1000	40.783	-4.05	1000	0.05	1250	1750	1500	500	L183	Lacertidae	Podarcis hispanicus	MaternalBodySize	FemaleSVL	cm	45	5.7	0.67082	45	6.3	0.67082		no
Ortega et al. 2015	2015	40.733	-4.033	1000	40.783	-4.05	1000	0.05	1250	1750	1500	500	L183	Lacertidae	Podarcis hispanicus	Fecundity	ClutchWeight	g	30	0.69	0.219089	32	0.99	0.226274		no
Ortega et al. 2015	2015	40.733	-4.033	1000	40.783	-4.05	1000	0.05	1250	1750	1500	500	L183	Lacertidae	Podarcis hispanicus	EggSize	EggLenth	mm	30	11.34	0.985901	32	11.15	0.961665		no
Ortega et al. 2015	2015	40.733	-4.033	1000	40.783	-4.05	1000	0.05	1250	1750	1500	500	L183	Lacertidae	Podarcis hispanicus	EggSize	EggWidth	mm	30	6.49	0.438178	32	6.72	0.452548		no
Ortega et al. 2015	2015	40.733	-4.033	1000	40.783	-4.05	1000	0.05	1250	1750	1500	500	L183	Lacertidae	Podarcis hispanicus	NeonateBodySize	NeonateMass	g	30	0.38	0.0547723	32	0.39	0.0565685		no
Ortega et al. 2015	2015	40.733	-4.033	1000	40.783	-4.05	1000	0.05	1250	1750	1500	500	L183	Lacertidae	Podarcis hispanicus	NeonateBodySize	NeonateSVL	mm	30	2.9	0.219089	32	2.86	0.226274		no
Ortega et al. 2015	2015	40.733	-4.033	1000	40.783	-4.05	1000	0.05	1250	1750	1500	500	L183	Lacertidae	Podarcis hispanicus		NeonateBCI	g/cm	30	-0.011	0.0438178	32	0.011	0.0452548
Palacios & Bronikowski 2017	2017	40.627	-120.758	5000	40.632	-120.859	5000	0.005	1555	1842	1698.5	287	L49	Colubridae	Thamnophis elegans	AdultBodySize	AdultSVL	mm	20	629.5	49.1	12	483.5	67.9		no
Palacios & Bronikowski 2017	2017	40.627	-120.758	5000	40.632	-120.859	5000	0.005	1555	1842	1698.5	287	L49	Colubridae	Thamnophis elegans	MaternalBodySize	FemaleSVL	mm	20	629.5	49.1	12	483.5	67.9		no
Palacios & Bronikowski 2017	2017	40.627	-120.758	5000	40.632	-120.859	5000	0.005	1555	1842	1698.5	287	L49	Colubridae	Thamnophis elegans	Fecundity	ClutchSize	N	20	11.1	3.4	12	4.3	1.4		no
Palacios & Bronikowski 2017	2017	40.627	-120.758	5000	40.632	-120.859	5000	0.005	1555	1842	1698.5	287	L49	Colubridae	Thamnophis elegans	Fecundity	ClutchMass	g	20	34.3	10.6	12	11.8	5.9		no
Palacios & Bronikowski 2017	2017	40.627	-120.758	5000	40.632	-120.859	5000	0.005	1555	1842	1698.5	287	L49	Colubridae	Thamnophis elegans	Fecundity	LiveBorn	-	20	9.8	3.8	12	3.9	1.7		no
Palacios et al. 2013	2013	40.627	-120.758	5000	40.632	-120.859	5000	0.005	1555	1842	1698.5	287	L49	Colubridae	Thamnophis elegans		ParasiteLoad	%	51	0		61	55		grouped in L-fast and M-slow
Patterson 1991	1991	-15.385	35.33	5000	-15.908	35.658	5000	0.523	900	2100	1500	1200	L193	Scincidae	Trachylepis striata	AdultBodySize	AdultMass	g	10	12.4	3.4	10	10.8	2.3		no
Perez-Mendoza et al. 2014a	2014	20.783	-99.716	1000	19.633	-98.1	1000	1.15	2230	2780	2505	550	L102	Phrynosomatidae	Sceloporus grammicus		JuvenileSurivalRate	%	19	0.64	0.828191	72	0.95	0.339411
Perez-Mendoza et al. 2014a	2014	20.783	-99.716	1000	19.633	-98.1	1000	1.15	2230	2780	2505	550	L102	Phrynosomatidae	Sceloporus grammicus	AdultSurvival	AdultSurvivalRate	%	79	0.52	1.24435	23	0.92	0.239792
Perez-Mendoza et al. 2014b	2014	20.783	-99.716	1000	19.783	-98.533	1000	1	2230	2610	2420	380	L103	Phrynosomatidae	Sceloporus grammicus	AdultSurvival	AdultSurvivalRate	%	166	0.870663	0.851505	534	0.866479	1.40278
Perez-Mendoza et al. 2014b	2014	20.783	-99.716	1000	19.783	-98.533	1000	1	2230	2610	2420	380	L103	Phrynosomatidae	Sceloporus grammicus	Fecundity	ClutchSize	N	22	3.33		32	3.5
Perez-Mendoza et al. 2014b	2014	20.783	-99.716	1000	19.783	-98.533	1000	1	2230	2610	2420	380	L103	Phrynosomatidae	Sceloporus grammicus		PregnantFemales	%	35	62.8571		121	26.4463
Perez-Mendoza et al. 2018	2018	19.24	-97.99	1000	19.22	-99.28	1000	0.02	3260	3498	3379	238	L2	Viperidae	Crotalus triseriatus	AdultBodySize	AdultSVL	mm	5	464.54	47.8526	8	421.2	41.5258		yes, pooled mean and SD
Perez-Mendoza et al. 2018	2018	19.24	-97.99	1000	19.22	-99.28	1000	0.02	3260	3498	3379	238	L2	Viperidae	Crotalus triseriatus	MaternalBodySize	FemaleSVL	mm	5	464.54	47.8526	8	421.2	41.5258		no
Perez-Mendoza et al. 2018	2018	19.24	-97.99	1000	19.22	-99.28	1000	0.02	3260	3498	3379	238	L2	Viperidae	Crotalus triseriatus	AdultBodySize	AdultMass	g	5	133.98	20.692	8	101.55	43.1708		yes, pooled mean and SD
Perez-Mendoza et al. 2018	2018	19.24	-97.99	1000	19.22	-99.28	1000	0.02	3260	3498	3379	238	L2	Viperidae	Crotalus triseriatus	Fecundity	RCM	-	5	0.572	0.121532	8	0.58875	0.294349		no
Perez-Mendoza et al. 2018	2018	19.24	-97.99	1000	19.22	-99.28	1000	0.02	3260	3498	3379	238	L2	Viperidae	Crotalus triseriatus	Fecundity	ClutchSize	N	5	8.6	0.894427	8	5.375	3.02076		no
Perez-Mendoza et al. 2018	2018	19.24	-97.99	1000	19.22	-99.28	1000	0.02	3260	3498	3379	238	L2	Viperidae	Crotalus triseriatus	NeonateBodySize	NeonateSVL	mm	51	146.788	4.5337	51	144.984	10.1626		yes, pooled mean and SD
Perez-Mendoza et al. 2018	2018	19.24	-97.99	1000	19.22	-99.28	1000	0.02	3260	3498	3379	238	L2	Viperidae	Crotalus triseriatus	NeonateBodySize	NeonateMass	g	51	4.35765	0.344325	51	3.95765	0.639548		yes, pooled mean and SD
Perez-Mendoza et al. 2018	2018	19.24	-97.99	1000	19.22	-99.28	1000	0.02	3260	3498	3379	238	L2	Viperidae	Crotalus triseriatus		NeonateBCI	-	51	0.0596078	0.334973	51	-0.238824	0.436807
Plasman et al. 2020	2020	19.245	-97.926	1000	19.24	-98.034	1000	0.005	2600	4150	3375	1550	L37	Phrynosomatidae	Sceloporus grammicus	AdultBodySize	AdultMass	g	10	6.25	2.12132	10	3.5	0.851469		yes, pooled mean and SD
Plasman et al. 2020	2020	19.245	-97.926	1000	19.24	-98.034	1000	0.005	2600	4150	3375	1550	L37	Phrynosomatidae	Sceloporus grammicus		RMR	CO2 ml/min	40	0.015034	0.0103181	40	0.0156916	0.0157702
Plasman et al. 2022	2022	19.245	-97.926	1000	19.24	-98.034	1000	0.005	2600	4150	3375	1550	L37	Phrynosomatidae	Sceloporus grammicus	AdultBodySize	AdultSVL	mm	20	62.3	6.61816	20	47.3	4.31765		no
Plasman et al. 2022	2022	19.245	-97.926	1000	19.24	-98.034	1000	0.005	2600	4150	3375	1550	L37	Phrynosomatidae	Sceloporus grammicus	MaternalBodySize	FemaleSVL	mm	10	59.3	6.14727	10	45.8	4.49197		no
Plasman et al. 2022	2022	19.245	-97.926	1000	19.24	-98.034	1000	0.005	2600	4150	3375	1550	L37	Phrynosomatidae	Sceloporus grammicus	AdultBodySize	AdultMass	g	20	6.69	2.25386	20	3.25	0.932173		no
Plasman et al. 2022	2022	19.245	-97.926	1000	19.24	-98.034	1000	0.005	2600	4150	3375	1550	L37	Phrynosomatidae	Sceloporus grammicus		RMR	CO2 ml/min	20	6.69	2.25386	20	3.25	0.932173
Punzo 2007	2007	26.55	-101.083	1000	29.233	-104.766	1000	2.683	74	1610	842	1536	L104	Phrynosomatidae	Cophosaurus texanus		NeonateSurvivalRate	%	47	22		62	19
Punzo 2007	2007	26.55	-101.083	1000	29.233	-104.766	1000	2.683	74	1610	842	1536	L104	Phrynosomatidae	Cophosaurus texanus	AdultSurvival	AdultSurvivalRate	%	18	28		31	19
Punzo 2007	2007	26.55	-101.083	1000	29.233	-104.766	1000	2.683	74	1610	842	1536	L104	Phrynosomatidae	Cophosaurus texanus	NeonateGrowth	NeonateSVLGrowth	mm/day	26	0.128846	0.0643137	53	0.123868	0.089143
Punzo 2007	2007	26.55	-101.083	1000	29.233	-104.766	1000	2.683	74	1610	842	1536	L104	Phrynosomatidae	Cophosaurus texanus	AdultGrowth	AdultSVLGrowth	mm/day	47	0.000191489	0.00485798	41	-0.00185366	0.0050128
Punzo 2007	2007	26.55	-101.083	1000	29.233	-104.766	1000	2.683	74	1610	842	1536	L104	Phrynosomatidae	Cophosaurus texanus	AdultBodySize	AdultSVL	mm	135	60.2187	7.19085	112	60.2179	8.24219		no
Punzo 2007	2007	26.55	-101.083	1000	29.233	-104.766	1000	2.683	74	1610	842	1536	L104	Phrynosomatidae	Cophosaurus texanus	MaternalBodySize	FemaleSVL	mm	135	60.2187	7.19085	112	60.2179	8.24219		no
Punzo 2007	2007	26.55	-101.083	1000	29.233	-104.766	1000	2.683	74	1610	842	1536	L104	Phrynosomatidae	Cophosaurus texanus	Fecundity	ClutchSize	N	135	4.25022	1.48666	112	2.85357	1.12828		no
Qualls & Andrews 2008	2008	31.884	-109.205	5000	31.915	-109.285	5000	0.031	1800	2400	2100	600	L8	Phrynosomatidae	Sceloporus virgatus	AdultBodySize	AdultSVL	mm	20	58.9	3.2	15	62.3	3.1	Data for neonates not included as experimental manipulation was performed	no
Qualls & Andrews 2008	2008	31.884	-109.205	5000	31.915	-109.285	5000	0.031	1800	2400	2100	600	L8	Phrynosomatidae	Sceloporus virgatus	MaternalBodySize	FemaleSVL	mm	20	58.9	3.2	15	62.3	3.1	Data for neonates not included as experimental manipulation was performed	no
Qualls & Shine 1997	1997	-33.883	151.166	1000	-33.683	150.316	1000	0.2	6	1010	508	1004	L105	Scincidae	Lampropholis guichenoti	AdultBodySize	AdultSVL	mm	121	40.77	2.64	48	43.74	3.2		no
Qualls & Shine 1997	1997	-33.883	151.166	1000	-33.683	150.316	1000	0.2	6	1010	508	1004	L105	Scincidae	Lampropholis guichenoti	MaternalBodySize	FemaleSVL	mm	121	40.77	2.64	48	43.74	3.2		no
Qualls & Shine 1997	1997	-33.883	151.166	1000	-33.683	150.316	1000	0.2	6	1010	508	1004	L105	Scincidae	Lampropholis guichenoti	AdultBodySize	AdultMass	g	81	1.48	0.29	41	1.64	0.38		no
Qualls & Shine 1997	1997	-33.883	151.166	1000	-33.683	150.316	1000	0.2	6	1010	508	1004	L105	Scincidae	Lampropholis guichenoti	Fecundity	ClutchMass	g	78	0.3	0.13	38	0.35	0.11		no
Qualls & Shine 1997	1997	-33.883	151.166	1000	-33.683	150.316	1000	0.2	6	1010	508	1004	L105	Scincidae	Lampropholis guichenoti	Fecundity	ClutchSize	N	81	2.14	0.54	35	2.23	0.55		no
Qualls & Shine 1997	1997	-33.883	151.166	1000	-33.683	150.316	1000	0.2	6	1010	508	1004	L105	Scincidae	Lampropholis guichenoti	Fecundity	RCM	N	78	0.25	0.1	39	0.29	0.1		no
Radder 2006	2006	18.7833	109.5	5000	15.283	75.05	5000	3.50033	300	630	465	330	L106	Agamidae	Calotes versicolor	NeonateBodySize	NeonateSVL	mm	73	24.2712	1.214	38	26.3737	0.883176	no original data, synthesis of literature data	no
Radder 2006	2006	18.7833	109.5	5000	15.283	75.05	5000	3.50033	300	630	465	330	L106	Agamidae	Calotes versicolor	NeonateBodySize	NeonateMass	g	73	0.575479	0.0607001	38	0.577368	0.221058	no original data, synthesis of literature data	no
Radder 2006	2006	18.7833	109.5	5000	15.283	75.05	5000	3.50033	300	630	465	330	L106	Agamidae	Calotes versicolor	AdultBodySize	AdultSVL	mm	193	89.9819	3.79032	90	105.433	7.80182	no original data, synthesis of literature data	yes, pooled mean and SD
Radder 2006	2006	18.7833	109.5	5000	15.283	75.05	5000	3.50033	300	630	465	330	L106	Agamidae	Calotes versicolor	MaternalBodySize	FemaleSVL	mm	76	89.8	6.97424	42	104.1	12.3134	no original data, synthesis of literature data	no
Radder 2006	2006	18.7833	109.5	5000	15.283	75.05	5000	3.50033	300	630	465	330	L106	Agamidae	Calotes versicolor	AdultBodySize	AdultMass	g	193	15.6456	2.92435	90	40.0107	6.84776	no original data, synthesis of literature data	yes, pooled mean and SD
Radder 2006	2006	18.7833	109.5	5000	15.283	75.05	5000	3.50033	300	630	465	330	L106	Agamidae	Calotes versicolor	Fecundity	ClutchSize	N	65	9.01538	2.48069	131	17.2923	4.57821	no original data, synthesis of literature data	no
Radder 2006	2006	18.7833	109.5	5000	15.283	75.05	5000	3.50033	300	630	465	330	L106	Agamidae	Calotes versicolor	Fecundity	ClutchMass	g	20	4.68966	1.3365	131	7.17241	2.4996	no original data, synthesis of literature data	no
Radder 2006	2006	18.7833	109.5	5000	15.283	75.05	5000	3.50033	300	630	465	330	L106	Agamidae	Calotes versicolor	Fecundity	ClutchMass	g	20	0.523077	0.044519	131	0.413575	0.113937	no original data, synthesis of literature data	no
Ramirez-Bautista et al. 2004	2004	19.683	-98.866	1000	19.183	-99.316	1000	0.5	2200	3400	2800	1200	L111	Phrynosomatidae	Sceloporus grammicus	Fecundity	ClutchSize	N	62	5.09	1.88976	60	3.72	1.08444	data for 1 population, comparison with literature data	no
Ramirez-Bautista et al. 2004	2004	19.683	-98.866	1000	19.183	-99.316	1000	0.5	2200	3400	2800	1200	L111	Phrynosomatidae	Sceloporus grammicus	AdultBodySize	AdultSVL	mm	62	55.2	3.5433	60	44.5	4.64758	data for 1 population, comparison with literature data	no
Ramirez-Bautista et al. 2004	2004	19.683	-98.866	1000	19.183	-99.316	1000	0.5	2200	3400	2800	1200	L111	Phrynosomatidae	Sceloporus grammicus	MaternalBodySize	FemaleSVL	mm	62	55.2	3.5433	60	44.5	4.64758	data for 1 population, comparison with literature data	no
Ramirez-Bautista et al. 2011	2011	18.655	-98.528	5000	19.393	-99.314	5000	0.738	1650	3050	2350	1400	L154	Phrynosomatidae	Sceloporus grammicus	AdultBodySize	AdultSVL	mm	25	49.1	5.35	39	57.4	4.80865		no
Ramirez-Bautista et al. 2011	2011	18.655	-98.528	5000	19.393	-99.314	5000	0.738	1650	3050	2350	1400	L154	Phrynosomatidae	Sceloporus grammicus	MaternalBodySize	FemaleSVL	mm	25	49.1	5.35	39	57.4	4.80865		no
Ramirez-Bautista et al. 2011	2011	18.655	-98.528	5000	19.393	-99.314	5000	0.738	1650	3050	2350	1400	L154	Phrynosomatidae	Sceloporus grammicus	NeonateBodySize	NeonateSVL	mm	15	29.8	2.47871	125	23	5.03115		no
Ramirez-Bautista et al. 2014	2014	20.583	-98.616	1000	20.866	-99.216	1000	0.283	1955	2500	2227.5	545	L112	Phrynosomatidae	Sceloporus minor	AdultBodySize	AdultSVL	mm	74	74.45	8.82525	71	67.4634	9.14584		yes, pooled mean and SD
Ramirez-Bautista et al. 2014	2014	20.583	-98.616	1000	20.866	-99.216	1000	0.283	1955	2500	2227.5	545	L112	Phrynosomatidae	Sceloporus minor	MaternalBodySize	FemaleSVL	mm	37	73.2	8.51587	39	65.3	8.743		no
Ramirez-Bautista et al. 2014	2014	20.583	-98.616	1000	20.866	-99.216	1000	0.283	1955	2500	2227.5	545	L112	Phrynosomatidae	Sceloporus minor	AdultBodySize	AdultMass	g	74	17.5	5.17929	71	13.2014	5.28397		yes, pooled mean and SD
Ramirez-Bautista et al. 2014	2014	20.583	-98.616	1000	20.866	-99.216	1000	0.283	1955	2500	2227.5	545	L112	Phrynosomatidae	Sceloporus minor	Fecundity	ClutchSize	N	14	7.5	2.24499	15	5	1.1619		no
Ramirez-Bautista et al. 2014	2014	20.583	-98.616	1000	20.866	-99.216	1000	0.283	1955	2500	2227.5	545	L112	Phrynosomatidae	Sceloporus minor	NeonateBodySize	NeonateSVL	mm	7	22.6	1.49666	21	22.2	1.93649		no
Ramirez-Bautista et al. 2017	2017	19.421	-102.062	1000	19.027	-97.342	1000	0.394	1620	3200	2410	1580	L107	Phrynosomatidae	Sceloporus aeneus	AdultBodySize	AdultSVL	mm	11	47.2	7.29657	17	46.5	2.59756		no
Ramirez-Bautista et al. 2017	2017	17.433	-96.533	1000	20.187	-98.726	1000	2.754	2000	3035	2517.5	1035	L108	Phrynosomatidae	Sceloporus scalaris	AdultBodySize	AdultSVL	mm	8	53.4	5.9397	24	55.3	6.85857		no
Ramirez-Bautista et al. 2017	2017	19.409	-97.396	1000	19.465	-100.701	1000	0.056	2323	2480	2401.5	157	L109	Phrynosomatidae	Sceloporus bicanthalis	AdultBodySize	AdultSVL	mm	6	48.7	4.89898	8	46.5	4.24264		no
Ramirez-Bautista et al. 2017	2017	19.421	-102.062	1000	19.027	-97.342	1000	0.394	1620	3200	2410	1580	L107	Phrynosomatidae	Sceloporus aeneus	MaternalBodySize	FemaleSVL	mm	11	47.2	7.29657	17	46.5	2.59756		no
Ramirez-Bautista et al. 2017	2017	17.433	-96.533	1000	20.187	-98.726	1000	2.754	2000	3035	2517.5	1035	L108	Phrynosomatidae	Sceloporus scalaris	MaternalBodySize	FemaleSVL	mm	8	53.4	5.9397	24	55.3	6.85857		no
Ramirez-Bautista et al. 2017	2017	19.409	-97.396	1000	19.465	-100.701	1000	0.056	2323	2480	2401.5	157	L109	Phrynosomatidae	Sceloporus bicanthalis	MaternalBodySize	FemaleSVL	mm	6	48.7	4.89898	8	46.5	4.24264		no
Ramirez-Bautista et al. 2017	2017	19.421	-102.062	1000	19.027	-97.342	1000	0.394	1620	3200	2410	1580	L107	Phrynosomatidae	Sceloporus aeneus	Fecundity	ClutchSize	N	7	6.6	1.13767	10	6.9	1.96061		no
Ramirez-Bautista et al. 2017	2017	17.433	-96.533	1000	20.187	-98.726	1000	2.754	2000	3035	2517.5	1035	L108	Phrynosomatidae	Sceloporus scalaris	Fecundity	ClutchSize	N	6	6.2	2.13106	13	9.2	1.69461		no
Ramirez-Bautista et al. 2017	2017	19.409	-97.396	1000	19.465	-100.701	1000	0.056	2323	2480	2401.5	157	L109	Phrynosomatidae	Sceloporus bicanthalis	Fecundity	ClutchSize	N	3	7.7	0.571577	4	7	1.14		no
Ramirez-Bautista et al. 2017	2017	19.421	-102.062	1000	19.027	-97.342	1000	0.394	1620	3200	2410	1580	L107	Phrynosomatidae	Sceloporus aeneus	Fecundity	MeanLitterMass	g	7	1	0.502693	10	1.06
Ramirez-Bautista et al. 2017	2017	17.433	-96.533	1000	20.187	-98.726	1000	2.754	2000	3035	2517.5	1035	L108	Phrynosomatidae	Sceloporus scalaris	Fecundity	MeanLitterMass	g	6	1.24	0.367423	13	1.82	1.33405		no
Ramirez-Bautista et al. 2017	2017	19.409	-97.396	1000	19.465	-100.701	1000	0.056	2323	2480	2401.5	157	L109	Phrynosomatidae	Sceloporus bicanthalis	Fecundity	MeanLitterMass	g	3	1.45		4	0.904
Ramirez-Bautista et al. 2022	2022	18.77	-95.76	1000	19.9369	-97.2869	1000	1.16694	60	1373	716.5	1313	L110	Phrynosomatidae	Sceloporus variabilis	AdultBodySize	AdultSVL	mm	104	51.4	4.07922	19	55.05	4.05378		no
Ramirez-Bautista et al. 2022	2022	18.77	-95.76	1000	19.9369	-97.2869	1000	1.16694	60	1373	716.5	1313	L110	Phrynosomatidae	Sceloporus variabilis	MaternalBodySize	FemaleSVL	mm	104	51.4	4.07922	19	55.05	4.05378		no
Ramirez-Bautista et al. 2022	2022	18.77	-95.76	1000	19.9369	-97.2869	1000	1.16694	60	1373	716.5	1313	L110	Phrynosomatidae	Sceloporus variabilis	AdultBodySize	AdultMass	g	104	4.53	1.32575	19	5.52	1.39485		no
Ramirez-Bautista et al. 2022	2022	18.77	-95.76	1000	19.9369	-97.2869	1000	1.16694	60	1373	716.5	1313	L110	Phrynosomatidae	Sceloporus variabilis	Fecundity	ClutchSize	N	104	3.69	0.917824	19	4.05	1.08972		no
Reguera et al. 2014b	2014	36.896	-3.423	5000	36.991	-3.317	5000	0.095	500	2400	1450	1900	L113	Lacertidae	Psammodromus algirus	AdultBodyCondition	AdultBCI	-	10	-0.01	0.0632456	9	0.03	0.06
Rivera-Rea et al. 2023	2023	19.127	-99.494	1000	19.101	-99.767	1000	0.026	2500	4100	3300	1600	L55	Phrynosomatidae	Sceloporus grammicus	AdultBodySize	AdultMass	g	47	6.21085	1.00107	78	4.41372	0.722592	SVL not used because values looked wrong	yes, pooled mean and SD
Rivera-Rea et al. 2023	2023	19.127	-99.494	1000	19.101	-99.767	1000	0.026	2500	4100	3300	1600	L55	Phrynosomatidae	Sceloporus grammicus	AdultBodyCondition	AdultBCI	-	47	0.774894	0.915517	78	-0.264744	0.5491
Rodriguez‐Diaz & Brana 2012	2012	43.392	-4.616	5000	43.075	-5.243	5000	0.317	220	1780	1000	1560	L114	Lacertidae	Zootoca vivipara	BodyTemperature	Tbody	degC	21	31	1.8	66	31.2	1.6		yes, pooled mean and SD
Rogiero et al. 2000	2000	38.93	8.925	5000	39.745	8.978	5000	0.815	0	550	275	550	L117	Colubridae	Natrix maura	AdultBodySize	AdultSVL	cm	29	55.1828	10.5131	68	50.4382	9.66507		yes, pooled mean and SD
Rogiero et al. 2000	2000	38.93	8.925	5000	39.745	8.978	5000	0.815	0	550	275	550	L117	Colubridae	Natrix maura	MaternalBodySize	FemaleSVL	cm	14	63.2	9.2	31	55.3806	6.847		no
Rohr 1997	1997	-37.833	146.166	1000	-37.833	146.25	1000	0.00089	600	1550	1075	950	L115	Scincidae	Eulamprus tympanum	Mean age	MeanAge	yrs	29	4.24	2.90799	19	7.16	2.92046		no
Rohr 1997	1997	-37.833	146.166	1000	-37.833	146.25	1000	0.00089	600	1550	1075	950	L115	Scincidae	Eulamprus tympanum	AdultBodySize	AdultSVL	mm	29	86.3	4.41584	19	95	4.40249		no
Rohr 1997	1997	-37.833	146.166	1000	-37.833	146.25	1000	0.00089	600	1550	1075	950	L115	Scincidae	Eulamprus tympanum	MaternalBodySize	FemaleSVL	mm	29	86.3	4.41584	19	95	4.40249		no
Rohr 1997	1997	-37.833	146.166	1000	-37.833	146.25	1000	0.00089	600	1550	1075	950	L115	Scincidae	Eulamprus tympanum	AdultBodySize	AdultMass	g	29	16.9	2.69258	19	22.16	2.65893		no
Rohr 1997	1997	-37.833	146.166	1000	-37.833	146.25	1000	0.00089	600	1550	1075	950	L115	Scincidae	Eulamprus tympanum	Fecundity	ClutchSize	N	29	3.86	1.13088	19	3.21	1.13331		no
Rohr 1997	1997	-37.833	146.166	1000	-37.833	146.25	1000	0.00089	600	1550	1075	950	L115	Scincidae	Eulamprus tympanum	NeonateBodySize	NeonateSVL	mm	29	34.47	1.34629	19	36.89	1.35126		no
Rohr 1997	1997	-37.833	146.166	1000	-37.833	146.25	1000	0.00089	600	1550	1075	950	L115	Scincidae	Eulamprus tympanum	NeonateBodySize	NeonateMass	g	29	0.86	0.107703	19	1.02	0.087178		no
Rohr 1997	1997	-37.833	146.166	1000	-37.833	146.25	1000	0.00089	600	1550	1075	950	L115	Scincidae	Eulamprus tympanum	Fecundity	MeanLitterMass	g	29	3.3	1.02318	19	3.26	1.04614		no
Roitberg et al. 2006b	2006	43.333	46.766	1000	42.016	47.249	1000	1.317	50	1900	975	1850	L156	Lacertidae	Lacerta agilis	AdultBodySize	AdultSVL	mm	53	84.9491	8.80132	22	90.75	7.53547		yes, pooled mean and SD
Roitberg et al. 2006b	2006	43.333	46.766	1000	42.016	47.249	1000	1.317	50	1900	975	1850	L156	Lacertidae	Lacerta agilis	MaternalBodySize	FemaleSVL	mm	28	81.6	6.35	11	91.6	6.96		yes, pooled mean and SD
Rojas-Gonzalez et al. 2008b	2008	23.066	-99.168	1000	23.602	-99.228	1000	0.536	420	1460	940	1040	L116	Xenosauridae	Xenosaurus platyceps	Fecundity	ClutchSize	N	43	2.06	0.655744	50	2.46	0.707107		yes, pooled mean and SD
Rojas-Gonzalez et al. 2008b	2008	23.066	-99.168	1000	23.602	-99.228	1000	0.536	420	1460	940	1040	L116	Xenosauridae	Xenosaurus platyceps	Fecundity	RCM	-	43	0.21	0.0655744	50	0.26	0.0707107	Sample sizes for neonates not presented	yes, pooled mean and SD
Rojas-Gonzalez et al. 2022	2022	23.066	-99.168	1000	23.602	-99.228	1000	0.536	420	1460	940	1040	L116	Xenosauridae	Xenosaurus platyceps	AdultBodySize	AdultSVL	mm	85	102.324	17.4918	171	94.1784	19.2323		no
Rojas-Gonzalez et al. 2022	2022	23.066	-99.168	1000	23.602	-99.228	1000	0.536	420	1460	940	1040	L116	Xenosauridae	Xenosaurus platyceps	MaternalBodySize	FemaleSVL	mm	44	108.398	14.1535	93	96.2204	18.9398		no
Rojas-Gonzalez et al. 2022	2022	23.066	-99.168	1000	23.602	-99.228	1000	0.536	420	1460	940	1040	L116	Xenosauridae	Xenosaurus platyceps	AdultGrowth	AdultSVLGrowth	mm/day	85	0.0200301	0.0212765	171	0.0148721	0.0151947
Ruby & Baird 1994	1994	32.651	-109.812	5000	40.152	-111.052	5000	7.501	1825	2850	2337.5	1025	L155	Phrynosomatidae	Sceloporus jarrovii	AdultGrowth	AdultSVLGrowth	mm/day	28	0.003	0.00068388	20	0.01	0.00191485	data pooled over the two high-elevation sites, low elevation site studied previously by author
Rutschmann et al. 2020	2020	44.511	4.008	1000	45.107	2.685	1000	0.596	1099	1470	1284.5	371	L118	Lacertidae	Zootoca vivipara	AdultBodySize	AdultSVL	mm	8	53.625	3.46152	12	54.5833	1.92865		no
Sannolo et al. 2020	2020	40.516	-3.783	1000	40.733	-3.999	1000	0.217	650	1300	975	650	L73	Lacertidae	Psammodromus algirus	BodyTemperature	Tbody	degC	58	31.6	2.7	66	31.6	2.1		yes, pooled mean and SD
Scali 2011	2011	44.172	8.345	1000	44.687	9.306	1000	0.515	0	375	187.5	375	L119	Colubridae	Natrix maura	AdultBodySize	AdultSVL	cm	68	35.88	11.7	55	35.7	12.92		no
Scali 2011	2011	45.431	8.829	1000	44.687	9.306	1000	0.744	110	375	242.5	265	L120	Colubridae	Natrix tessellata	AdultBodySize	AdultSVL	cm	33	37.33	12.22	49	50.79	18.2		no
Scali 2011	2011	44.172	8.345	1000	44.687	9.306	1000	0.515	0	375	187.5	375	L119	Colubridae	Natrix maura	BodyTemperature	Tbody	degC	37	22.88	5.05	20	24.85	3.53		no
Scali 2011	2011	45.431	8.829	1000	44.687	9.306	1000	0.744	110	375	242.5	265	L120	Colubridae	Natrix tessellata	BodyTemperature	Tbody	degC	36	23.21	4.03	37	23.94	2.93		no
Sears 2005b	2005	37.266	-112.848	5000	37.384	-113.022	5000	0.118	1752	2255	2003.5	503	L121	Phrynosomatidae	Sceloporus graciosus		RMR	J/h	20	4.04835	1.98245	20	3.13003	1.72595
Seren et al. 2023	2023	28.046	-16.536	5000	28.273	-16.64	5000	0.227	100	3600	1850	3500	L122	Lacertidae	Gallotia galloti	AdultBodySize	AdultSVL	mm	18	101.444	7.98692	15	93	14.3527		no
Seren et al. 2023	2023	28.046	-16.536	5000	28.273	-16.64	5000	0.227	100	3600	1850	3500	L122	Lacertidae	Gallotia galloti	AdultBodySize	AdultMass	g	18	30.5623	7.47759	13	28.3499	13.5508		no
Seren et al. 2023	2023	28.046	-16.536	5000	28.273	-16.64	5000	0.227	100	3600	1850	3500	L122	Lacertidae	Gallotia galloti	Mean age	MeanAge	yrs	15	6.46667	1.35576	9	5.88889	2.848		no
Shine 1987	1987	-34.787	150.763	5000	-33.755	150.327	5000	1.032	20	350	185	330	L123	Elapidae	Pseudechis porphyriacus	AdultBodySize	AdultSVL	cm	34	120.082	16.6792	46	96.0739	9.25252		yes, pooled mean and SD
Shine 1987	1987	-34.787	150.763	5000	-33.755	150.327	5000	1.032	20	350	185	330	L123	Elapidae	Pseudechis porphyriacus	MaternalBodySize	FemaleSVL	cm	18	110.2	8.06102	21	91.4	10.0817		yes, pooled mean and SD
Shine 1987	1987	-34.787	150.763	5000	-33.755	150.327	5000	1.032	20	350	185	330	L123	Elapidae	Pseudechis porphyriacus	AdultBodySize	AdultMass	g	34	891.747	369.599	46	348.504	98.9782		yes, pooled mean and SD
Sinervo et al. 1991	1991	45.696	-121.275	5000	34.386	-117.689	5000	11.31	200	2200	1200	2000	L124	Phrynosomatidae	Sceloporus occidentalis	Fecundity	RCM	-	5	0.318	0.0111803	28	0.27	0.418029		no
Smith & Ballinger 1994a	1994	31.876	-109.206	5000	31.904	-109.28	5000	0.028	1700	2600	2150	900	L125	Phrynosomatidae	Sceloporus jarrovii	BodyTemperature	Tbody	degC	508	32.5	4.50777	562	31.1	4.74131		no
Smith & Ballinger 1994b	1994	31.884	-109.205	5000	31.893	-109.282	5000	0.009	1675	2670	2172.5	995	L126	Phrynosomatidae	Sceloporus jarrovii	AdultGrowth	AdultSVLGrowth	mm/day	104	0.12	0.10198	47	0.16	0.137113
Smith & Ballinger 1995	1995	31.929	-108.809	5000	31.876	-109.206	5000	0.053	1350	1700	1525	350	L127	Phrynosomatidae	Urosaurus ornatus	BodyTemperature	Tbody	degC	429	34.8	2.07123	57	35	3.01993		no
Smith et al. 2003	2003	18.775	-99.568	5000	18.167	-99.171	5000	0.608	600	1250	925	650	L128	Phrynosomatidae	Sceloporus ochoterenae	AdultBodySize	AdultSVL	mm	30	42.6	4.9295	91	46.2	5.72364		no
Smith et al. 2003	2003	18.775	-99.568	5000	18.167	-99.171	5000	0.608	600	1250	925	650	L128	Phrynosomatidae	Sceloporus ochoterenae	Fecundity	ClutchSize	N	5	4.2	1.34164	20	8.3	1.78885		no
Sorci et al. 1996	1996	48.006	-2.22	5000	44.425	3.739	5000	3.581	200	1700	950	1500	L129	Lacertidae	Zootoca vivipara	AdultBodySize	AdultSVL	mm	14	62.29	3.79	14	65.14	3.51		no
Sorci et al. 1996	1996	48.006	-2.22	5000	44.425	3.739	5000	3.581	200	1700	950	1500	L129	Lacertidae	Zootoca vivipara	MaternalBodySize	FemaleSVL	mm	14	62.29	3.79	14	65.14	3.51		no
Sorci et al. 1996	1996	48.006	-2.22	5000	44.425	3.739	5000	3.581	200	1700	950	1500	L129	Lacertidae	Zootoca vivipara	AdultBodySize	AdultMass	g	14	2.84	0.55	14	3.52	0.63		no
Sorci et al. 1996	1996	48.006	-2.22	5000	44.425	3.739	5000	3.581	200	1700	950	1500	L129	Lacertidae	Zootoca vivipara	Fecundity	ClutchSize	N	14	5.93	1.77	14	6.14	2.03		no
Sorci et al. 1996	1996	48.006	-2.22	5000	44.425	3.739	5000	3.581	200	1700	950	1500	L129	Lacertidae	Zootoca vivipara	NeonateBodySize	NeonateSVL	mm	78	20.61	1.67	70	21.57	1.57		no
Sorci et al. 1996	1996	48.006	-2.22	5000	44.425	3.739	5000	3.581	200	1700	950	1500	L129	Lacertidae	Zootoca vivipara	NeonateBodySize	NeonateMass	g	78	0.17	0.016	70	0.176	0.019		no
Souri & Rastegar-Pouyani 2017	2017	35.311	46.369	5000	35.258	46.968	5000	0.053	1134	1995	1564.5	861	L130	Lacertidae	Ophisops elegans	AdultBodySize	AdultSVL	mm	6	48.15	2.47398	6	51.13	1.00429		no
Stewart 1979	1979	36.842	-121.804	5000	38.886	-120.647	5000	2.044	5	1400	702.5	1395	L131	Anguidae	Elgaria coerulea	AdultBodySize	AdultSVL	mm	40	93.9	5.05964	53	103	5.82409		no
Stewart 1979	1979	36.842	-121.804	5000	38.886	-120.647	5000	2.044	5	1400	702.5	1395	L131	Anguidae	Elgaria coerulea	MaternalBodySize	FemaleSVL	mm	40	93.9	5.05964	53	103	5.82409		no
Stewart 1979	1979	36.842	-121.804	5000	38.886	-120.647	5000	2.044	5	1400	702.5	1395	L131	Anguidae	Elgaria coerulea	AdultBodySize	AdultMass	g	40	11.77	2.52982	53	14.07	2.91204		no
Stewart 1979	1979	36.842	-121.804	5000	38.886	-120.647	5000	2.044	5	1400	702.5	1395	L131	Anguidae	Elgaria coerulea	NeonateBodySize	NeonateMass	g	40	0.65	0.0632456	53	0.86	0.0728011		no
Strijbosch et al. 1989	1989	41.054	26.045	5000	41.054	26.045	5000	0.00089	220	860	540	640	L149	Scincidae	Ablepharus kitaibelii	AdultBodySize	AdultSVL	cm	19	4.3	0.3	6	5.3	0.2		no
Strijbosch et al. 1989	1989	41.054	26.045	5000	41.054	26.045	5000	0.00089	500	860	680	360	L149	Scincidae	Lacerta viridis	AdultBodySize	AdultSVL	cm	20	6.8	0.5	13	5.3	0.4		no
Sun et al. 2013	2013	34.266	-90.033	1000	39.283	-86.833	1000	5.017	95	200	147.5	105	L132	Lacertidae	Takydromus wolteri	AdultBodySize	AdultSVL	mm	21	51.9	2.24546	25	55.35	4.1		no
Sun et al. 2013	2013	34.266	-90.033	1000	39.283	-86.833	1000	5.017	95	200	147.5	105	L132	Lacertidae	Eremias argus	AdultBodySize	AdultSVL	mm	17	56.3	2.84494	28	60.51	3.06907		no
Sun et al. 2013	2013	34.266	-90.033	1000	39.283	-86.833	1000	5.017	95	200	147.5	105	L132	Lacertidae	Takydromus wolteri	MaternalBodySize	FemaleSVL	mm	21	51.9	2.24546	25	55.35	4.1		no
Sun et al. 2013	2013	34.266	-90.033	1000	39.283	-86.833	1000	5.017	95	200	147.5	105	L132	Lacertidae	Eremias argus	MaternalBodySize	FemaleSVL	mm	17	56.3	2.84494	28	60.51	3.06907		no
Sun et al. 2013	2013	34.266	-90.033	1000	39.283	-86.833	1000	5.017	95	200	147.5	105	L132	Lacertidae	Takydromus wolteri	AdultBodySize	AdultMass	g	21	2.59	0.412432	25	2.96	0.55		no
Sun et al. 2013	2013	34.266	-90.033	1000	39.283	-86.833	1000	5.017	95	200	147.5	105	L132	Lacertidae	Eremias argus	AdultBodySize	AdultMass	g	17	3.63	0.577235	28	4.17	0.687895		no
Sun et al. 2013	2013	34.266	-90.033	1000	39.283	-86.833	1000	5.017	95	200	147.5	105	L132	Lacertidae	Takydromus wolteri	Fecundity	ClutchSize	N	21	2.7	0.916515	25	5	1.5		no
Sun et al. 2013	2013	34.266	-90.033	1000	39.283	-86.833	1000	5.017	95	200	147.5	105	L132	Lacertidae	Eremias argus	Fecundity	ClutchSize	N	17	3.5	0.824621	28	4.8	1.0583		no
Sun et al. 2013	2013	34.266	-90.033	1000	39.283	-86.833	1000	5.017	95	200	147.5	105	L132	Lacertidae	Takydromus wolteri	Fecundity	ClutchMass	g	21	0.53	0.137477	25	0.94	0.25		no
Sun et al. 2013	2013	34.266	-90.033	1000	39.283	-86.833	1000	5.017	95	200	147.5	105	L132	Lacertidae	Eremias argus	Fecundity	ClutchMass	g	17	1.29	0.329848	28	1.71	0.42332		no
Sun et al. 2013	2013	34.266	-90.033	1000	39.283	-86.833	1000	5.017	95	200	147.5	105	L132	Lacertidae	Takydromus wolteri	EggSize	EggMass	g	21	0.19	0.0458258	25	0.2	0.05		no
Sun et al. 2013	2013	34.266	-90.033	1000	39.283	-86.833	1000	5.017	95	200	147.5	105	L132	Lacertidae	Eremias argus	EggSize	EggMass	g	17	0.37	0.0412311	28	0.36	0.052915		no
Sun et al. 2013	2013	34.266	-90.033	1000	39.283	-86.833	1000	5.017	95	200	147.5	105	L132	Lacertidae	Takydromus wolteri	NeonateBodySize	NeonateSVL	mm	19	21.8	1.30767	16	22.4	1.2		no
Sun et al. 2013	2013	34.266	-90.033	1000	39.283	-86.833	1000	5.017	95	200	147.5	105	L132	Lacertidae	Eremias argus	NeonateBodySize	NeonateSVL	mm	6	25.5	1.46969	11	26.8	1.32665		no
Sun et al. 2013	2013	34.266	-90.033	1000	39.283	-86.833	1000	5.017	95	200	147.5	105	L132	Lacertidae	Takydromus wolteri	NeonateBodySize	NeonateMass	g	19	0.271	0.0348712	16	0.245	0.036		no
Sun et al. 2013	2013	34.266	-90.033	1000	39.283	-86.833	1000	5.017	95	200	147.5	105	L132	Lacertidae	Eremias argus	NeonateBodySize	NeonateMass	g	6	0.498	0.0759342	11	0.505	0.0729657		no
Tanaka & Mori 2010	2010	34.916	136.066	1000	30.333	130.533	1000	4.583	340	1200	770	860	L133	Colubridae	Elaphe quadrivirgata	AdultBodySize	AdultSVL	mm	43	855.6	67.7	12	780.5	31.8		no
Tanaka & Mori 2010	2010	34.916	136.066	1000	30.333	130.533	1000	4.583	340	1200	770	860	L133	Colubridae	Elaphe quadrivirgata	MaternalBodySize	FemaleSVL	mm	43	855.6	67.7	12	780.5	31.8		no
Tanaka & Mori 2010	2010	34.916	136.066	1000	30.333	130.533	1000	4.583	340	1200	770	860	L133	Colubridae	Elaphe quadrivirgata	AdultBodySize	AdultMass	g	43	145.6	39.5	12	98.1	22.5		no
Tanaka & Mori 2010	2010	34.916	136.066	1000	30.333	130.533	1000	4.583	340	1200	770	860	L133	Colubridae	Elaphe quadrivirgata	Fecundity	ClutchSize	N	43	7.8	1.8	12	3.8	0.8		no
Tanaka & Mori 2010	2010	34.916	136.066	1000	30.333	130.533	1000	4.583	340	1200	770	860	L133	Colubridae	Elaphe quadrivirgata	Fecundity	ClutchMass	g	43	73.2	20.1	12	41.2	8.1		no
Tanaka & Mori 2010	2010	34.916	136.066	1000	30.333	130.533	1000	4.583	340	1200	770	860	L133	Colubridae	Elaphe quadrivirgata	EggSize	EggLenth	mm	43	39	3.7	12	53.7	7.2		no
Tanaka & Mori 2010	2010	34.916	136.066	1000	30.333	130.533	1000	4.583	340	1200	770	860	L133	Colubridae	Elaphe quadrivirgata	EggSize	EggWidth	mm	43	19.9	1.3	12	18.1	1.2		no
Tanaka & Mori 2010	2010	34.916	136.066	1000	30.333	130.533	1000	4.583	340	1200	770	860	L133	Colubridae	Elaphe quadrivirgata	EggSize	EggMass	g	43	9.4	1.3	12	11.4	1.5		no
Tanaka & Mori 2010	2010	34.916	136.066	1000	30.333	130.533	1000	4.583	340	1200	770	860	L133	Colubridae	Elaphe quadrivirgata	Fecundity	RCM	-	43	0.52	0.12	12	0.43	0.07	Neonate data not used as eggs were incubated at same temperature	no
Telemeco 2014	2014	37.422	-122.178	1000	32.751	-116.452	1000	4.671	40	1170	605	1130	L134	Anguidae	Elgaria multicarinata	EggSize	EggMass	g	12	1.16	0.034641	13	1.07	0.0360555	Neonate data not used as temperature was manipulated experimentally	no
Tinkle & Ballinger 1972	1972	33.333	-81.724	5000	39.282	-109.043	5000	5.949	100	1500	800	1400	L135	Phrynosomatidae	Sceloporus undulatus	NeonateBodySize	NeonateSVL	mm	48	30	2.07846	20	32	2.68328		no
Tinkle & Ballinger 1972	1972	33.333	-81.724	5000	39.282	-109.043	5000	5.949	100	1500	800	1400	L135	Phrynosomatidae	Sceloporus undulatus	AdultBodySize	AdultSVL	mm	46	63	4.74763	71	70	5.05569		no
Tinkle & Ballinger 1972	1972	33.333	-81.724	5000	39.282	-109.043	5000	5.949	100	1500	800	1400	L135	Phrynosomatidae	Sceloporus undulatus	MaternalBodySize	FemaleSVL	mm	46	63	4.74763	71	70	5.05569		no
Tinkle & Ballinger 1972	1972	33.333	-81.724	5000	39.282	-109.043	5000	5.949	100	1500	800	1400	L135	Phrynosomatidae	Sceloporus undulatus	Fecundity	ClutchSize	N	46	7.4	1.76341	71	7.9	1.60097		no
Tinkle & Ballinger 1972	1972	33.333	-81.724	5000	39.282	-109.043	5000	5.949	100	1500	800	1400	L135	Phrynosomatidae	Sceloporus undulatus	Fecundity	RCM	-	13	0.23	0.0360555	8	0.23	0.0565685		no
Tinkle & Ballinger 1972	1972	33.333	-81.724	5000	39.282	-109.043	5000	5.949	100	1500	800	1400	L135	Phrynosomatidae	Sceloporus undulatus	EggSize	EggWeight	g	13	0.33	0.072111	8	0.42	0.0565685		no
Tinkle & Ballinger 1972	1972	33.333	-81.724	5000	39.282	-109.043	5000	5.949	100	1500	800	1400	L135	Phrynosomatidae	Sceloporus undulatus	AdultBodySize	AdultMass	g	13	10.1		8	14.3
Tinkle & Ballinger 1972	1972	33.333	-81.724	5000	39.282	-109.043	5000	5.949	100	1500	800	1400	L135	Phrynosomatidae	Sceloporus undulatus	Fecundity	ClutchMass	g	13	2.3		8	3.2
Tinkle & Ballinger 1972	1972	33.333	-81.724	5000	39.282	-109.043	5000	5.949	100	1500	800	1400	L135	Phrynosomatidae	Sceloporus undulatus		NeonateSurvivalRate	%	138	0.326522		24	0.12375
Tinkle & Ballinger 1972	1972	33.333	-81.724	5000	39.282	-109.043	5000	5.949	100	1500	800	1400	L135	Phrynosomatidae	Sceloporus undulatus	AdultSurvival	AdultSurvivalRate	%	90	0.431667		80	0.3475
Tracy 1999	1999	34.503	-115.75	1000	36.361	-114.709	1000	1.858	200	890	545	690	L136	Iguanidae	Sauromalus ater	AdultBodySize	AdultSVL	mm	11	171.992	9.83055	5	213.882	3.1568		no
Tracy 1999	1999	34.503	-115.75	1000	34.745	-116.41	1000	0.242	200	610	405	410	L191	Iguanidae	Sauromalus ater	MaternalBodySize	FemaleSVL	mm	5	169.88	10.7762	4	197.831	10.1205		no
Tracy 1999	1999	34.503	-115.75	1000	36.361	-114.709	1000	1.858	200	890	545	690	L136	Iguanidae	Sauromalus ater	Fecundity	ClutchSize	N	2	5		5	4.8
Tracy 1999	1999	34.503	-115.75	1000	36.361	-114.709	1000	1.858	200	890	545	690	L136	Iguanidae	Sauromalus ater	Fecundity	ClutchMass	g	2	37		5	43
Tsuji 1988	1988	45.695	-121.286	5000	34.257	-118.597	5000	11.438	70	300	185	230	L159	Phrynosomatidae	Sceloporus occidentalis	AdultBodySize	AdultSVL	mm	74	65.6405	6.97413	63	73.2206	5.45971		yes, pooled mean and SD
Tsuji 1988	1988	45.695	-121.286	5000	34.257	-118.597	5000	11.438	70	300	185	230	L159	Phrynosomatidae	Sceloporus occidentalis	AdultBodySize	AdultMass	g	86	11.3189	0.566731	63	12.6319	0.936801		yes, pooled mean and SD
Uzum et al. 2018	2018	36.083	32.846	1000	37.62	36.343	1000	1.537	22	1083	552.5	1061	L137	Lacertidae	Phoenicolacerta laevis	Mean age	MeanAge	yrs	50	6.3548	1.5779	43	5.67395	1.76679		yes, pooled mean and SD
Uzum et al. 2018	2018	36.083	32.846	1000	37.62	36.343	1000	1.537	22	1083	552.5	1061	L137	Lacertidae	Phoenicolacerta laevis	AdultBodySize	AdultSVL	mm	53	60.7242	4.41141	45	60.2627	6.77834		yes, pooled mean and SD
Uzum et al. 2018	2018	36.083	32.846	1000	37.62	36.343	1000	1.537	22	1083	552.5	1061	L137	Lacertidae	Phoenicolacerta laevis	MaternalBodySize	FemaleSVL	mm	28	59.21	4.70944	24	59.81	7.00554		yes, pooled mean and SD
Valencia-Flores et al. 2019	2019	19.925	-101.14	1000	19.241	-99.494	1000	0.684	1837	2573	2205	736	L138	Colubridae	Thamnophis eques	AdultBodySize	AdultSVL	cm	41	35.9585	18.4495	180	45.7758	17.1104		no
Valencia-Flores et al. 2019	2019	19.925	-101.14	1000	19.241	-99.494	1000	0.684	1837	2573	2205	736	L138	Colubridae	Thamnophis melanogaster	AdultBodySize	AdultSVL	cm	611	28.3397	10.6669	73	36.3356	9.78839		no
Valencia-Flores et al. 2019	2019	19.241	-99.494	1000	19.048	-99.312	1000	0.193	2573	2800	2686.5	227	L139	Colubridae	Thamnophis scalaris	AdultBodySize	AdultSVL	cm	26	29.2846	7.92513	31	30.4129	10.1909		no
Van Damme et al. 1989	1989	42.533	8.716	1000	42.416	8.916	1000	0.117	0	1450	725	1450	L140	Lacertidae	Podarcis tiliguerta	BodyTemperature	Tbody	degC	102	34.02	2.92886	130	30.81	3.8766		no
Van Damme et al. 1989	1989	42.533	8.716	1000	42.416	8.916	1000	0.117	0	1450	725	1450	L140	Lacertidae	Podarcis tiliguerta	UpperThermalLimit	CTmax	degC	5	42.4	0.67082	5	43	0.894427		no
Van Damme et al. 1990	1990	51.416	4.416	1000	47.033	10.549	1000	4.383	25	2000	1012.5	1975	L161	Lacertidae	Zootoca vivipara	BodyTemperature	Tbody	degC	1086	29.9	3.29545	264	26.7	3.24962	only one population studied in the field, high alt population from literature	no
Van Damme et al. 1990	1990	51.416	4.416	1000	47.033	10.549	1000	4.383	25	2000	1012.5	1975	L161	Lacertidae	Zootoca vivipara	UpperThermalLimit	CTmax	degC	5	40.4	0.894427	5	40.7	1.11803	only one population studied in the field, high alt population from literature	no
Van Damme et al. 1990	1990	51.416	4.416	1000	47.033	10.549	1000	4.383	25	2000	1012.5	1975	L161	Lacertidae	Zootoca vivipara	AdultBodySize	AdultSVL	mm	34	53.44	3.93	17	53.99	5.52	only one population studied in the field, high alt population from literature	no
Van Damme et al. 1990	1990	51.416	4.416	1000	47.033	10.549	1000	4.383	25	2000	1012.5	1975	L161	Lacertidae	Zootoca vivipara	AdultBodySize	AdultMass	g	34	3.21	0.83	17	3.02	1.11	only one population studied in the field, high alt population from literature	no
Vega-Perez et al. 2019	2019	19.245	-97.926	1000	19.24	-98.034	1000	0.005	2600	4150	3375	1550	L37	Phrynosomatidae	Sceloporus grammicus	BodyTemperature	Tbody	degC	344	31.6	3.2	218	27.5	5.1		yes, pooled mean and SD
Vega-Perez et al. 2019	2019	19.245	-97.926	1000	19.24	-98.034	1000	0.005	2600	4150	3375	1550	L37	Phrynosomatidae	Sceloporus grammicus	PrefferedTemperature	Tpref	degC	262	30.1	4.6	269	31.1	3.7
Vega-Perez et al. 2019	2019	19.245	-97.926	1000	19.24	-98.034	1000	0.005	2600	4150	3375	1550	L37	Phrynosomatidae	Sceloporus grammicus	AdultBodySize	AdultSVL	mm	420	60.1167	7.75693	294	48.9524	4.44503		yes, pooled mean and SD
Vega-Perez et al. 2019	2019	19.245	-97.926	1000	19.24	-98.034	1000	0.005	2600	4150	3375	1550	L37	Phrynosomatidae	Sceloporus grammicus	MaternalBodySize	FemaleSVL	mm	233	57	7.2	154	48	4.2		yes, pooled mean and SD
Vega-Perez et al. 2019	2019	19.245	-97.926	1000	19.24	-98.034	1000	0.005	2600	4150	3375	1550	L37	Phrynosomatidae	Sceloporus grammicus	AdultBodySize	AdultMass	g	387	6.43721	2.17524	287	3.74495	1.123		yes, pooled mean and SD
Vega-Perez et al. 2019	2019	19.245	-97.926	1000	19.24	-98.034	1000	0.005	2600	4150	3375	1550	L37	Phrynosomatidae	Sceloporus grammicus	LowerThermalLimit	CTmin	degC	10	12.3		10	9.2
Vega-Perez et al. 2019	2019	19.245	-97.926	1000	19.24	-98.034	1000	0.005	2600	4150	3375	1550	L37	Phrynosomatidae	Sceloporus grammicus	UpperThermalLimit	CTmax	degC	10	40.3		10	40
Verdu-Ricoy et al. 2014	2014	40.016	-3.586	1000	40.726	-4.023	1000	0.71	594	1230	912	636	L141	Lacertidae	Psammodromus algirus	AdultBodySize	AdultSVL	mm	9	71.22	3.27	7	79.71	4.60361		no
Verdu-Ricoy et al. 2014	2014	40.016	-3.586	1000	40.726	-4.023	1000	0.71	594	1230	912	636	L141	Lacertidae	Psammodromus algirus	MaternalBodySize	FemaleSVL	mm	9	71.22	3.27	7	79.71	4.60361		no
Verdu-Ricoy et al. 2014	2014	40.016	-3.586	1000	40.726	-4.023	1000	0.71	594	1230	912	636	L141	Lacertidae	Psammodromus algirus	Fecundity	ClutchSize	N	9	4.9	1.2	7	7.7	1.32288		no
Verdu-Ricoy et al. 2014	2014	40.016	-3.586	1000	40.726	-4.023	1000	0.71	594	1230	912	636	L141	Lacertidae	Psammodromus algirus	EggSize	EggMass	g	9	0.4	0.06	7	0.41	0.052915		no
Verdu-Ricoy et al. 2014	2014	40.016	-3.586	1000	40.726	-4.023	1000	0.71	594	1230	912	636	L141	Lacertidae	Psammodromus algirus	Fecundity	ClutchMass	g	9	1.92	0.39	7	3.14	0.476235		no
Vinegar 1975a	1975	32.493	-108.76	5000	32.877	-108.222	5000	0.384	1219	2057	1638	838	L142	Phrynosomatidae	Sceloporus undulatus	AdultBodySize	AdultSVL	mm	78	64.5513	5.12868	94	58.9702	4.69624		yes, pooled mean and SD
Vinegar 1975a	1975	32.493	-108.76	5000	32.877	-108.222	5000	0.384	1219	2057	1638	838	L142	Phrynosomatidae	Sceloporus undulatus	MaternalBodySize	FemaleSVL	mm	40	68.4	4.27	39	63.3	4.87		no
Vinegar 1975a	1975	32.493	-108.76	5000	32.877	-108.222	5000	0.384	1219	2057	1638	838	L142	Phrynosomatidae	Sceloporus undulatus	Fecundity	ClutchSize	N	39	9.9	2.6	29	7.2	1.4		no
Vinegar 1975a	1975	32.493	-108.76	5000	32.877	-108.222	5000	0.384	1219	2057	1638	838	L142	Phrynosomatidae	Sceloporus undulatus	EggSize	EggWeight	g	15	0.24	0.041	13	0.29	0.053		no
Vinegar 1975a	1975	32.493	-108.76	5000	32.877	-108.222	5000	0.384	1219	2057	1638	838	L142	Phrynosomatidae	Sceloporus undulatus	Fecundity	ClutchWeight	g	15	2.5	0.48	13	2.1	0.69		no
Vinegar 1975a	1975	32.493	-108.76	5000	32.877	-108.222	5000	0.384	1219	2057	1638	838	L142	Phrynosomatidae	Sceloporus undulatus	AdultBodySize	AdultMass	g	40	10.96	2.26	39	9.13	1.8		yes, pooled mean and SD
Vinegar 1975a	1975	32.493	-108.76	5000	32.877	-108.222	5000	0.384	1219	2057	1638	838	L142	Phrynosomatidae	Sceloporus undulatus	Fecundity	RCM	-	15	0.211	0.029	13	0.221	0.044		no
Vinegar 1975a	1975	32.493	-108.76	5000	32.877	-108.222	5000	0.384	1219	2057	1638	838	L142	Phrynosomatidae	Sceloporus undulatus		NeonateSurvivalRate	%	15	0.211	0.029	13	0.221	0.044
Vinegar 1975a	1975	32.493	-108.76	5000	32.877	-108.222	5000	0.384	1219	2057	1638	838	L142	Phrynosomatidae	Sceloporus undulatus		PredationPressure	%	77	0.364416		100	0.2298		Defined as % of individuals with broken tails
Wang et al. 2011a	2011	38.228	105.481	5000	37.578	103.45	5000	0.65	1336	1886	1611	550	L145	Agamidae	Phrynocephalus przewalskii	AdultBodySize	AdultSVL	mm	19	55.2	3.92301	21	52.3	4.12432		no
Wang et al. 2011a	2011	38.228	105.481	5000	37.578	103.45	5000	0.65	1336	1886	1611	550	L145	Agamidae	Phrynocephalus przewalskii	MaternalBodySize	FemaleSVL	mm	19	55.2	3.92301	21	52.3	4.12432		no
Wang et al. 2011a	2011	38.228	105.481	5000	37.578	103.45	5000	0.65	1336	1886	1611	550	L145	Agamidae	Phrynocephalus przewalskii	Fecundity	ClutchSize	N	19	3.4	0.87178	21	2.4	0.916515		no
Wang et al. 2011b	2011	36.6	114.466	1000	36.05	101.216	1000	0.55	70	2300	1185	2230	L146	Lacertidae	Eremias argus	AdultBodySize	AdultSVL	mm	28	54.8	2.64575	17	59.5	2.88617		no
Wang et al. 2011b	2011	36.6	114.466	1000	36.05	101.216	1000	0.55	70	2300	1185	2230	L146	Lacertidae	Eremias argus	MaternalBodySize	FemaleSVL	mm	28	54.8	2.64575	17	59.5	2.88617		no
Wang et al. 2024	2024	23.05	112.45	1000	18.833	109.516	1000	4.217	10	990	500	980	L144	Lacertidae	Takydromus sexlineatus	AdultBodySize	AdultSVL	mm	197	52.6832	2.77974	60	57.2683	3.36924		no
Wang et al. 2024	2024	23.05	112.45	1000	18.833	109.516	1000	4.217	10	990	500	980	L144	Lacertidae	Takydromus sexlineatus	MaternalBodySize	FemaleSVL	mm	197	52.6832	2.77974	60	57.2683	3.36924		no
Wang et al. 2024	2024	23.05	112.45	1000	18.833	109.516	1000	4.217	10	990	500	980	L144	Lacertidae	Takydromus sexlineatus	AdultBodySize	AdultMass	g	197	2.45939	0.46432	60	2.83667	0.421706		no
Wang et al. 2024	2024	23.05	112.45	1000	18.833	109.516	1000	4.217	10	990	500	980	L144	Lacertidae	Takydromus sexlineatus	EggSize	EggMass	g	197	0.16	0.0277974	60	0.186333	0.0282716		no
Wang et al. 2024	2024	23.05	112.45	1000	18.833	109.516	1000	4.217	10	990	500	980	L144	Lacertidae	Takydromus sexlineatus	Fecundity	ClutchSize	N	197	2.46751	0.645946	60	2.84167	0.606368		no
Wang et al. 2024	2024	23.05	112.45	1000	18.833	109.516	1000	4.217	10	990	500	980	L144	Lacertidae	Takydromus sexlineatus	Fecundity	ClutchMass	g	197	0.383401	0.0948683	60	0.531	0.13292		no
Wang et al. 2024	2024	23.05	112.45	1000	18.833	109.516	1000	4.217	10	990	500	980	L144	Lacertidae	Takydromus sexlineatus	Fecundity	RCM	-	197	0.162386	0.0489422	60	0.190667	0.122343		no
Wapstra & Swain 2001	2001	-42.566	147.866	1000	-41.848	146.566	1000	0.718	30	1150	590	1120	L32	Scincidae	Niveoscincus ocellatus	AdultBodySize	AdultSVL	mm	365	62.7205	3.72447	129	72.0705	4.03473		yes, pooled mean and SD
Wapstra & Swain 2001	2001	-42.566	147.866	1000	-41.848	146.566	1000	0.718	30	1150	590	1120	L32	Scincidae	Niveoscincus ocellatus	MaternalBodySize	FemaleSVL	mm	290	62.7	3.74647	22	72.9	1.78236		yes, pooled mean and SD
Wapstra & Swain 2001	2001	-42.566	147.866	1000	-41.848	146.566	1000	0.718	30	1150	590	1120	L32	Scincidae	Niveoscincus ocellatus	Fecundity	ClutchSize	N	286	2.51189	0.690931	148	3.93514	1.25657		yes, pooled mean and SD
Wapstra & Swain 2001	2001	-42.566	147.866	1000	-41.848	146.566	1000	0.718	30	1150	590	1120	L32	Scincidae	Niveoscincus ocellatus	Fecundity	ClutchMass	mg	130	1182.62	304.373	55	1987.59	719.972		yes, pooled mean and SD
Wapstra & Swain 2001	2001	-42.566	147.866	1000	-41.848	146.566	1000	0.718	30	1150	590	1120	L32	Scincidae	Niveoscincus ocellatus	Fecundity	RCM	-	92	0.276304	0.0709765	42	0.289286	0.0894508		yes, pooled mean and SD
Wapstra & Swain 2001	2001	-42.566	147.866	1000	-41.848	146.566	1000	0.718	30	1150	590	1120	L32	Scincidae	Niveoscincus ocellatus	NeonateBodySize	NeonateSVL	mm	133	29.1241	0.810578	58	29.8155	0.459529		yes, pooled mean and SD
Wapstra & Swain 2001	2001	-42.566	147.866	1000	-41.848	146.566	1000	0.718	30	1150	590	1120	L32	Scincidae	Niveoscincus ocellatus	NeonateBodySize	NeonateMass	mg	133	494.63	49.2347	58	547.802	44.0385		yes, pooled mean and SD
Weathers & White 1972	1972	34.033	-118.53	5000	36.461	-118.127	5000	2.428	0	3200	1600	3200	L186	Phrynosomatidae	Sceloporus occidentalis	AdultBodySize	AdultMass	g	18	9.56	2.84257	15	17.36	6.04185		no
Wilson 1991	1991	46.9	-119.949	1000	40.216	-118.516	1000	6.684	240	1250	745	1010	L147	Phrynosomatidae	Uta stansburiana	AdultSurvival	AdultSurvivalRate	%	510	0.425025		245	0.621567		Survival rate calculated as 1-mortality rate
Wu et al. 2018	2018	34	102.066	1000	34.916	98.2	1000	0.916	2930	4250	3590	1320	L72	Agamidae	Phrynocephalus vlangalii	BodyTemperature	Tbody	degC	233	32	3.05287	224	31.3	4.48999		no
Yu et al. 2022	2022	39.41	94.245	5000	39.365	94.246	5000	0.045	2600	3600	3100	1000	L148	Agamidae	Phrynocephalus vlangalii	AdultBodySize	AdultSVL	mm	50	54.35	3.11127	61	55.57	3.98323		no
Yu et al. 2022	2022	39.41	94.245	5000	39.365	94.246	5000	0.045	2600	3600	3100	1000	L148	Agamidae	Phrynocephalus vlangalii	MaternalBodySize	FemaleSVL	mm	50	54.35	3.11127	61	55.57	3.98323		no
Yu et al. 2022	2022	39.41	94.245	5000	39.365	94.246	5000	0.045	2600	3600	3100	1000	L148	Agamidae	Phrynocephalus vlangalii	AdultBodySize	AdultMass	g	50	8.18	1.3435	61	9.31	1.87446		no
Yu et al. 2022	2022	39.41	94.245	5000	39.365	94.246	5000	0.045	2600	3600	3100	1000	L148	Agamidae	Phrynocephalus vlangalii	Fecundity	ClutchSize	N	50	3	0.989949	61	2.92	0.859127		no
Yu et al. 2022	2022	39.41	94.245	5000	39.365	94.246	5000	0.045	2600	3600	3100	1000	L148	Agamidae	Phrynocephalus vlangalii	Fecundity	ClutchMass	g	50	2.36	0.848528	61	2.47	0.859127		no
Yu et al. 2022	2022	39.41	94.245	5000	39.365	94.246	5000	0.045	2600	3600	3100	1000	L148	Agamidae	Phrynocephalus vlangalii	Fecundity	RCM	-	50	0.42	0.141421	61	0.4	0.234307		no
Yu et al. 2022	2022	39.41	94.245	5000	39.365	94.246	5000	0.045	2600	3600	3100	1000	L148	Agamidae	Phrynocephalus vlangalii	NeonateBodySize	NeonateSVL	mm	74	24.41	1.29035	55	25.13	1.33492		no
Yu et al. 2022	2022	39.41	94.245	5000	39.365	94.246	5000	0.045	2600	3600	3100	1000	L148	Agamidae	Phrynocephalus vlangalii	NeonateBodySize	NeonateMass	g	74	0.79	0.0860233	55	0.88	0.148324		no
Yu et al. 2022	2022	39.41	94.245	5000	39.365	94.246	5000	0.045	2600	3600	3100	1000	L148	Agamidae	Phrynocephalus vlangalii	NeonateGrowth	NeonateSVLGrowth	mm/day	74	0.0067	0.00430116	55	0.0038	0.0037081
Zamora-Camacho et al. 2014b	2014	37.05	-3.29	5000	37.05	-3.29	5000	0.00089	700	2500	1600	1800	L18	Lacertidae	Psammodromus algirus	AdultBodySize	AdultMass	g	21	5.33	2.29129	34	9.33	1.98252		no
Zamora-Camacho et al. 2014b	2014	37.05	-3.29	5000	37.05	-3.29	5000	0.00089	700	2500	1600	1800	L18	Lacertidae	Psammodromus algirus	AdultBodySize	AdultSVL	mm	21	60.93	7.14882	34	72.18	6.23912		no
Zamora-Camacho et al. 2015	2015	37.05	-3.29	5000	37.05	-3.29	5000	0.00089	700	2500	1600	1800	L18	Lacertidae	Psammodromus algirus	BodyTemperature	Tbody	degC	81	33.11	5.13	112	31.31	4.02154		no
Zamora-Camacho et al. 2016a	2016	37.05	-3.29	5000	37.05	-3.29	5000	0.00089	300	2500	1400	2200	L18	Lacertidae	Psammodromus algirus	AdultBodySize	AdultSVL	mm	5	62.4	5.41295	7	71.2857	6.62607		no
Zamora-Camacho et al. 2016a	2016	37.05	-3.29	5000	37.05	-3.29	5000	0.00089	300	2500	1400	2200	L18	Lacertidae	Psammodromus algirus	AdultBodySize	AdultMass	g	5	5.9294	1.10128	7	9.14	2.94076		no
Zuffi et al. 2009	2009	41.683	12.383	1000	42.15	12.133	1000	0.467	0	400	200	400	L187	Viperidae	Vipera aspis	AdultBodySize	AdultSVL	mm	9	550.6	50.1	15	554.3	34		no
Zuffi et al. 2009	2009	41.683	12.383	1000	42.15	12.133	1000	0.467	0	400	200	400	L187	Viperidae	Vipera aspis	MaternalBodySize	FemaleSVL	mm	9	550.6	50.1	15	554.3	34		no
Zuffi et al. 2009	2009	41.683	12.383	1000	42.15	12.133	1000	0.467	0	400	200	400	L187	Viperidae	Vipera aspis	Fecundity	ClutchSize	N	9	7	2.2	15	6.9	1.9		no
Zuffi et al. 2009	2009	41.683	12.383	1000	42.15	12.133	1000	0.467	0	400	200	400	L187	Viperidae	Vipera aspis	Fecundity	ClutchMass	g	7	41.6	13.3	14	40.8	10.4		no
Zuffi et al. 2009	2009	41.683	12.383	1000	42.15	12.133	1000	0.467	0	400	200	400	L187	Viperidae	Vipera aspis	NeonateBodySize	NeonateSVL	mm	8	183.2	10.3	14	184.5	10.6		no
Zuffi et al. 2009	2009	41.683	12.383	1000	42.15	12.133	1000	0.467	0	400	200	400	L187	Viperidae	Vipera aspis	NeonateBodySize	NeonateMass	g	7	5.8	0.3	14	6	0.2		no
Zuffi et al. 2009	2009	41.683	12.383	1000	42.15	12.133	1000	0.467	0	400	200	400	L187	Viperidae	Vipera aspis	Fecundity	RCM	-	7	23.4	1.54	14	24.3	3.34		no
Valdecados et al. 2013	2013	-23.9129	-66.1674	1000	-24.2269	-66.261	1000	0.314044	3478	3886	3682	408	L194	Liolaemidae	Liolaemus irregularis	BodyTemperature	Tbody	degC	52	36.59	1.37	22	36.44	1.53		no
Valdecados et al. 2013	2013	-23.9129	-66.1674	1000	-24.2269	-66.261	1000	0.314044	3478	3886	3682	408	L194	Liolaemidae	Liolaemus irregularis	PrefferedTemperature	Tpref	degC	12	36.16	1.84	5	36.57	0.21
Medina et al. 2011	2011	-46.616	-71.25	1000	-43.016	-70.7833	1000	3.6	263	626	444.5	363	L195	Liolaemidae	Liolaemus boulengeri	BodyTemperature	Tbody	degC	60	27.76	4.18282	98	28.92	4.94975		no
Medina et al. 2011	2011	-43.016	-70.7833	1000	-42.866	-71.2	1000	0.15	626	1400	#REF!	774	L196	Liolaemidae	Liolaemus lineomaculatus	BodyTemperature	Tbody	degC	90	26.15	3.8896	62	25.8	5.04777		no
Medina et al. 2011	2011	-46.616	-71.25	1000	-43.016	-70.7833	1000	3.6	263	626	444.5	363	L195	Liolaemidae	Liolaemus boulengeri	PrefferedTemperature	Tpref	degC	46	32.9	1.35647	45	33.8	1.14039
Medina et al. 2011	2011	-43.016	-70.7833	1000	-42.866	-71.2	1000	0.15	626	1400	#REF!	774	L196	Liolaemidae	Liolaemus lineomaculatus	PrefferedTemperature	Tpref	degC	73	32	4.272	60	34.5	3.09839
Beser et al. 2020	2020	37.583	35.833	100	38.016	36.083	100	0.433	678	1200	939	522	L197	Lacertidae	Anatololacerta danfordi	AdultBodySize	AdultSVL	mm	31	57.2716	5.77615	17	55.4476	5.99972		yes, pooled mean and SD
Beser et al. 2020	2020	37.583	35.833	100	38.016	36.083	100	0.433	678	1200	939	522	L197	Lacertidae	Anatololacerta danfordi	MaternalBodySize	FemaleSVL	mm	9	56.2	4.44	9	52.05	6.21		yes, pooled mean and SD
Beser et al. 2020	2020	37.583	35.833	100	38.016	36.083	100	0.433	678	1200	939	522	L197	Lacertidae	Anatololacerta danfordi	Mean age	MeanAge	yrs	31	8.61387	2.03675	17	6.47176	1.61228		yes, pooled mean and SD
Gul et al. 2015b	2015	41.099	31.254	100	40.553	31.264	100	0.546	50	1200	625	1150	L198	Lacertidae	Darevskia bithynica	AdultBodySize	AdultSVL	mm	18	62.5156	4.1784	36	61.5367	3.69209		yes, pooled mean and SD
Gul et al. 2015b	2015	41.099	31.254	100	40.553	31.264	100	0.546	50	1200	625	1150	L198	Lacertidae	Darevskia bithynica	MaternalBodySize	FemaleSVL	mm	8	61.66	4.10122	16	58.87	4.6		yes, pooled mean and SD
Gul et al. 2015b	2015	41.099	31.254	100	40.553	31.264	100	0.546	50	1200	625	1150	L198	Lacertidae	Darevskia bithynica	Mean age	MeanAge	yrs	18	5.05333	1.32914	36	4.85778	1.16516		yes, pooled mean and SD
Capula et al. 1995	1995	42.133	11.901	5000	46.507	13.575	5000	4.374	375	1000	687.5	625	L199	Colubridae	Coronella austriaca	AdultBodySize	AdultTotalLenght	cm	20	49.83	4.24816	26	50.0369	6.11716		yes, pooled mean and SD
Capula et al. 1995	1995	42.133	11.901	5000	46.507	13.575	5000	4.374	375	1000	687.5	625	L199	Colubridae	Coronella austriaca	MaternalBodySize	FemaleTotalLenght	cm	10	48.94	4.96	12	48.75	5.83		yes, pooled mean and SD
Chabaud et al. 2022	2022	44.954	-0.67	1000	42.859	1.107	1000	2.095	40	1405	722.5	1365	L200	Lacertidae	Zootoca vivipara	AdultBodySize	AdultSVL	mm	10	52	3.86	14	53.57	3.23		no
Chabaud et al. 2022	2022	44.954	-0.67	1000	42.859	1.107	1000	2.095	40	1405	722.5	1365	L200	Lacertidae	Zootoca vivipara	AdultBodySize	AdultMass	g	10	2.5	0.54	14	2.74	0.51		no
Chabaud et al. 2022	2022	44.954	-0.67	1000	42.859	1.107	1000	2.095	40	1405	722.5	1365	L200	Lacertidae	Zootoca vivipara	PrefferedTemperature	Tpref	degC	10	33.88	2.45	14	35.43	2.46
Chabaud et al. 2022	2022	44.58	-0.469	1000	42.808	1.38	1000	1.772	76	1246		1170	L201	Lacertidae	Zootoca vivipara	AdultBodySize	AdultSVL	mm	12	49.17	4.24	10	52.8	2.25		no
Chabaud et al. 2022	2022	44.58	-0.469	1000	42.808	1.38	1000	1.772	76	1246		1170	L201	Lacertidae	Zootoca vivipara	AdultBodySize	AdultMass	g	12	2.05	0.47	10	2.67	0.24		no
Chabaud et al. 2022	2022	44.58	-0.469	1000	42.808	1.38	1000	1.772	76	1246		1170	L201	Lacertidae	Zootoca vivipara	PrefferedTemperature	Tpref	degC	12	33.87	2.57	10	35.41	2.71
Chabaud et al. 2022	2022	43.102	-0.352	1000	42.959	-0.332	1000	0.143	370	1224	797	854	L202	Lacertidae	Zootoca vivipara	AdultBodySize	AdultSVL	mm	10	51.7	1.49	8	55.88	1.46		no
Chabaud et al. 2022	2022	43.102	-0.352	1000	42.959	-0.332	1000	0.143	370	1224	797	854	L202	Lacertidae	Zootoca vivipara	AdultBodySize	AdultMass	g	10	2.42	0.25	8	3.42	0.35		no
Chabaud et al. 2022	2022	43.102	-0.352	1000	42.959	-0.332	1000	0.143	370	1224	797	854	L202	Lacertidae	Zootoca vivipara	PrefferedTemperature	Tpref	degC	10	34.98	2.07	8	34.93	2.33
Chabaud et al. 2022	2022	42.993	0.905	1000	42.861	1.083	1000	0.132	465	1054	759.5	589	L202	Lacertidae	Zootoca vivipara	AdultBodySize	AdultSVL	mm	9	48.78	3.7	12	52	2.98		no
Chabaud et al. 2022	2022	42.993	0.905	1000	42.861	1.083	1000	0.132	465	1054	759.5	589	L202	Lacertidae	Zootoca vivipara	AdultBodySize	AdultMass	g	9	2.15	0.43	12	2.44	0.47		no
Chabaud et al. 2022	2022	42.993	0.905	1000	42.861	1.083	1000	0.132	465	1054	759.5	589	L202	Lacertidae	Zootoca vivipara	PrefferedTemperature	Tpref	degC	9	34.72	2.19	12	34.73	2.64
Chabaud et al. 2022	2022	43.133	-0.455	1000	42.961	1.437	1000	0.172	467	990	728.5	523	L203	Lacertidae	Zootoca vivipara	AdultBodySize	AdultSVL	mm	12	52.25	1.6	12	50	3.54		no
Chabaud et al. 2022	2022	43.133	-0.455	1000	42.961	1.437	1000	0.172	467	990	728.5	523	L203	Lacertidae	Zootoca vivipara	AdultBodySize	AdultMass	g	12	2.84	0.14	12	2.48	0.52		no
Chabaud et al. 2022	2022	43.133	-0.455	1000	42.961	1.437	1000	0.172	467	990	728.5	523	L203	Lacertidae	Zootoca vivipara	PrefferedTemperature	Tpref	degC	12	35.03	2.4	12	35.09	1.96
Chabaud et al. 2022	2022	43.099	0.535	1000	43.064	-0.471	1000	0.035	488	900	694	412	L203	Lacertidae	Zootoca vivipara	AdultBodySize	AdultSVL	mm	12	51.75	2.86	10	54.9	3.93		no
Chabaud et al. 2022	2022	43.099	0.535	1000	43.064	-0.471	1000	0.035	488	900	694	412	L203	Lacertidae	Zootoca vivipara	AdultBodySize	AdultMass	g	12	2.69	0.36	10	3.48	0.67		no
Chabaud et al. 2022	2022	43.099	0.535	1000	43.064	-0.471	1000	0.035	488	900	694	412	L203	Lacertidae	Zootoca vivipara	PrefferedTemperature	Tpref	degC	12	34.82	2.44	10	35.22	2.4
Cruz-Elizalde et al. 2023	2023	25.34	-101.06	100	22.74	-102.62	100	2.6	1650	2156	1903	506	L204	Phrynosomatidae	Sceloporus grammicus	AdultBodySize	AdultSVL	mm	14	51.23	7.4094	6	50.17	7.05436		no
Cruz-Elizalde et al. 2023	2023	25.34	-101.06	100	22.74	-102.62	100	2.6	1650	2156	1903	506	L204	Phrynosomatidae	Sceloporus grammicus	MaternalBodySize	FemaleSVL	mm	14	51.23	7.4094	6	50.17	7.05436		no
Cruz-Elizalde et al. 2023	2023	22.62	-100.41	100	20.18	-98.73	100	2.44	1671	2740	2205.5	1069	L205	Phrynosomatidae	Sceloporus grammicus	AdultBodySize	AdultSVL	mm	5	45.8	4.42787	20	48.31	7.15542		no
Cruz-Elizalde et al. 2023	2023	17.58	-99.5	100	19.86	-98.95	100	2.28	1685	2640	2162.5	955	L205	Phrynosomatidae	Sceloporus grammicus	MaternalBodySize	FemaleSVL	mm	5	45.8	4.42787	20	48.31	7.15542		no
Cruz-Elizalde et al. 2023	2023	17.58	-99.5	100	19.86	-98.95	100	2.28	1685	2640	2162.5	955	L206	Phrynosomatidae	Sceloporus grammicus	AdultBodySize	AdultSVL	mm	27	57.81	3.48004	45	61.68	7.84653		no
Cruz-Elizalde et al. 2023	2023	17.58	-99.5	100	19.86	-98.95	100	2.28	1685	2640	2162.5	955	L206	Phrynosomatidae	Sceloporus grammicus	MaternalBodySize	FemaleSVL	mm	27	57.81	3.48004	45	61.68	7.84653		no
Cruz-Elizalde et al. 2023	2023	18.65	-99.64	100	19.25	-99.21	100	0.6	1760	2595	2177.5	835	L207	Phrynosomatidae	Sceloporus grammicus	AdultBodySize	AdultSVL	mm	16	56.69	4.36	19	59.6	4.27598		no
Cruz-Elizalde et al. 2023	2023	18.65	-99.64	100	19.25	-99.21	100	0.6	1760	2595	2177.5	835	L207	Phrynosomatidae	Sceloporus grammicus	MaternalBodySize	FemaleSVL	mm	16	56.69	4.36	19	59.6	4.27598		no
Cruz-Elizalde et al. 2023	2023	20.84	-99.71	100	19.27	-98.06	100	1.57	2060	2575	2317.5	515	L208	Phrynosomatidae	Sceloporus grammicus	AdultBodySize	AdultSVL	mm	17	53.25	5.89506	15	56.1	6.89435		no
Cruz-Elizalde et al. 2023	2023	20.84	-99.71	100	19.27	-98.06	100	1.57	2060	2575	2317.5	515	L208	Phrynosomatidae	Sceloporus grammicus	MaternalBodySize	FemaleSVL	mm	17	53.25	5.89506	15	56.1	6.89435		no
Gao et al. 2024	2024	29.32	89.33	100	29.74	84.04	100	0.42	3824	4583	4203.5	759	L209	Agamidae	Phrynocephalus theobaldi	UpperThermalLimit	CTmax	degC	15	44.1	1.53	34	41.19	2.34		no
Gao et al. 2024	2024	29.32	89.33	100	29.74	84.04	100	0.42	3824	4583	4203.5	759	L209	Agamidae	Phrynocephalus theobaldi	LowerThermalLimit	CTmin	degC	15	8.09	2.21	15	8.12	1.76		no
Jameson et al. 1980	1980	38.6936	-121.104	5000	38.9896	-120.528	5000	0.296074	150	1500	825	1350	L210	Phrynosomatidae	Sceloporus occidentalis	AdultBodySize	AdultSVL	mm	489	65.017	11.0557	440	65.8002	12.5456		yes, pooled mean and SD
Jameson et al. 1980	1980	38.6936	-121.104	5000	38.9896	-120.528	5000	0.296074	150	1500	825	1350	L210	Phrynosomatidae	Sceloporus occidentalis	MaternalBodySize	FemaleSVL	mm	194	62.99	11.2	184	62.67	13.72		yes, pooled mean and SD
Jameson et al. 1980	1980	38.6936	-121.104	5000	38.9896	-120.528	5000	0.296074	150	1500	825	1350	L210	Phrynosomatidae	Sceloporus occidentalis	AdultBodySize	AdultMass	g	489	9.0211	3.87582	440	10.1809	4.04311		yes, pooled mean and SD
Ortega et al. 2019	2019	43.073	1.358	100	42.748	1.84	100	0.325	400	1400	900	1000	L211	Lacertidae	Podarcis liolepis	AdultBodySize	AdultSVL	mm	14	52.5857	4.74465	18	57.2778	4.68935		no
Ortega et al. 2019	2019	43.073	1.358	100	42.748	1.84	100	0.325	400	1400	900	1000	L211	Lacertidae	Podarcis liolepis	AdultBodySize	AdultSVL	mm	6	50.3	4.65403	5	55.4	4.69574		no
Perera et al. 2006	2006	34.114	-4.046	1000	31.205	-7.855	100	2.909	1480	2650	2065	1170	L212	Lacertidae	Scelarcis perspicillata	AdultBodySize	AdultSVL	mm	12	51.375	6.65108	26	58.115	6.33808		no
Perry et al. 2024	2024	42.997	-0.601	1000	42.984	0.071	1000	0.013	421	2342	1381.5	1921	L213	Lacertidae	Podarcis muralis	AdultBodySize	AdultSVL	mm	10	59.991	4.64713	5	57.232	4.30263		no
Perry et al. 2024	2024	42.997	-0.601	1000	42.984	0.071	1000	0.013	421	2342	1381.5	1921	L213	Lacertidae	Podarcis muralis	AdultBodySize	AdultMass	g	10	4.753	1.03674	5	4.27	1.30866		no
Perry et al. 2024	2024	42.997	-0.601	1000	42.984	0.071	1000	0.013	421	2342	1381.5	1921	L213	Lacertidae	Podarcis muralis	MaternalBodySize	FemaleSVL	mm	5	59.924	4.90105	3	57.61	5.25726		no
Perry et al. 2024	2024	42.901	1.032	1000	42.918	0.126	1000	0.017	557	2288	1422.5	1731	L214	Lacertidae	Podarcis muralis	AdultBodySize	AdultSVL	mm	15	63.9787	5.02475	29	58.9369	4.05764		no
Perry et al. 2024	2024	42.901	1.032	1000	42.918	0.126	1000	0.017	557	2288	1422.5	1731	L214	Lacertidae	Podarcis muralis	AdultBodySize	AdultMass	g	15	5.67467	1.52594	29	4.34034	0.967155		no
Perry et al. 2024	2024	42.901	1.032	1000	42.918	0.126	1000	0.017	557	2288	1422.5	1731	L214	Lacertidae	Podarcis muralis	MaternalBodySize	FemaleSVL	mm	6	60.205	2.67514	15	57.56	4.74121		no
Perry et al. 2024	2024	42.848	-0.552	1000	42.919	0.19	1000	0.071	656	2073	1364.5	1417	L215	Lacertidae	Podarcis muralis	AdultBodySize	AdultSVL	mm	11	59.3791	4.67587	24	57.232	4.30263		no
Perry et al. 2024	2024	42.848	-0.552	1000	42.919	0.19	1000	0.071	656	2073	1364.5	1417	L215	Lacertidae	Podarcis muralis	AdultBodySize	AdultMass	g	11	4.77273	0.786716	24	4.27	1.30866		no
Perry et al. 2024	2024	42.848	-0.552	1000	42.919	0.19	1000	0.071	656	2073	1364.5	1417	L215	Lacertidae	Podarcis muralis	MaternalBodySize	FemaleSVL	mm	5	58.85	5.75838	12	59.9492	5.25846		no
Perry et al. 2024	2024	42.989	0.228	1000	42.909	0.167	1000	0.08	669	1792	1230.5	1123	L216	Lacertidae	Podarcis muralis	AdultBodySize	AdultSVL	mm	11	64.1927	4.55003	18	60.8978	5.38908		no
Perry et al. 2024	2024	42.989	0.228	1000	42.909	0.167	1000	0.08	669	1792	1230.5	1123	L216	Lacertidae	Podarcis muralis	AdultBodySize	AdultMass	g	11	5.82636	1.6458	18	5.33944	1.60364		no
Perry et al. 2024	2024	42.989	0.228	1000	42.909	0.167	1000	0.08	669	1792	1230.5	1123	L216	Lacertidae	Podarcis muralis	MaternalBodySize	FemaleSVL	mm	5	62.18	5.30396	10	59.57	6.03607		no
Perry et al. 2024	2024	42.872	-0.554	1000	45.527	6.673	1000	2.655	772	1628	1200	856	L217	Lacertidae	Podarcis muralis	AdultBodySize	AdultSVL	mm	11	59.9545	4.37907	10	63.771	2.46106		no
Perry et al. 2024	2024	42.872	-0.554	1000	45.527	6.673	1000	2.655	772	1628	1200	856	L217	Lacertidae	Podarcis muralis	AdultBodySize	AdultMass	g	11	5.23182	1.19297	10	5.518	1.26492		no
Perry et al. 2024	2024	42.872	-0.554	1000	45.527	6.673	1000	2.655	772	1628	1200	856	L217	Lacertidae	Podarcis muralis	MaternalBodySize	FemaleSVL	mm	5	60.016	2.52251	8	61.34	3.86125		no
Perry et al. 2024	2024	43.006	0.14	1000	42.798	-0.531	1000	0.208	774	1600	1187	826	L218	Lacertidae	Podarcis muralis	AdultBodySize	AdultSVL	mm	17	61.9365	4.84857	11	57.6482	3.0822		no
Perry et al. 2024	2024	43.006	0.14	1000	42.798	-0.531	1000	0.208	774	1600	1187	826	L218	Lacertidae	Podarcis muralis	AdultBodySize	AdultMass	g	17	5.33187	1.78823	11	4.63273	0.913533		no
Perry et al. 2024	2024	43.006	0.14	1000	42.798	-0.531	1000	0.208	774	1600	1187	826	L218	Lacertidae	Podarcis muralis	MaternalBodySize	FemaleSVL	mm	14	60.7621	4.52218	5	56.826	3.36368		no
Pettersen et al. 2023	2023	42.07	1.954	100	42.279	13.189	1000	0.209	130	1000	565	870	L219	Lacertidae	Podarcis muralis	AdultBodySize	AdultSVL	mm	24	65.8333	3.31881	26	59.3077	4.37053		no
Pettersen et al. 2023	2023	42.07	1.954	100	42.279	13.189	1000	0.209	130	1000	565	870	L219	Lacertidae	Podarcis muralis	AdultBodySize	AdultMass	g	24	7.0475	1.35238	26	5.00885	0.948157		no
Pettersen et al. 2023	2023	42.07	1.954	100	42.279	13.189	1000	0.209	130	1000	565	870	L219	Lacertidae	Podarcis muralis	MaternalBodySize	FemaleSVL	mm	15	63.9333	2.21897	14	58.2857	4.56456		no
Pinzón-Barrera et al. 2024	2024	4.489	-75.285	100	4.614	-74.312	100	0.125	1600	2200	1900	600	L220	Anolidae	Anolis tolimensis	UpperThermalLimit	CTmax	degC	6	33.9	3.18434	9	34.2	2.1		no
Pinzón-Barrera et al. 2024	2024	4.489	-75.285	100	4.614	-74.312	100	0.125	1600	2200	1900	600	L220	Anolidae	Anolis tolimensis	LowerThermalLimit	CTmin	degC	7	8.3	2.38118	9	5.5	3.3		no
Pinzón-Barrera et al. 2024	2024	4.489	-75.285	100	4.614	-74.312	100	0.125	1600	2200	1900	600	L220	Anolidae	Anolis tolimensis	AdultBodySize	AdultSVL	mm	8	50.35	2.1948	10	47.33	6.79069		yes, pooled mean and SD
Pinzón-Barrera et al. 2024	2024	4.489	-75.285	100	4.614	-74.312	100	0.125	1600	2200	1900	600	L220	Anolidae	Anolis tolimensis	AdultBodySize	AdultMass	g	8	2.39125	0.221903	10	2.85	0.488194		yes, pooled mean and SD
Pinzón-Barrera et al. 2024	2024	4.489	-75.285	100	4.614	-74.312	100	0.125	1600	2200	1900	600	L220	Anolidae	Anolis tolimensis	MaternalBodySize	FemaleSVL	mm	5	50.4	2.12132	4	52.975	6.20987		no
