# Supplementary material for: No Evidence for Pace of Life Evolution Along Elevational Gradients in Squamate Reptiles
Source: Ecol Lett. 2026 Feb 23;29(2):e70343. doi: 10.1111/ele.70343 (PMC12928677; doi:10.1111/ele.70343)
Supplement: Supplementary file 1 — Data S1: ele70343‐sup‐0001‐Supinfo.zip. [file ELE-29-0-s001.zip › README.md]

## Overview

This repository contains the data and R code for the meta-analyses used in the article "No evidence for pace of life evolution along elevational gradients in squamate reptiles". The analysis investigates both mean trait differences (using lnRR as effect size) and trait variability (using lnCVR as effect size) between low and high elevation populations of squamates.

## Repository Structure

```
supplMat/
├── Data/
│   ├── Appendix S2.xlsx     # Main data file with all trait measurements
│   ├── species.nex          # Phylogenetic tree file (NEXUS format)
│   └── tree_ultrametric.rds # Processed ultrametric tree (generated by script 00)
├── R/
│   ├── 00_setup_phylogeny.R
│   ├── 01_mean_adult_body_size.R
│   ├── 02_mean_body_temperature.R
│   ├── 03_mean_egg_size.R
│   ├── 04_mean_age.R
│   ├── 05_mean_lower_thermal_limit.R
│   ├── 06_mean_adult_female_body_size.R
│   ├── 07_mean_neonate_body_size.R
│   ├── 08_mean_fecundity.R
│   ├── 09_mean_upper_thermal_limit.R
│   ├── 10_variability_adult_body_size.R
│   ├── 11_variability_body_temperature.R
│   ├── 12_variability_adult_female_body_size.R
│   └── 13_variability_fecundity.R
└── README.md
```

## Data Description

### Appendix S2.xlsx

The main data file contains 9 worksheets, corresponding to each trait analyzed (see main article for details):

| Sheet | Trait | Description |
|-------|-------|-------------|
| 1 | Adult body size 
| 2 | Body temperature 
| 3 | Egg size 
| 4 | Mean age 
| 5 | Lower thermal limit (CTmin) 
| 6 | Adult female body size 
| 7 | Neonate body size 
| 8 | Fecundity 
| 9 | Upper thermal limit (CTmax)

**Column descriptions (common across sheets):**

- `effectSizeID`: Unique identifier for each effect size
- `studyID`: Unique identifier for each study
- `author`: Publication code
- `year`: Publication year
- `speciesName`: Species binomial scientific name
- `family`: Taxonomic family
- `Suborder`: Lacertilia (lizards) or Serpentes (snakes)
- `locationID`: Unique identifier for study location
- `meanLow`: Mean trait value for low elevation population
- `sdLow`: Standard deviation for low elevation population
- `nLow`: Sample size for low elevation population
- `meanHigh`: Mean trait value for high elevation population
- `sdHigh`: Standard deviation for high elevation population
- `nHigh`: Sample size for high elevation population
- `elevationLow`: Elevation of low site (in meters)
- `elevationHigh`: Elevation of high site (in meters)
- `elevationRange`: Difference between high and low elevations (in meters)
- `decimalLatLow`: Latitude of low elevation site (in degrees)
- `decimalLatHigh`: Latitude of high elevation site (in degrees)
- `latitudeDiff`: Difference in latitude between sites (in degrees)

### species.nex

A NEXUS file containing phylogenetic trees for the species in the dataset. This file is used to create a consensus tree for phylogenetically-informed meta-analyses.

## Script Descriptions

Scripts should be run in numerical order:

### Setup Script

**00_setup_phylogeny.R** - MUST RUN FIRST
- Loads all required libraries
- Reads the phylogenetic tree file
- Creates a consensus tree
- Makes the tree ultrametric and dichotomous
- Saves the processed tree as `tree_ultrametric.rds`

### Mean Trait Analyses (Scripts 01-09)

Each script performs:
1. Effect size calculation using log response ratio (lnRR)
2. Tests for heterogeneity and shared measurements
3. Within-study sample correlation sensitivity analysis
4. Test for the importance of phylogeny 
5. Publication bias and time-lag bias tests
6. Overall effect estimation
7. Meta-regression with moderators (elevation range, latitude difference, mean latitude)
8. Subgroup analyses by family and suborder

### Variability Analyses (Scripts 10-13)

Each script performs:
1. Effect size calculation using log coefficient of variation ratio (lnCVR)
2. Tests for heterogeneity and shared measurements
3. Within-study sample correlation sensitivity analysis
4. Test for the importance of phylogeny
5. Overall pooled effect estimation
6. Meta-regression with moderators
7. Subgroup analyses

## Software Requirements

### R Version
R version 4.0 or higher recommended

### Required Packages (CRAN)

Install with: `install.packages(c("package1", "package2", ...))`

- `tidyverse` - Data manipulation and visualization
- `metafor` - Meta-analysis functions
- `ape` - Phylogenetic analysis
- `here` - Project-relative file paths
- `phytools` - Phylogenetic tools
- `picante` - Phylogenetic community analysis
- `openxlsx2` - Reading Excel files

### Required Packages (Not on CRAN)

**orchaRd** - Orchard plots for meta-analysis visualization

Install from GitHub:
```r
# Install devtools if needed
install.packages("devtools")

# Install orchaRd from GitHub
devtools::install_github("daniel1noble/orchaRd")
```

**treeio** - Phylogenetic tree I/O (Bioconductor)

Install from Bioconductor:
```r
# Install BiocManager if needed
if (!require("BiocManager", quietly = TRUE))
    install.packages("BiocManager")

# Install treeio
BiocManager::install("treeio")
```

### Quick Package Installation

Run this code to install all packages:

```r
# CRAN packages
cran_packages <- c("tidyverse", "metafor", "ape", "here", 
                   "phytools", "picante", "openxlsx2")
install.packages(cran_packages)

# GitHub packages
if (!require("devtools")) install.packages("devtools")
devtools::install_github("daniel1noble/orchaRd")

# Bioconductor packages
if (!require("BiocManager", quietly = TRUE))
    install.packages("BiocManager")
BiocManager::install("treeio")
```

## How to Run

1. Clone or download this repository
2. Open RStudio and set the working directory to the repository root, OR create an RStudio Project (.Rproj) in the repository folder
3. Ensure the `species.nex` phylogeny file is in the `Data/` folder
4. Run scripts in numerical order:

```r
# Using the here package (recommended)
source(here::here("R", "00_setup_phylogeny.R"))
source(here::here("R", "01_mean_adult_body_size.R"))
# ... and so on
```

Alternatively, use RStudio's "Source" button to run each script.

## Statistical Methods

### Effect Size Metrics

- **Log Response Ratio (lnRR)**: Used to measure mean trait difference between low and high elevation populations
  - Signs inverted so positive values indicate larger differences at higher elevations

- **Log Coefficient of Variation Ratio (lnCVR)**: Used to measure mean variability difference between low and high elevation populations
  - Signs inverted for consistency with lnRR interpretation

### Meta-Analytic Models

- Multilevel random-effects models using `rma.mv()` from metafor
- Random effects may include: effectSizeID, studyID, speciesName, locationID, phylo
- Phylogenetic correlation incorporated via variance-covariance matrix
- Containment degrees of freedom with t-tests for inference

### Sensitivity Analyses

- Within-study correlation sensitivity (rho = 0.3, 0.5, 0.7, 0.9)
- Model comparison using likelihood ratio tests and AIC

### Publication Bias Assessment

- Small-study effects test using inverse effective sample size
- Time-lag bias assessment using publication year
