# Supplementary material for: No Evidence for Pace of Life Evolution Along Elevational Gradients in Squamate Reptiles
Source: Ecol Lett. 2026 Feb 23;29(2):e70343. doi: 10.1111/ele.70343 (PMC12928677; doi:10.1111/ele.70343)
Supplement: Supplementary file 1 — Data S1: ele70343‐sup‐0001‐Supinfo.zip. [file ELE-29-0-s001.zip › R/08_mean_fecundity.R]

#===============================================================================
# 08_mean_fecundity.R
# Meta-analysis of mean fecundity differences along elevational gradients
# Run 00_setup_phylogeny.R first
#===============================================================================

library(openxlsx2)
library(tidyverse)
library(metafor)
library(ape)
library(here)
library(orchaRd)
library(phytools)

options(scipen=999)

tree.unmatched <- readRDS(here("Data", "tree_ultrametric.rds"))

#===============================================================================
# Overall effect ----
#===============================================================================

rep.out <- read_xlsx(here("Data", "Appendix S2.xlsx"), sheet = 8)

# Convert to factors
rep.out$effectSizeID <- as.factor(rep.out$effectSizeID)
rep.out$studyID <- as.factor(rep.out$studyID)
rep.out$author <- as.factor(rep.out$author)
rep.out$year <- as.integer(rep.out$year)
rep.out$elevationRange <- as.integer(rep.out$elevationRange)
rep.out$locationID <- as.factor(rep.out$locationID)
rep.out$family <- factor(rep.out$family, levels = c('Agamidae', 'Lacertidae', 'Phrynosomatidae',
                                                    'Scincidae', 'Colubridae'))
rep.out$speciesName <- as.factor(rep.out$speciesName)
rep.out$nLow <- as.integer(rep.out$nLow)
rep.out$sdLow <- as.double(rep.out$sdLow)
rep.out$nHigh <- as.integer(rep.out$nHigh)
rep.out$sdHigh <- as.double(rep.out$sdHigh)
rep.out$Suborder <- factor(rep.out$Suborder, levels = c('Lacertilia', 'Serpentes'))

# Calculate effect sizes
rep.out <- escalc(measure = "ROM",
                  m1i = meanLow, sd1i = sdLow, n1i=nLow,
                  m2i = meanHigh, sd2i = sdHigh, n2i = nHigh,
                  data = rep.out, slab = author)
rep.out$yi <- -1*rep.out$yi

# Funnel plot
funnel.fecund <- metafor::funnel(rep.out$yi, rep.out$vi, yaxis="seinv",
                slab=rep.out$studyID, label=TRUE,
                ylab = "Precision (1/SE)", xlab = "Effect size (lnRR)")

# Test for shared measurements
re.rep.out <- rma.mv(yi, vi, test = 't', dfs = 'contain',
                     data = rep.out, random = list(~1|effectSizeID, ~1|studyID,
                                                   ~1|speciesName, ~1|locationID),
                     method = 'REML')
print(re.rep.out, digits = 3)
i2_ml(re.rep.out)

# Phylogenetic independence
tre_sub <- ape::drop.tip(tree.unmatched, which(!tree.unmatched$tip.label %in% rep.out$speciesName))
cor <- vcv(tre_sub, cor = T)
phylo <- rep.out$speciesName

rr.phylo.rep.out <- rma.mv(yi, vi, test = 't', dfs="contain",
                           random = list(~1|effectSizeID, ~1|speciesName,
                                         ~1|locationID, ~1|phylo),
                           R = list(phylo = cor), data = rep.out, method = 'REML')
rr.phylo.rep.out
i2_ml(rr.phylo.rep.out)

# Publication bias test
rep.out$inv_n_tilda <- with(rep.out, (nLow + nHigh)/(nLow*nHigh))
rep.out$sqrt_inv_n_tilda <- with(rep.out, sqrt(inv_n_tilda))

rep.out.pb <- rma.mv(yi, vi, mods= ~ 1 + sqrt_inv_n_tilda,
                     random = list(~1|effectSizeID, ~1|locationID, ~1|phylo),
                     R = list(phylo = cor),
                     test = 't', dfs="contain", data = rep.out, method = 'REML')
rep.out.pb

# Time-lag bias
rep.out$year.c <- as.vector(scale(rep.out$year, scale = F))

rep.out.timelag <- rma.mv(yi, vi, mods= ~ 1 + year.c,
                          random = list(~1|effectSizeID, ~1|locationID, ~1|phylo),
                          R = list(phylo = cor),
                          test = 't', dfs="contain", data = rep.out, method = 'REML')
rep.out.timelag

# Overall effect
rep.out.total <- rma.mv(yi, vi, mods= ~1,
                        random = list(~1|effectSizeID, ~1|locationID, ~1|phylo),
                        R = list(phylo = cor),
                        test = 't', dfs="contain", data = rep.out, method = 'REML')
print(rep.out.total, digits=3)
i2_ml(rep.out.total)

#===============================================================================
# Meta-regression ----
#===============================================================================

fecund.mrg <- read_xlsx(here("Data", "Appendix S2.xlsx"), sheet = 8)
fecund.mrg$mLat <- abs((fecund.mrg$decimalLatLow + fecund.mrg$decimalLatHigh)/2)
fecund.mrg <- fecund.mrg[!(fecund.mrg$family %in% 'Viperidae'),]

# Convert to factors
fecund.mrg$effectSizeID <- as.factor(fecund.mrg$effectSizeID)
fecund.mrg$studyID <- as.factor(fecund.mrg$studyID)
fecund.mrg$author <- as.factor(fecund.mrg$author)
fecund.mrg$elevationRange <- as.integer(fecund.mrg$elevationRange)
fecund.mrg$locationID <- as.factor(fecund.mrg$locationID)
fecund.mrg$family <- factor(fecund.mrg$family, 
                            levels = c('Agamidae', 'Lacertidae', 'Phrynosomatidae',
                                       'Scincidae', 'Colubridae'))
fecund.mrg$speciesName <- as.factor(fecund.mrg$speciesName)
fecund.mrg$nLow <- as.integer(fecund.mrg$nLow)
fecund.mrg$sdLow <- as.double(fecund.mrg$sdLow)
fecund.mrg$nHigh <- as.integer(fecund.mrg$nHigh)
fecund.mrg$sdHigh <- as.double(fecund.mrg$sdHigh)
fecund.mrg$Suborder <- factor(fecund.mrg$Suborder, levels = c('Lacertilia', 'Serpentes'))

# Calculate effect sizes
fecund.mrg <- escalc(measure = "ROM",
                     m1i = meanLow, sd1i = sdLow, n1i=nLow,
                     m2i = meanHigh, sd2i = sdHigh, n2i = nHigh,
                     data = fecund.mrg, slab = author)
fecund.mrg$yi <- -1*fecund.mrg$yi

# Phylogenetic independence for meta-regression
tre_sub <- ape::drop.tip(tree.unmatched, which(!tree.unmatched$tip.label %in% fecund.mrg$speciesName))
cor <- vcv(tre_sub, cor = T)
phylo <- fecund.mrg$speciesName

# Test of moderators - Option 1
fecund.mrg$elevR <- log(scale(fecund.mrg$elevationRange, center = F, scale = T))
fecund.mrg$latD <- log(scale((fecund.mrg$latitudeDiff+1), center = F, scale = T))

fecund.mrg.reg1 <- rma.mv(yi, vi, mods=~elevR*latD,
                           random = list(~1|effectSizeID, ~1|studyID,
                                         ~1|speciesName, ~1|locationID, ~1|phylo),
                           R = list(phylo = cor),
                           test = 't', dfs="contain", data = fecund.mrg, method = 'REML')
print(fecund.mrg.reg1, digits=3)
i2_ml(fecund.mrg.reg1)

# Option 2 - quantile approach
fecund.mrg$latD <- fecund.mrg$latitudeDiff +
  ((quantile(fecund.mrg$latitudeDiff)[2]^2)/quantile(fecund.mrg$latitudeDiff)[4])
fecund.mrg$latD <- log(scale((fecund.mrg$latD), center = F, scale = T))

fecund.mrg.reg.q <- rma.mv(yi, vi, mods=~elevR+latD,
                            random = list(~1|effectSizeID, ~1|studyID,
                                          ~1|speciesName, ~1|locationID, ~1|phylo),
                            R = list(phylo = cor),
                            test = 't', dfs="contain", data = fecund.mrg, method = 'REML')
print(fecund.mrg.reg.q, digits=3)

AIC.rma(fecund.mrg.reg1, fecund.mrg.reg.q)

# Family differences
fecund.mrg.fam <- rma.mv(yi, vi, mods=~family-1,
                          random = list(~1|effectSizeID, ~1|studyID,
                                        ~1|speciesName, ~1|locationID, ~1|phylo),
                          R = list(phylo = cor),
                          test = 't', dfs="contain", data = fecund.mrg, method = 'REML')
print(fecund.mrg.fam, digits=3)

# Suborder differences
fecund.mrg.sub <- rma.mv(yi, vi, mods=~Suborder-1,
                         random = list(~1|effectSizeID, ~1|studyID,
                                       ~1|speciesName, ~1|locationID, ~1|phylo),
                         R = list(phylo = cor),
                         test = 't', dfs="contain", data = fecund.mrg, method = 'REML')
print(fecund.mrg.sub, digits=3)

cat("\n=== Mean fecundity analysis complete ===\n")
