# Supplementary material for: No Evidence for Pace of Life Evolution Along Elevational Gradients in Squamate Reptiles
Source: Ecol Lett. 2026 Feb 23;29(2):e70343. doi: 10.1111/ele.70343 (PMC12928677; doi:10.1111/ele.70343)
Supplement: Supplementary file 1 — Data S1: ele70343‐sup‐0001‐Supinfo.zip. [file ELE-29-0-s001.zip › R/13_variability_fecundity.R]

#===============================================================================
# 13_variability_fecundity.R
# Meta-analysis of fecundity variability (lnCVR) along elevational gradients
# Run 00_setup_phylogeny.R first
#===============================================================================

library(openxlsx2)
library(tidyverse)
library(metafor)
library(ape)
library(here)
library(orchaRd)
library(phytools)

options(scipen=999)

tree.unmatched <- readRDS(here("Data", "tree_ultrametric.rds"))

#===============================================================================
# Overall effect ----
#===============================================================================

rep.out <- read_xlsx(here("Data", "Appendix S2.xlsx"), sheet = 8)

# Convert to factors
rep.out$effectSizeID <- as.factor(rep.out$effectSizeID)
rep.out$studyID <- as.factor(rep.out$studyID)
rep.out$author <- as.factor(rep.out$author)
rep.out$year <- as.integer(rep.out$year)
rep.out$elevationRange <- as.integer(rep.out$elevationRange)
rep.out$locationID <- as.factor(rep.out$locationID)
rep.out$family <- factor(rep.out$family, levels = c('Agamidae', 'Lacertidae', 'Phrynosomatidae',
                                                    'Scincidae', 'Colubridae'))
rep.out$speciesName <- as.factor(rep.out$speciesName)
rep.out$nLow <- as.integer(rep.out$nLow)
rep.out$sdLow <- as.double(rep.out$sdLow)
rep.out$nHigh <- as.integer(rep.out$nHigh)
rep.out$sdHigh <- as.double(rep.out$sdHigh)
rep.out$Suborder <- factor(rep.out$Suborder, levels = c('Lacertilia', 'Serpentes'))

# Calculate CVR effect sizes
fecund.cvr <- escalc(measure = "CVR",
                  m1i = meanLow, sd1i = sdLow, n1i=nLow,
                  m2i = meanHigh, sd2i = sdHigh, n2i = nHigh,
                  data = rep.out, slab = author,
                  var.names = c('lnCVR', 'vlnCVR'))

# Invert sign to match lnRR analysis
fecund.cvr$lnCVR <- -1*fecund.cvr$lnCVR

# Funnel plot
funnel.fecundCVR <- metafor::funnel(fecund.cvr$lnCVR, fecund.cvr$vlnCVR, yaxis="seinv",
                slab=fecund.cvr$studyID, label=TRUE,
                ylab = "Precision (1/SE)", xlab = "Effect size (lnCVR)")

# Test for shared measurements
re.rep.out <- rma.mv(lnCVR, vlnCVR, test = 't', dfs = 'contain',
             data = fecund.cvr, random = list(~1|effectSizeID, ~1|studyID,
                                       ~1|speciesName, ~1|locationID),
             method = 'REML')
print(re.rep.out, digits = 3)
i2_ml(re.rep.out)

# Phylogenetic independence
tre_sub <- ape::drop.tip(tree.unmatched, which(!tree.unmatched$tip.label %in% fecund.cvr$speciesName))
cor <- vcv(tre_sub, cor = T)
phylo <- fecund.cvr$speciesName

cvr.phylo.rep.out <- rma.mv(lnCVR, vlnCVR, test = 't', dfs="contain",
                           random = list(~1|effectSizeID, ~1|locationID, ~1|phylo),
                           R = list(phylo = cor), data = fecund.cvr, method = 'REML')
print(cvr.phylo.rep.out, digits=3)
i2_ml(cvr.phylo.rep.out)

# Overall effect
cvr.rep.out.total <- rma.mv(lnCVR, vlnCVR, test = 't', dfs="contain",
                             random = list(~1|effectSizeID, ~1|locationID),
                             data = fecund.cvr, method = 'REML')
print(cvr.rep.out.total, digits=3)
i2_ml(cvr.rep.out.total)

#===============================================================================
# Meta-regression ----
#===============================================================================

fecund.cvr.mrg <- read_xlsx(here("Data", "Appendix S2.xlsx"), sheet = 8)
fecund.cvr.mrg$mLat <- abs((fecund.cvr.mrg$decimalLatLow + fecund.cvr.mrg$decimalLatHigh)/2)
fecund.cvr.mrg <- fecund.cvr.mrg[!(fecund.cvr.mrg$family %in% 'Viperidae'),]

# Convert to factors
fecund.cvr.mrg$effectSizeID <- as.factor(fecund.cvr.mrg$effectSizeID)
fecund.cvr.mrg$studyID <- as.factor(fecund.cvr.mrg$studyID)
fecund.cvr.mrg$author <- as.factor(fecund.cvr.mrg$author)
fecund.cvr.mrg$elevationRange <- as.integer(fecund.cvr.mrg$elevationRange)
fecund.cvr.mrg$locationID <- as.factor(fecund.cvr.mrg$locationID)
fecund.cvr.mrg$family <- factor(fecund.cvr.mrg$family, levels = c('Agamidae', 'Lacertidae', 
                                      'Phrynosomatidae', 'Scincidae', 'Colubridae'))
fecund.cvr.mrg$speciesName <- as.factor(fecund.cvr.mrg$speciesName)
fecund.cvr.mrg$nLow <- as.integer(fecund.cvr.mrg$nLow)
fecund.cvr.mrg$sdLow <- as.double(fecund.cvr.mrg$sdLow)
fecund.cvr.mrg$nHigh <- as.integer(fecund.cvr.mrg$nHigh)
fecund.cvr.mrg$sdHigh <- as.double(fecund.cvr.mrg$sdHigh)
fecund.cvr.mrg$Suborder <- factor(fecund.cvr.mrg$Suborder, levels = c('Lacertilia', 'Serpentes'))

# Calculate CVR effect sizes
fecund.cvr.mrg <- escalc(measure = "CVR",
                  m1i = meanLow, sd1i = sdLow, n1i=nLow,
                  m2i = meanHigh, sd2i = sdHigh, n2i = nHigh,
                  data = fecund.cvr.mrg, slab = author,
                  var.names = c('lnCVR', 'vlnCVR'))
fecund.cvr.mrg$lnCVR <- -1*fecund.cvr.mrg$lnCVR

# Phylogenetic matrix for meta-regression
tre_sub <- ape::drop.tip(tree.unmatched, which(!tree.unmatched$tip.label %in% fecund.cvr.mrg$speciesName))
cor <- vcv(tre_sub, cor = T)
phylo <- fecund.cvr.mrg$speciesName

# Test of moderators - Option 1
fecund.cvr.mrg$elevR <- log(scale(fecund.cvr.mrg$elevationRange, center = F, scale = T))
fecund.cvr.mrg$latD <- log(scale((fecund.cvr.mrg$latitudeDiff+1), center = F, scale = T))

fecund.cvr.reg.overall1 <- rma.mv(lnCVR, vlnCVR, mods=~elevR*latD,
                                 random = list(~1|effectSizeID, ~1|locationID),
                                 test = 't', dfs="contain", data = fecund.cvr.mrg, method = 'REML')
print(fecund.cvr.reg.overall1, digits=3)
i2_ml(fecund.cvr.reg.overall1)

# Option 2 - quantile approach
fecund.cvr.mrg$latD <- fecund.cvr.mrg$latitudeDiff +
  ((quantile(fecund.cvr.mrg$latitudeDiff)[2]^2)/quantile(fecund.cvr.mrg$latitudeDiff)[4])
fecund.cvr.mrg$latD <- log(scale((fecund.cvr.mrg$latD), center = F, scale = T))

fecund.cvr.reg.overall.q <- rma.mv(lnCVR, vlnCVR, mods=~elevR+latD,
                                 random = list(~1|effectSizeID, ~1|locationID),
                                 test = 't', dfs="contain", data = fecund.cvr.mrg, method = 'REML')
print(fecund.cvr.reg.overall.q, digits=3)

AIC.rma(fecund.cvr.reg.overall1, fecund.cvr.reg.overall.q)

# Re-transform for additional analyses
fecund.cvr.mrg$elevR <- log(scale(fecund.cvr.mrg$elevationRange, center = F, scale = T))
fecund.cvr.mrg$latD <- log(scale((fecund.cvr.mrg$latitudeDiff+1), center = F, scale = T))

# Medium latitude model
fecund.cvr.reg.mLat <- rma.mv(lnCVR, vlnCVR, mods=~elevR+mLat,
                                   random = list(~1|effectSizeID, ~1|locationID),
                                   test = 't', dfs="contain", data = fecund.cvr.mrg, method = 'REML')
print(fecund.cvr.reg.mLat, digits=3)

# Family differences
fecund.cvr.mrg.fam.cvr <- rma.mv(lnCVR, vlnCVR, mods=~family-1,
                      random = list(~1|effectSizeID, ~1|locationID),
                      test = 't', dfs="contain", data = fecund.cvr.mrg, method = 'REML')
print(fecund.cvr.mrg.fam.cvr, digits=3)

# Suborder differences
fecund.cvr.mrg.sub.cvr <- rma.mv(lnCVR, vlnCVR, mods=~Suborder-1,
                          random = list(~1|effectSizeID, ~1|locationID),
                          test = 't', dfs="contain", data = fecund.cvr.mrg, method = 'REML')
print(fecund.cvr.mrg.sub.cvr, digits=3)

cat("\n=== Fecundity variability analysis complete ===\n")
