# Supplementary material for: No Evidence for Pace of Life Evolution Along Elevational Gradients in Squamate Reptiles
Source: Ecol Lett. 2026 Feb 23;29(2):e70343. doi: 10.1111/ele.70343 (PMC12928677; doi:10.1111/ele.70343)
Supplement: Supplementary file 1 — Data S1: ele70343‐sup‐0001‐Supinfo.zip. [file ELE-29-0-s001.zip › R/06_mean_adult_female_body_size.R]

#===============================================================================
# 06_mean_adult_female_body_size.R
# Meta-analysis of mean adult female body size differences along elevational gradients
# Run 00_setup_phylogeny.R first
#===============================================================================

library(openxlsx2)
library(tidyverse)
library(metafor)
library(ape)
library(here)
library(orchaRd)
library(phytools)

options(scipen=999)

tree.unmatched <- readRDS(here("Data", "tree_ultrametric.rds"))

#===============================================================================
# Overall effect ----
#===============================================================================

mbs <- read_xlsx(here("Data", "Appendix S2.xlsx"), sheet = 6)
mbs$mLat <- abs((mbs$decimalLatLow + mbs$decimalLatHigh)/2)

# Convert to factors
mbs$effectSizeID <- as.factor(mbs$effectSizeID)
mbs$studyID <- as.factor(mbs$studyID)
mbs$author <- as.factor(mbs$author)
mbs$year <- as.integer(mbs$year)
mbs$elevationRange <- as.integer(mbs$elevationRange)
mbs$locationID <- as.factor(mbs$locationID)
mbs$family <- factor(mbs$family, levels = c('Agamidae', 'Anolidae', 'Lacertidae', 'Phrynosomatidae',
                      'Scincidae', 'Colubridae', 'Viperidae'))
mbs$speciesName <- as.factor(mbs$speciesName)
mbs$nLow <- as.integer(mbs$nLow)
mbs$sdLow <- as.double(mbs$sdLow)
mbs$nHigh <- as.integer(mbs$nHigh)
mbs$sdHigh <- as.double(mbs$sdHigh)
mbs$Suborder <- factor(mbs$Suborder, levels = c('Lacertilia', 'Serpentes'))

# Calculate effect sizes
mbs <- escalc(measure = "ROM",
                m1i = meanLow, sd1i = sdLow, n1i=nLow,
                m2i = meanHigh, sd2i = sdHigh, n2i = nHigh,
                data = mbs, slab = author)
mbs$yi <- -1*mbs$yi

# Funnel plot
funnel.mbs <- metafor::funnel(mbs$yi, mbs$vi, yaxis="seinv",
                slab=mbs$studyID, label=TRUE,
                ylab = "Precision (1/SE)", xlab = "Effect size (lnRR)")

# Test for shared measurements
re.mbs <- rma.mv(yi, vi, test = 't', dfs = 'contain',
                   data = mbs, random = list(~1|effectSizeID, ~1|studyID,
                                               ~1|speciesName, ~1|locationID),
                   method = 'REML')
print(re.mbs, digits = 3)
i2_ml(re.mbs)

# Phylogenetic independence
tre_sub <- ape::drop.tip(tree.unmatched, which(!tree.unmatched$tip.label %in% mbs$speciesName))
cor <- vcv(tre_sub, cor = T)
phylo <- mbs$speciesName

rr.phylo.mbs <- rma.mv(yi, vi, test = 't', dfs="contain",
                         random = list(~1|studyID, ~1|speciesName,
                                       ~1|locationID, ~1|phylo),
                         R = list(phylo = cor), data = mbs, method = 'REML')
rr.phylo.mbs
i2_ml(rr.phylo.mbs)

# Publication bias test
mbs$inv_n_tilda <- with(mbs, (nLow + nHigh)/(nLow*nHigh))
mbs$sqrt_inv_n_tilda <- with(mbs, sqrt(inv_n_tilda))

mbs.pb <- rma.mv(yi, vi, mods= ~ 1 + sqrt_inv_n_tilda,
                 random = list(~1|studyID, ~1|speciesName,
                               ~1|locationID, ~1|phylo),
                 R = list(phylo = cor),
                   test = 't', dfs="contain", data = mbs, method = 'REML')
mbs.pb

# Time-lag bias
mbs$year.c <- as.vector(scale(mbs$year, scale = F))

mbs.timelag <- rma.mv(yi, vi, mods= ~ 1 + year.c,
                      random = list(~1|studyID, ~1|speciesName,
                                    ~1|locationID, ~1|phylo),
                      R = list(phylo = cor),
                        test = 't', dfs="contain", data = mbs, method = 'REML')
mbs.timelag

# Overall effect
mbs.total <- rma.mv(yi, vi, mods= ~1,
                     random = list(~1|studyID, ~1|speciesName,
                                   ~1|locationID, ~1|phylo),
                     R = list(phylo = cor),
                     test = 't', dfs="contain", data = mbs, method = 'REML')
print(mbs.total, digits=3)
print(i2_ml(mbs.total), digits=3)

#===============================================================================
# Meta-regression ----
#===============================================================================

# Remove families with less than 4 effect sizes
mbs <- mbs[!(mbs$family %in% 'Anolidae'),]

# Re-compute phylogenetic matrix
tre_sub <- ape::drop.tip(tree.unmatched, which(!tree.unmatched$tip.label %in% mbs$speciesName))
cor <- vcv(tre_sub, cor = T)
phylo <- mbs$speciesName

# Test of moderators - Option 1
mbs$elevR <- log(scale(mbs$elevationRange, center = F, scale = T))
mbs$latD <- log(scale((mbs$latitudeDiff+1), center = F, scale = T))

mbs.reg1 <- rma.mv(yi, vi, mods=~elevR*latD,
                  random = list(~1|studyID, ~1|speciesName,
                                ~1|locationID, ~1|phylo),
                  R = list(phylo = cor),
                  test = 't', dfs="contain", data = mbs, 
                  method = 'REML', control=list(rel.tol=1e-8))
print(mbs.reg1, digits=3)

# Option 2 - quantile approach
mbs$latD <- mbs$latitudeDiff +
  ((quantile(mbs$latitudeDiff)[2]^2)/quantile(mbs$latitudeDiff)[4])
mbs$latD <- log(scale((mbs$latD), center = F, scale = T))

mbs.reg.q <- rma.mv(yi, vi, mods=~elevR+latD,
                   random = list(~1|studyID, ~1|speciesName,
                                 ~1|locationID, ~1|phylo),
                   R = list(phylo = cor),
                   test = 't', dfs="contain", data = mbs, 
                   method = 'REML', control=list(rel.tol=1e-8))
print(mbs.reg.q, digits=3)

# Family differences
mbs.fam <- rma.mv(yi, vi, mods=~family-1,
                  random = list(~1|studyID, ~1|speciesName,
                                ~1|locationID, ~1|phylo),
                  R = list(phylo = cor),
                    test = 't', dfs="contain", data = mbs, 
                    method = 'REML', control=list(rel.tol=1e-8))
print(mbs.fam, digits=3)

# Suborder differences
mbs.sub <- rma.mv(yi, vi, mods=~Suborder-1,
                  random = list(~1|effectSizeID, ~1|speciesName,
                                ~1|locationID, ~1|phylo),
                  R = list(phylo = cor),
                  test = 't', dfs="contain", data = mbs, 
                  method = 'REML', control=list(rel.tol=1e-8))
print(mbs.sub, digits=3)

cat("\n=== Mean adult female body size analysis complete ===\n")
