# Supplementary material for: No Evidence for Pace of Life Evolution Along Elevational Gradients in Squamate Reptiles
Source: Ecol Lett. 2026 Feb 23;29(2):e70343. doi: 10.1111/ele.70343 (PMC12928677; doi:10.1111/ele.70343)
Supplement: Supplementary file 1 — Data S1: ele70343‐sup‐0001‐Supinfo.zip. [file ELE-29-0-s001.zip › R/10_variability_adult_body_size.R]

#===============================================================================
# 10_variability_adult_body_size.R
# Meta-analysis of adult body size variability (lnCVR) along elevational gradients
# Run 00_setup_phylogeny.R first
#===============================================================================

library(openxlsx2)
library(tidyverse)
library(metafor)
library(ape)
library(here)
library(orchaRd)
library(phytools)

options(scipen=999)

tree.unmatched <- readRDS(here("Data", "tree_ultrametric.rds"))

#===============================================================================
# Overall effect ----
#===============================================================================

abs <- read_xlsx(here("Data", "Appendix S2.xlsx"), sheet = 1)

# Convert to factors
abs$effectSizeID <- as.factor(abs$effectSizeID)
abs$studyID <- as.factor(abs$studyID)
abs$author <- as.factor(abs$author)
abs$year <- as.integer(abs$year)
abs$elevationRange <- as.integer(abs$elevationRange)
abs$locationID <- as.factor(abs$locationID)
abs$family <- factor(abs$family, levels = c('Agamidae', 'Anolidae', 'Lacertidae', 'Liolaemidae',
                              'Phrynosomatidae', 'Scincidae', 'Colubridae', 'Viperidae'))
abs$speciesName <- as.factor(abs$speciesName)
abs$nLow <- as.integer(abs$nLow)
abs$sdLow <- as.double(abs$sdLow)
abs$nHigh <- as.integer(abs$nHigh)
abs$sdHigh <- as.double(abs$sdHigh)
abs$Suborder <- factor(abs$Suborder, levels = c('Lacertilia', 'Serpentes'))

# Calculate CVR effect sizes
abs.cvr <- escalc(measure = "CVR",
              m1i = meanLow, sd1i = sdLow, n1i=nLow,
              m2i = meanHigh, sd2i = sdHigh, n2i = nHigh,
              data = abs, slab = author,
              var.names = c('lnCVR', 'vlnCVR'))

# Invert sign to match lnRR analysis
abs.cvr$lnCVR <- -1*abs.cvr$lnCVR

# Funnel plot
funnel.absCVR <- metafor::funnel(abs.cvr$lnCVR, abs.cvr$vlnCVR, yaxis="seinv",
                slab=abs.cvr$studyID, label=TRUE,
                ylab = "Precision (1/SE)", xlab = "Effect size (lnCVR)")

# Test for shared effects
re.cvr <- rma.mv(lnCVR, vlnCVR, test = 't', dfs = 'contain',
             data = abs.cvr, random = list(~1|effectSizeID, ~1|studyID,
                                       ~1|speciesName, ~1|locationID),
             method = 'REML')
print(re.cvr, digits = 3)
i2_ml(re.cvr)

# Within-study sample correlation
rho_range <- c(0.3, 0.5, 0.7, 0.9)
ML_VCV_range <- list()
for (i in 1:length(rho_range)) {
  VCV_range <- vcalc(vi = vlnCVR, cluster = studyID, obs = effectSizeID, 
                     rho = rho_range[i], data = abs.cvr)
  ML_VCV_range[[i]] <- rma.mv(yi = lnCVR, V = VCV_range,
                              random = list(~1|effectSizeID, ~1|studyID, ~1|locationID), 
                              method = "REML", test = "t", data = abs.cvr)
}
print(ML_VCV_range, digits=3)

# Phylogenetic independence
tre_sub <- ape::drop.tip(tree.unmatched, which(!tree.unmatched$tip.label %in% abs$speciesName))
cor <- vcv(tre_sub, cor = T)
phylo <- abs.cvr$speciesName

cvr.phylo <- rma.mv(lnCVR, vlnCVR, test = 't', dfs="contain",
                   random = list(~1|effectSizeID, ~1|studyID, ~1|locationID, ~1|phylo),
                   R = list(phylo = cor), data = abs.cvr, method = 'REML')
print(cvr.phylo, digits=3)
i2_ml(cvr.phylo)

# Overall effect
abs.cvr.total <- rma.mv(lnCVR, vlnCVR, mods = ~1, test = 't', dfs="contain",
                    random = list(~1|effectSizeID, ~1|studyID, ~1|locationID),
                     data = abs.cvr, method = 'REML')
print(abs.cvr.total, digits=3)
print(i2_ml(abs.cvr.total), digits=3)

#===============================================================================
# Meta-regression ----
#===============================================================================

abs.cvr.mrg <- read_xlsx(here("Data", "Appendix S2.xlsx"), sheet = 1)
abs.cvr.mrg$mLat <- abs((abs.cvr.mrg$decimalLatLow + abs.cvr.mrg$decimalLatHigh)/2)
abs.cvr.mrg <- abs.cvr.mrg[!(abs.cvr.mrg$family %in% 'Liolaemidae'),]

# Convert to factors
abs.cvr.mrg$effectSizeID <- as.factor(abs.cvr.mrg$effectSizeID)
abs.cvr.mrg$studyID <- as.factor(abs.cvr.mrg$studyID)
abs.cvr.mrg$author <- as.factor(abs.cvr.mrg$author)
abs.cvr.mrg$elevationRange <- as.integer(abs.cvr.mrg$elevationRange)
abs.cvr.mrg$locationID <- as.factor(abs.cvr.mrg$locationID)
abs.cvr.mrg$family <- factor(abs.cvr.mrg$family, 
                             levels = c('Agamidae', 'Anolidae', 'Lacertidae','Phrynosomatidae', 
                                        'Scincidae', 'Colubridae', 'Viperidae'))
abs.cvr.mrg$speciesName <- as.factor(abs.cvr.mrg$speciesName)
abs.cvr.mrg$nLow <- as.integer(abs.cvr.mrg$nLow)
abs.cvr.mrg$sdLow <- as.double(abs.cvr.mrg$sdLow)
abs.cvr.mrg$nHigh <- as.integer(abs.cvr.mrg$nHigh)
abs.cvr.mrg$sdHigh <- as.double(abs.cvr.mrg$sdHigh)
abs.cvr.mrg$Suborder <- factor(abs.cvr.mrg$Suborder, levels = c('Lacertilia', 'Serpentes'))

# Calculate CVR effect sizes
abs.cvr.mrg <- escalc(measure = "CVR",
              m1i = meanLow, sd1i = sdLow, n1i=nLow,
              m2i = meanHigh, sd2i = sdHigh, n2i = nHigh,
              data = abs.cvr.mrg, slab = author,
              var.names = c('lnCVR', 'vlnCVR'))
abs.cvr.mrg$lnCVR <- -1*abs.cvr.mrg$lnCVR

# Test of moderators - Option 1
abs.cvr.mrg$elevR <- log(scale(abs.cvr.mrg$elevationRange, center = F, scale = T))
abs.cvr.mrg$latD <- log(scale((abs.cvr.mrg$latitudeDiff+1), center = F, scale = T))

abs.cvr.reg1 <- rma.mv(lnCVR, vlnCVR, mods=~elevR*latD,
                      random = list(~1|effectSizeID, ~1|studyID, ~1|locationID),
                      test = 't', dfs="contain", data = abs.cvr.mrg, method = 'REML')
print(abs.cvr.reg1, digits=3)
i2_ml(abs.cvr.reg1)

# Option 2 - quantile approach
abs.cvr.mrg$latD <- abs.cvr.mrg$latitudeDiff +
  ((quantile(abs.cvr.mrg$latitudeDiff)[2]^2)/quantile(abs.cvr.mrg$latitudeDiff)[4])
abs.cvr.mrg$latD <- log(scale((abs.cvr.mrg$latD), center = F, scale = T))

abs.cvr.reg.q <- rma.mv(lnCVR, vlnCVR, mods=~elevR+latD,
                       random = list(~1|effectSizeID, ~1|studyID, ~1|locationID),
                       test = 't', dfs="contain", data = abs.cvr.mrg, method = 'REML')
print(abs.cvr.reg.q, digits=3)

AIC.rma(abs.cvr.reg1, abs.cvr.reg.q)

# Family differences
abs.cvr.fam <- rma.mv(lnCVR, vlnCVR, mods=~family-1,
                      random = list(~1|effectSizeID, ~1|studyID, ~1|locationID),
                      test = 't', dfs="contain", data = abs.cvr.mrg, method = 'REML')
print(abs.cvr.fam, digits=3)

# Suborder differences
abs.cvr.sub <- rma.mv(lnCVR, vlnCVR, mods=~Suborder-1,
                      random = list(~1|effectSizeID, ~1|studyID, ~1|locationID),
                      test = 't', dfs="contain", data = abs.cvr.mrg, method = 'REML')
print(abs.cvr.sub, digits=3)

cat("\n=== Adult body size variability analysis complete ===\n")
