# Supplementary material for: No Evidence for Pace of Life Evolution Along Elevational Gradients in Squamate Reptiles
Source: Ecol Lett. 2026 Feb 23;29(2):e70343. doi: 10.1111/ele.70343 (PMC12928677; doi:10.1111/ele.70343)
Supplement: Supplementary file 1 — Data S1: ele70343‐sup‐0001‐Supinfo.zip. [file ELE-29-0-s001.zip › R/01_mean_adult_body_size.R]

#===============================================================================
# 01_mean_adult_body_size.R
# Meta-analysis of mean adult body size differences along elevational gradients
# Run 00_setup_phylogeny.R first
#===============================================================================

# Load libraries ----
library(openxlsx2)
library(tidyverse)
library(metafor)
library(ape)
library(here)
library(orchaRd)
library(phytools)

options(scipen=999)

# Load phylogenetic tree
tree.unmatched <- readRDS(here("Data", "tree_ultrametric.rds"))

#===============================================================================
# Overall effect ----
#===============================================================================

# Load data for AdultBodySize
abs <- read_xlsx(here("Data", "Appendix S2.xlsx"), sheet = 1)

# Convert to factors
abs$effectSizeID <- as.factor(abs$effectSizeID)
abs$studyID <- as.factor(abs$studyID)
abs$author <- as.factor(abs$author)
abs$year <- as.integer(abs$year)
abs$elevationRange <- as.integer(abs$elevationRange)
abs$locationID <- as.factor(abs$locationID)
abs$family <- factor(abs$family, levels = c('Agamidae', 'Anolidae', 'Lacertidae', 'Liolaemidae',
                              'Phrynosomatidae', 'Scincidae', 'Colubridae', 'Viperidae'))
abs$speciesName <- as.factor(abs$speciesName)
abs$nLow <- as.integer(abs$nLow)
abs$sdLow <- as.double(abs$sdLow)
abs$nHigh <- as.integer(abs$nHigh)
abs$sdHigh <- as.double(abs$sdHigh)
abs$Suborder <- factor(abs$Suborder, levels = c('Lacertilia', 'Serpentes'))

# Calculate effect sizes
abs <- escalc(measure = "ROM",
              m1i = meanLow, sd1i = sdLow, n1i=nLow,
              m2i = meanHigh, sd2i = sdHigh, n2i = nHigh,
              data = abs, slab = author)

# Invert the sign so low altitude shows with - and high alt with +
abs$yi <- -1*abs$yi

# Funnel plot to look for outliers
funnel.abs <- metafor::funnel(abs$yi, abs$vi, yaxis="seinv",
                slab=abs$studyID, label=TRUE,
                ylab = "Precision (1/SE)",
                xlab = "Effect size (lnRR)")

# Test for shared measurements
re <- rma.mv(yi, vi, test = 't', dfs = 'contain',
             data = abs, random = list(~1|effectSizeID,
                                       ~1|studyID,
                                       ~1|speciesName,
                                       ~1|locationID),
             method = 'REML')
print(re, digits = 3)

i2_ml(re) #drop studyID

re1 <- rma.mv(yi, vi, test = 't', dfs = 'contain',
             data = abs, random = list(~1|effectSizeID,
                                       ~1|speciesName,
                                       ~1|locationID),
             method = 'REML')
print(re1, digits = 3)

# Compare models
anova.rma(re, re1) #models are equivalent, keeping the reduced version

# Within-study sample correlation
rho_range <- c(0.3, 0.5, 0.7, 0.9)

# Function to run rho repeatedly
ML_VCV_range <- list() # repeatedly run the specified model with varying rho
for (i in 1:length(rho_range)) {
  
  VCV_range <- vcalc(vi = vi, cluster = studyID, obs = effectSizeID, 
                     rho = rho_range[i],
                     data = abs
  ) # impute VCV matrix with variying rho
  
  ML_VCV_range[[i]] <- rma.mv(yi = yi, 
                              V = VCV_range, # VCV matrix with varying values of rho. 
                              random = list(~1|effectSizeID,
                                            ~1|speciesName,
                                            ~1|locationID), 
                              method = "REML", 
                              test = "t", 
                              data = abs
  )} # run model with different rho values.

print(ML_VCV_range, digits=3) #overall effect does not vary significantly as a result of in-study
#sampling correlation

# Phylogenetic independence

# Excluding species not available in the data
tre_sub <- ape::drop.tip(tree.unmatched, which(!tree.unmatched$tip.label %in% abs$speciesName))
plotTree(tre_sub, fsize=0.6)

# Variance-covariance matrix
cor <- vcv(tre_sub, cor = T)
phylo <- abs$speciesName

# Test for phylogenetic independence
rr.phylo <- rma.mv(yi, vi, test = 't', dfs="contain",
                   random = list(~1|effectSizeID,
                                 ~1|speciesName,
                                 ~1|locationID,
                                 ~1|phylo),
                   R = list(phylo = cor), data = abs, 
                   method = 'REML')
rr.phylo 

i2_ml(rr.phylo) #phylo is important

# Publication bias test (Nakagawa et al. 2022)
# Calculating the inverse of the "effective sample size" 
# to account for unbalanced sampling, for SMD and lnRR
abs$inv_n_tilda <-  with(abs, (nLow + nHigh)/(nLow*nHigh))
abs$sqrt_inv_n_tilda <-  with(abs, sqrt(inv_n_tilda))

abs.pb <- rma.mv(yi, vi, 
                 mods= ~ 1 + sqrt_inv_n_tilda,
                 random = list(~1|effectSizeID,
                               ~1|speciesName,
                               ~1|locationID,
                               ~1|phylo),
                 R = list(phylo = cor),
                 test = 't', dfs="contain",
                 data = abs, 
                 method = 'REML')

abs.pb #publication bias non-significant

# Time-lag bias
abs$year.c <- as.vector(scale(abs$year, scale = F))

abs.timelag <- rma.mv(yi, vi, 
                      mods= ~ 1 + year.c,
                      random = list(~1|effectSizeID,
                                    ~1|speciesName,
                                    ~1|locationID,
                                    ~1|phylo),
                      R = list(phylo = cor),
                      test = 't', dfs="contain",
                      data = abs, 
                      method = 'REML')
abs.timelag #time-lag not significant

# All in publication bias test
abs.all.in <- rma.mv(yi, vi, 
                     mods= ~ sqrt_inv_n_tilda + year.c,
                     random = list(~1|effectSizeID,
                                   ~1|speciesName,
                                   ~1|locationID,
                                   ~1|phylo),
                     R = list(phylo = cor),
                     test = 't', dfs="contain",
                     data = abs, 
                     method = 'REML')
abs.all.in #publication bias not significant

# Overall effect
abs.total <- rma.mv(yi, vi, 
                     mods= ~1,
                     random = list(~1|effectSizeID,
                                   ~1|speciesName,
                                   ~1|locationID,
                                   ~1|phylo),
                     R = list(phylo = cor),
                     test = 't', dfs="contain",
                     data = abs, 
                     method = 'REML')
print(abs.total, digits=3) #overall effect small and n.s.

# Check I2
print(i2_ml(abs.total), digits=3)

#===============================================================================
# Meta-regression ----
#===============================================================================

abs.mrg <- read_xlsx(here("Data", "Appendix S2.xlsx"), sheet = 1)
abs.mrg$mLat <- abs((abs.mrg$decimalLatLow + abs.mrg$decimalLatHigh)/2)

# Remove families with less than 4 effect sizes
abs.mrg <- abs.mrg[!(abs.mrg$family %in% 'Liolaemidae'),]

# Convert to factors
abs.mrg$effectSizeID <- as.factor(abs.mrg$effectSizeID)
abs.mrg$studyID <- as.factor(abs.mrg$studyID)
abs.mrg$author <- as.factor(abs.mrg$author)
abs.mrg$elevationRange <- as.integer(abs.mrg$elevationRange)
abs.mrg$locationID <- as.factor(abs.mrg$locationID)
abs.mrg$family <- factor(abs.mrg$family, 
                         levels = c('Agamidae', 'Anolidae', 'Lacertidae','Phrynosomatidae', 
                                    'Scincidae', 'Colubridae', 'Viperidae'))
abs.mrg$speciesName <- as.factor(abs.mrg$speciesName)
abs.mrg$nLow <- as.integer(abs.mrg$nLow)
abs.mrg$sdLow <- as.double(abs.mrg$sdLow)
abs.mrg$nHigh <- as.integer(abs.mrg$nHigh)
abs.mrg$sdHigh <- as.double(abs.mrg$sdHigh)
abs.mrg$Suborder <- factor(abs.mrg$Suborder, levels = c('Lacertilia', 'Serpentes'))

# Calculate effect sizes
abs.mrg <- escalc(measure = "ROM",
              m1i = meanLow, sd1i = sdLow, n1i=nLow,
              m2i = meanHigh, sd2i = sdHigh, n2i = nHigh,
              data = abs.mrg, slab = author)

# Invert the sign so low altitude shows with - and high alt with +
abs.mrg$yi <- -1*abs.mrg$yi

# Test for shared measurements
re.mrg <- rma.mv(yi, vi, test = 't', dfs = 'contain',
             data = abs.mrg, random = list(~1|effectSizeID,
                                       ~1|studyID,
                                       ~1|speciesName,
                                       ~1|locationID),
             method = 'REML')
print(re.mrg, digits = 3)

i2_ml(re.mrg) #drop studyID

re1.mrg <- rma.mv(yi, vi, test = 't', dfs = 'contain',
              data = abs.mrg, random = list(~1|effectSizeID,
                                        ~1|speciesName,
                                        ~1|locationID),
              method = 'REML')
print(re1.mrg, digits = 3)

# Compare models
anova.rma(re.mrg, re1.mrg) #models are equivalent, keeping the reduced version

# Within-study sample correlation
rho_range <- c(0.3, 0.5, 0.7, 0.9)

# Function to run rho repeatedly
ML_VCV_range <- list() # repeatedly run the specified model with varying rho
for (i in 1:length(rho_range)) {
  
  VCV_range <- vcalc(vi = vi, cluster = studyID, obs = effectSizeID, 
                     rho = rho_range[i],
                     data = abs.mrg
  ) # impute VCV matrix with variying rho
  
  ML_VCV_range[[i]] <- rma.mv(yi = yi, 
                              V = VCV_range, # VCV matrix with varying values of rho. 
                              random = list(~1|effectSizeID,
                                            ~1|speciesName,
                                            ~1|locationID), 
                              method = "REML", 
                              test = "t", 
                              data = abs.mrg
  )} # run model with different rho values.

print(ML_VCV_range, digits=3) #overall effect does not vary significantly as a result of in-study
#sampling correlation

# Phylogenetic independence

# Excluding species not available in the data
tre_sub <- ape::drop.tip(tree.unmatched, which(!tree.unmatched$tip.label %in% abs.mrg$speciesName))
plotTree(tre_sub, fsize=0.6)

# Variance-covariance matrix
cor <- vcv(tre_sub, cor = T)
phylo <- abs.mrg$speciesName

# Test for phylogenetic independence
rr.phylo.mrg <- rma.mv(yi, vi, test = 't', dfs="contain",
                   random = list(~1|effectSizeID,
                                 ~1|speciesName,
                                 ~1|locationID,
                                 ~1|phylo),
                   R = list(phylo = cor), data = abs.mrg, 
                   method = 'REML')
rr.phylo.mrg #phylo is important

i2_ml(rr.phylo.mrg)

# Test of moderators

# Option 1 - add 1 to latitude
# Log-transform and scale
abs.mrg$elevR <- log(scale(abs.mrg$elevationRange, center = F, scale = T))
abs.mrg$latD <- log(scale((abs.mrg$latitudeDiff+1), center = F, scale = T))

# Importance of moderators on overall effect
abs.lnrr1 <- rma.mv(yi, vi, 
                       mods=~elevR*latD,
                       random = list(~1|effectSizeID,
                                     ~1|speciesName,
                                     ~1|locationID,
                                     ~1|phylo),
                       R = list(phylo = cor),
                       test = 't', dfs="contain",
                       data = abs.mrg, 
                       method = 'REML')
print(abs.lnrr1, digits=3)

# Option 2 - quantile approach
# Log-transform and scale
abs.mrg$elevR <- log(scale(abs.mrg$elevationRange, center = F, scale = T))
abs.mrg$latD <- abs.mrg$latitudeDiff+
  ((quantile(abs.mrg$latitudeDiff)[2]^2)/quantile(abs.mrg$latitudeDiff)[4]
)
abs.mrg$latD <- log(scale((abs.mrg$latD), 
                              center = F, scale = T))

# Importance of moderators on overall effect
abs.lnrr.q <- rma.mv(yi, vi, 
                   mods=~elevR+latD,
                   random = list(~1|effectSizeID,
                                 ~1|speciesName,
                                 ~1|locationID,
                                 ~1|phylo),
                   R = list(phylo = cor),
                   test = 't', dfs="contain",
                   data = abs.mrg, 
                   method = 'REML')
print(abs.lnrr.q, digits=3)

# Check I2
i2_ml(abs.lnrr1)
i2_ml(abs.lnrr.q)

# Best model based on AIC
AIC.rma(abs.lnrr1, abs.lnrr.q) #quantile model has better AIC

# Importance of moderators on overall effect with medium latitude instead of latitude difference
abs.lnrr.mLat <- rma.mv(yi, vi, 
                     mods=~elevR+mLat,
                     random = list(~1|effectSizeID,
                                   ~1|speciesName,
                                   ~1|locationID,
                                   ~1|phylo),
                     R = list(phylo = cor),
                     test = 't', dfs="contain",
                     data = abs.mrg, 
                     method = 'REML')
print(abs.lnrr.mLat, digits=3) #no significant effect of mLat

# Check I2
i2_ml(abs.lnrr.mLat)

# Importance of medium latitude on overall effect
abs.lnrr.mLat.only <- rma.mv(yi, vi, 
                        mods=~mLat,
                        random = list(~1|effectSizeID,
                                      ~1|speciesName,
                                      ~1|locationID,
                                      ~1|phylo),
                        R = list(phylo = cor),
                        test = 't', dfs="contain",
                        data = abs.mrg, 
                        method = 'REML')
print(abs.lnrr.mLat.only, digits=3) #no significant effect of mLat

# Check I2
i2_ml(abs.lnrr.mLat.only)

# Differences in families between low and high pops
abs.fam.lnrr <- rma.mv(yi, vi, 
                  mods=~family-1,
                  random = list(~1|effectSizeID,
                                ~1|speciesName,
                                ~1|locationID,
                                ~1|phylo),
                  R = list(phylo = cor),
                  test = 't', dfs="contain",
                  data = abs.mrg, 
                  method = 'REML')
print(abs.fam.lnrr, digits=3) 


# Check I2
i2_ml(abs.fam.lnrr) 

# Differences in suborders between low and high pops
abs.sub.lnrr <- rma.mv(yi, vi, 
                       mods=~Suborder-1,
                       random = list(~1|effectSizeID,
                                     ~1|speciesName,
                                     ~1|locationID,
                                     ~1|phylo),
                       R = list(phylo = cor),
                       test = 't', dfs="contain",
                       data = abs.mrg, 
                       method = 'REML')
print(abs.sub.lnrr, digits=3) #no significance

# Check I2
i2_ml(abs.sub.lnrr)

cat("\n=== Mean adult body size analysis complete ===\n")
