# Supplementary material for: No Evidence for Pace of Life Evolution Along Elevational Gradients in Squamate Reptiles
Source: Ecol Lett. 2026 Feb 23;29(2):e70343. doi: 10.1111/ele.70343 (PMC12928677; doi:10.1111/ele.70343)
Supplement: Supplementary file 1 — Data S1: ele70343‐sup‐0001‐Supinfo.zip. [file ELE-29-0-s001.zip › R/00_setup_phylogeny.R]

#===============================================================================
# 00_setup_phylogeny.R
# Setup: Load libraries and prepare phylogenetic tree
#===============================================================================

# Load libraries ----
library(openxlsx2)
library(tidyverse)
library(metafor)
library(ape)
library(here)
library(orchaRd)
library(phytools)
library(picante)
library(treeio)

# Set options
options(scipen=999)

# Load phylogeny ----

# Read phylogeny (species.nex should be in the Data folder)
treefile <- ape::read.nexus(file = here("Data", "species.nex"))

# Create consensus tree
consensus <- consensus.edges(treefile, consensus.tree = consensus(treefile, p = 0.5))
plotTree(consensus, fsize = 0.6)
print(consensus$edge.length)

# Make a single-number vector that represents the length of the consensus$edge.length
n <- length(consensus$edge.length)

# Reduce the number of elements by 1 & add a very small amount to make sure no branch length is zero
consensus$edge.length <- consensus$edge.length[1:n-1] + .0000001
print(consensus$edge.length)

# Verify all is ok
plotTree(consensus, fsize = 0.6)

# Make ultrametric tree
consensus_ultra <- chronos(consensus, lambda = 0)

# Verify it is ultrametric
is.ultrametric(consensus_ultra)

# Make the tree dichotomous
tree.unmatched <- multi2di(consensus_ultra, random = TRUE)
plotTree(tree.unmatched, fsize = 0.6)

# Save tree object for use in other scripts
saveRDS(tree.unmatched, here("Data", "tree_ultrametric.rds"))

cat("\n=== Setup complete ===\n")
cat("Phylogenetic tree saved to: Data/tree_ultrametric.rds\n")
cat("Run the analysis scripts in numerical order.\n")
