# Supplementary material for: No Evidence for Pace of Life Evolution Along Elevational Gradients in Squamate Reptiles
Source: Ecol Lett. 2026 Feb 23;29(2):e70343. doi: 10.1111/ele.70343 (PMC12928677; doi:10.1111/ele.70343)
Supplement: Supplementary file 1 — Data S1: ele70343‐sup‐0001‐Supinfo.zip. [file ELE-29-0-s001.zip › R/09_mean_upper_thermal_limit.R]

#===============================================================================
# 09_mean_upper_thermal_limit.R
# Meta-analysis of mean upper thermal limit differences along elevational gradients
# Run 00_setup_phylogeny.R first
#===============================================================================

library(openxlsx2)
library(tidyverse)
library(metafor)
library(ape)
library(here)
library(orchaRd)
library(phytools)

options(scipen=999)

tree.unmatched <- readRDS(here("Data", "tree_ultrametric.rds"))

#===============================================================================
# Overall effect ----
#===============================================================================

utl <- read_xlsx(here("Data", "Appendix S2.xlsx"), sheet = 9)

# Convert to factors
utl$effectSizeID <- as.factor(utl$effectSizeID)
utl$studyID <- as.factor(utl$studyID)
utl$author <- as.factor(utl$author)
utl$year <- as.integer(utl$year)
utl$elevationRange <- as.integer(utl$elevationRange)
utl$locationID <- as.factor(utl$locationID)
utl$family <- as.factor(utl$family)
utl$speciesName <- as.factor(utl$speciesName)
utl$nLow <- as.integer(utl$nLow)
utl$sdLow <- as.double(utl$sdLow)
utl$nHigh <- as.integer(utl$nHigh)
utl$sdHigh <- as.double(utl$sdHigh)

# Calculate effect sizes
utl <- escalc(measure = "ROM",
                  m1i = meanLow, sd1i = sdLow, n1i=nLow,
                  m2i = meanHigh, sd2i = sdHigh, n2i = nHigh,
                  data = utl, slab = author)
utl$yi <- -1*utl$yi

# Funnel plot
funnel.utl <- metafor::funnel(utl$yi, utl$vi, yaxis="seinv",
                slab=utl$studyID, label=TRUE,
                ylab = "Precision (1/SE)", xlab = "Effect size (lnRR)")

# Test for shared measurements
re.utl <- rma.mv(yi, vi, test = 't', dfs = 'contain',
                     data = utl, random = list(~1|effectSizeID, ~1|studyID,
                                                   ~1|speciesName, ~1|locationID),
                     method = 'REML')
print(re.utl, digits = 3)
i2_ml(re.utl)

re.utl1 <- rma.mv(yi, vi, test = 't', dfs = 'contain',
                 data = utl, random = list(~1|speciesName),
                 method = 'REML')
print(re.utl1, digits = 3)
anova.rma(re.utl, re.utl1)

# Within-study sample correlation
rho_range <- c(0.3, 0.5, 0.7, 0.9)
ML_VCV_range <- list()
for (i in 1:length(rho_range)) {
  VCV_range <- vcalc(vi = vi, cluster = studyID, obs = effectSizeID, 
                     rho = rho_range[i], data = utl)
  ML_VCV_range[[i]] <- rma.mv(yi = yi, V = VCV_range,
                              random = list(~1|speciesName), 
                              method = "REML", test = "t", data = utl)
}
print(ML_VCV_range, digits=3)

# Phylogenetic independence
tre_sub <- ape::drop.tip(tree.unmatched, which(!tree.unmatched$tip.label %in% utl$speciesName))
cor <- vcv(tre_sub, cor = T)
phylo <- utl$speciesName

rr.phylo.utl <- rma.mv(yi, vi, test = 't', dfs="contain",
                           random = list(~1|speciesName, ~1|phylo),
                           R = list(phylo = cor), data = utl, method = 'REML')
rr.phylo.utl
i2_ml(rr.phylo.utl)

# Overall effect
utl.total <- rma.mv(yi, vi, mods= ~1,
                     random = list(~1|speciesName, ~1|phylo),
                     R = list(phylo = cor),
                     test = 't', dfs="contain", data = utl, method = 'REML')
print(utl.total, digits=3)
print(i2_ml(utl.total), digits=3)

cat("\n=== Mean upper thermal limit analysis complete ===\n")
