# Supplementary material for: No Evidence for Pace of Life Evolution Along Elevational Gradients in Squamate Reptiles
Source: Ecol Lett. 2026 Feb 23;29(2):e70343. doi: 10.1111/ele.70343 (PMC12928677; doi:10.1111/ele.70343)
Supplement: Supplementary file 1 — Data S1: ele70343‐sup‐0001‐Supinfo.zip. [file ELE-29-0-s001.zip › R/02_mean_body_temperature.R]

#===============================================================================
# 02_mean_body_temperature.R
# Meta-analysis of mean body temperature differences along elevational gradients
# Run 00_setup_phylogeny.R first
#===============================================================================

# Load libraries ----
library(openxlsx2)
library(tidyverse)
library(metafor)
library(ape)
library(here)
library(orchaRd)
library(phytools)

options(scipen=999)

# Load phylogenetic tree
tree.unmatched <- readRDS(here("Data", "tree_ultrametric.rds"))

#===============================================================================
# Overall effect ----
#===============================================================================

btemp <- read_xlsx(here("Data", "Appendix S2.xlsx"), sheet = 2)

# Convert to factors
btemp$effectSizeID <- as.factor(btemp$effectSizeID)
btemp$studyID <- as.factor(btemp$studyID)
btemp$author <- as.factor(btemp$author)
btemp$year <- as.integer(btemp$year)
btemp$elevationRange <- as.integer(btemp$elevationRange)
btemp$locationID <- as.factor(btemp$locationID)
btemp$family <- factor(btemp$family, levels = c('Agamidae', 'Anolidae', 'Lacertidae',
                      'Liolaemidae', 'Phrynosomatidae', 'Colubridae', 'Viperidae'))
btemp$speciesName <- as.factor(btemp$speciesName)
btemp$nLow <- as.integer(btemp$nLow)
btemp$sdLow <- as.double(btemp$sdLow)
btemp$nHigh <- as.integer(btemp$nHigh)
btemp$sdHigh <- as.double(btemp$sdHigh)

# Calculate effect sizes
btemp <- escalc(measure = "ROM",
              m1i = meanLow, sd1i = sdLow, n1i=nLow,
              m2i = meanHigh, sd2i = sdHigh, n2i = nHigh,
              data = btemp, slab = author)

# Invert the sign so low altitude shows with - and high alt with +
btemp$yi <- -1*btemp$yi

# Funnel plot
funnel.btemp <- metafor::funnel(btemp$yi, btemp$vi, yaxis="seinv",
                slab=btemp$studyID, label=TRUE,
                ylab = "Precision (1/SE)",
                xlab = "Effect size (lnRR)")

# Test for shared measurements
re.btemp <- rma.mv(yi, vi, test = 't', dfs = 'contain',
             data = btemp, random = list(~1|effectSizeID,
                                       ~1|studyID,
                                       ~1|speciesName,
                                       ~1|locationID),
             method = 'REML')
print(re.btemp, digits = 3)

i2_ml(re.btemp) #remove effectSizeID

re.btemp1 <- rma.mv(yi, vi, test = 't', dfs = 'contain',
                   data = btemp, random = list(~1|studyID,
                                               ~1|speciesName,
                                               ~1|locationID),
                   method = 'REML')
print(re.btemp1, digits = 3)

# Compare models
anova.rma(re.btemp, re.btemp1) #models equivalent

# Within-study sample correlation
rho_range <- c(0.3, 0.5, 0.7, 0.9)

ML_VCV_range <- list()
for (i in 1:length(rho_range)) {
  VCV_range <- vcalc(vi = vi, cluster = studyID, obs = effectSizeID, 
                     rho = rho_range[i], data = btemp)
  ML_VCV_range[[i]] <- rma.mv(yi = yi, V = VCV_range,
                              random = list(~1|studyID, ~1|speciesName, ~1|locationID), 
                              method = "REML", test = "t", data = btemp)
}
print(ML_VCV_range, digits=3)

# Phylogenetic independence
tre_sub <- ape::drop.tip(tree.unmatched, which(!tree.unmatched$tip.label %in% btemp$speciesName))
plotTree(tre_sub, fsize=0.6)

cor <- vcv(tre_sub, cor = T)
phylo <- btemp$speciesName

rr.phylo.btemp <- rma.mv(yi, vi, test = 't', dfs="contain",
                   random = list(~1|studyID, ~1|speciesName, ~1|locationID, ~1|phylo),
                   R = list(phylo = cor), data = btemp, method = 'REML')
rr.phylo.btemp 

i2_ml(rr.phylo.btemp) #phylo is not important

# Publication bias test
btemp$inv_n_tilda <- with(btemp, (nLow + nHigh)/(nLow*nHigh))
btemp$sqrt_inv_n_tilda <- with(btemp, sqrt(inv_n_tilda))

btemp.pb <- rma.mv(yi, vi, mods= ~ 1 + sqrt_inv_n_tilda,
                 random = list(~1|studyID, ~1|speciesName, ~1|locationID),
                 test = 't', dfs="contain", data = btemp, method = 'REML')
btemp.pb

# Time-lag bias
btemp$year.c <- as.vector(scale(btemp$year, scale = F))

btemp.timelag <- rma.mv(yi, vi, mods= ~ 1 + year.c,
                      random = list(~1|studyID, ~1|speciesName, ~1|locationID),
                      test = 't', dfs="contain", data = btemp, method = 'REML')
btemp.timelag

# Overall effect
btemp.total <- rma.mv(yi, vi, mods= ~1,
                       random = list(~1|studyID, ~1|speciesName, ~1|locationID),
                       test = 't', dfs="contain", data = btemp, method = 'REML')
print(btemp.total, digits=3)
i2_ml(btemp.total)

#===============================================================================
# Meta-regression ----
#===============================================================================

btemp.mrg <- read_xlsx(here("Data", "Appendix S2.xlsx"), sheet = 2)
btemp.mrg$mLat <- abs((btemp.mrg$decimalLatLow + btemp.mrg$decimalLatHigh)/2)

# Remove families with less than 4 effect sizes
btemp.mrg <- btemp.mrg[!(btemp.mrg$family %in% c('Agamidae', 'Colubridae', 'Viperidae')),]

# Convert to factors
btemp.mrg$effectSizeID <- as.factor(btemp.mrg$effectSizeID)
btemp.mrg$studyID <- as.factor(btemp.mrg$studyID)
btemp.mrg$author <- as.factor(btemp.mrg$author)
btemp.mrg$elevationRange <- as.integer(btemp.mrg$elevationRange)
btemp.mrg$locationID <- as.factor(btemp.mrg$locationID)
btemp.mrg$family <- factor(btemp.mrg$family, levels = c('Anolidae', 'Lacertidae',
                                                'Liolaemidae', 'Phrynosomatidae'))
btemp.mrg$speciesName <- as.factor(btemp.mrg$speciesName)
btemp.mrg$nLow <- as.integer(btemp.mrg$nLow)
btemp.mrg$sdLow <- as.double(btemp.mrg$sdLow)
btemp.mrg$nHigh <- as.integer(btemp.mrg$nHigh)
btemp.mrg$sdHigh <- as.double(btemp.mrg$sdHigh)

# Calculate effect sizes
btemp.mrg <- escalc(measure = "ROM",
                m1i = meanLow, sd1i = sdLow, n1i=nLow,
                m2i = meanHigh, sd2i = sdHigh, n2i = nHigh,
                data = btemp.mrg, slab = author)
btemp.mrg$yi <- -1*btemp.mrg$yi

# Phylogenetic independence for meta-regression
tre_sub <- ape::drop.tip(tree.unmatched, which(!tree.unmatched$tip.label %in% btemp.mrg$speciesName))
cor <- vcv(tre_sub, cor = T)
phylo <- btemp.mrg$speciesName

# Test of moderators - Option 1
btemp.mrg$elevR <- log(scale(btemp.mrg$elevationRange, center = F, scale = T))
btemp.mrg$latD <- log(scale((btemp.mrg$latitudeDiff+1), center = F, scale = T))

btemp.total.elev1 <- rma.mv(yi, vi, mods=~1+elevR*latD,
                    random = list(~1|studyID, ~1|speciesName, ~1|locationID),
                    test = 't', dfs="contain", data = btemp.mrg, method = 'REML')
print(btemp.total.elev1, digits=3)
i2_ml(btemp.total.elev1)

# Option 2 - quantile approach
btemp.mrg$elevR <- log(scale(btemp.mrg$elevationRange, center = F, scale = T))
btemp.mrg$latD <- btemp.mrg$latitudeDiff +
  ((quantile(btemp.mrg$latitudeDiff)[2]^2)/quantile(btemp.mrg$latitudeDiff)[4])
btemp.mrg$latD <- log(scale((btemp.mrg$latD), center = F, scale = T))

btemp.total.elev.q <- rma.mv(yi, vi, mods=~1+elevR+latD,
                           random = list(~1|studyID, ~1|speciesName, ~1|locationID),
                           test = 't', dfs="contain", data = btemp.mrg, method = 'REML')
print(btemp.total.elev.q, digits=3)

AIC.rma(btemp.total.elev1, btemp.total.elev.q)

# Medium latitude models
btemp.total.mLat <- rma.mv(yi, vi, mods=~elevR+mLat,
                             random = list(~1|studyID, ~1|speciesName, ~1|locationID),
                             test = 't', dfs="contain", data = btemp.mrg, method = 'REML')
print(btemp.total.mLat, digits=3)

# Family differences
btemp.fam <- rma.mv(yi, vi, mods=~family-1,
                    random = list(~1|studyID, ~1|speciesName, ~1|locationID),
                    test = 't', dfs="contain", data = btemp.mrg, method = 'REML')
print(btemp.fam, digits=3)

cat("\n=== Mean body temperature analysis complete ===\n")
