# Supplementary material for: No Evidence for Pace of Life Evolution Along Elevational Gradients in Squamate Reptiles
Source: Ecol Lett. 2026 Feb 23;29(2):e70343. doi: 10.1111/ele.70343 (PMC12928677; doi:10.1111/ele.70343)
Supplement: Supplementary file 1 — Data S1: ele70343‐sup‐0001‐Supinfo.zip. [file ELE-29-0-s001.zip › R/07_mean_neonate_body_size.R]

#===============================================================================
# 07_mean_neonate_body_size.R
# Meta-analysis of mean neonate body size differences along elevational gradients
# Run 00_setup_phylogeny.R first
#===============================================================================

library(openxlsx2)
library(tidyverse)
library(metafor)
library(ape)
library(here)
library(orchaRd)
library(phytools)

options(scipen=999)

tree.unmatched <- readRDS(here("Data", "tree_ultrametric.rds"))

#===============================================================================
# Overall effect ----
#===============================================================================

nbs <- read_xlsx(here("Data", "Appendix S2.xlsx"), sheet = 7)

# Remove families with less than 4 effect sizes
nbs <- nbs[!(nbs$family %in% 'Viperidae'),]

# Convert to factors
nbs$effectSizeID <- as.factor(nbs$effectSizeID)
nbs$studyID <- as.factor(nbs$studyID)
nbs$author <- as.factor(nbs$author)
nbs$year <- as.integer(nbs$year)
nbs$elevationRange <- as.integer(nbs$elevationRange)
nbs$locationID <- as.factor(nbs$locationID)
nbs$family <- factor(nbs$family, levels = c('Agamidae', 'Lacertidae', 'Phrynosomatidae',
                    'Scincidae', 'Colubridae'))
nbs$speciesName <- as.factor(nbs$speciesName)
nbs$nLow <- as.integer(nbs$nLow)
nbs$sdLow <- as.double(nbs$sdLow)
nbs$nHigh <- as.integer(nbs$nHigh)
nbs$sdHigh <- as.double(nbs$sdHigh)
nbs$Suborder <- factor(nbs$Suborder, levels = c('Lacertilia', 'Serpentes'))

# Calculate effect sizes
nbs <- escalc(measure = "ROM",
              m1i = meanLow, sd1i = sdLow, n1i=nLow,
              m2i = meanHigh, sd2i = sdHigh, n2i = nHigh,
              data = nbs, slab = author)
nbs$yi <- -1*nbs$yi

# Funnel plot
funnel.nbs <- metafor::funnel(nbs$yi, nbs$vi, yaxis="seinv",
                slab=nbs$studyID, label=TRUE,
                ylab = "Precision (1/SE)", xlab = "Effect size (lnRR)")

# Test for shared measurements
re.nbs <- rma.mv(yi, vi, test = 't', dfs = 'contain',
                 data = nbs, random = list(~1|effectSizeID, ~1|studyID,
                                           ~1|speciesName, ~1|locationID),
                 method = 'REML')
print(re.nbs, digits = 3)
i2_ml(re.nbs)

# Phylogenetic independence
tre_sub <- ape::drop.tip(tree.unmatched, which(!tree.unmatched$tip.label %in% nbs$speciesName))
cor <- vcv(tre_sub, cor = T)
phylo <- nbs$speciesName

rr.phylo.nbs <- rma.mv(yi, vi, test = 't', dfs="contain",
                       random = list(~1|effectSizeID, ~1|studyID,
                                     ~1|locationID, ~1|phylo),
                       R = list(phylo = cor), data = nbs, method = 'REML')
rr.phylo.nbs
i2_ml(rr.phylo.nbs)

# Publication bias test
nbs$inv_n_tilda <- with(nbs, (nLow + nHigh)/(nLow*nHigh))
nbs$sqrt_inv_n_tilda <- with(nbs, sqrt(inv_n_tilda))

nbs.pb <- rma.mv(yi, vi, mods= ~ 1 + sqrt_inv_n_tilda,
                 random = list(~1|effectSizeID, ~1|studyID, ~1|locationID),
                 test = 't', dfs="contain", data = nbs, method = 'REML')
nbs.pb

# Time-lag bias
nbs$year.c <- as.vector(scale(nbs$year, scale = F))

nbs.timelag <- rma.mv(yi, vi, mods= ~ 1 + year.c,
                      random = list(~1|effectSizeID, ~1|studyID, ~1|locationID),
                      test = 't', dfs="contain", data = nbs, method = 'REML')
nbs.timelag

# Overall effect
nbs.total <- rma.mv(yi, vi, mods= ~ 1 + year.c,
                     random = list(~1|effectSizeID, ~1|studyID, ~1|locationID),
                     test = 't', dfs="contain", data = nbs, method = 'REML')
print(nbs.total, digits=3)
print(i2_ml(nbs.total), digits=3)

#===============================================================================
# Meta-regression ----
#===============================================================================

nbs.mrg <- read_xlsx(here("Data", "Appendix S2.xlsx"), sheet = 7)
nbs.mrg$mLat <- abs((nbs.mrg$decimalLatLow + nbs.mrg$decimalLatHigh)/2)
nbs.mrg <- nbs.mrg[!(nbs.mrg$family %in% 'Viperidae'),]

# Convert to factors
nbs.mrg$effectSizeID <- as.factor(nbs.mrg$effectSizeID)
nbs.mrg$studyID <- as.factor(nbs.mrg$studyID)
nbs.mrg$author <- as.factor(nbs.mrg$author)
nbs.mrg$year <- as.integer(nbs.mrg$year)
nbs.mrg$elevationRange <- as.integer(nbs.mrg$elevationRange)
nbs.mrg$locationID <- as.factor(nbs.mrg$locationID)
nbs.mrg$family <- factor(nbs.mrg$family, levels = c('Agamidae', 'Lacertidae', 'Phrynosomatidae',
                                            'Scincidae', 'Colubridae'))
nbs.mrg$speciesName <- as.factor(nbs.mrg$speciesName)
nbs.mrg$nLow <- as.integer(nbs.mrg$nLow)
nbs.mrg$sdLow <- as.double(nbs.mrg$sdLow)
nbs.mrg$nHigh <- as.integer(nbs.mrg$nHigh)
nbs.mrg$sdHigh <- as.double(nbs.mrg$sdHigh)
nbs.mrg$Suborder <- factor(nbs.mrg$Suborder, levels = c('Lacertilia', 'Serpentes'))

# Calculate effect sizes
nbs.mrg <- escalc(measure = "ROM",
              m1i = meanLow, sd1i = sdLow, n1i=nLow,
              m2i = meanHigh, sd2i = sdHigh, n2i = nHigh,
              data = nbs.mrg, slab = author)
nbs.mrg$yi <- -1*nbs.mrg$yi

# Time-lag bias for meta-regression
nbs.mrg$year.c <- as.vector(scale(nbs.mrg$year, scale = F))

# Test of moderators - Option 1
nbs.mrg$elevR <- log(scale(nbs.mrg$elevationRange, center = F, scale = T))
nbs.mrg$latD <- log(scale((nbs.mrg$latitudeDiff+1), center = F, scale = T))

nbs.reg1 <- rma.mv(yi, vi, mods= ~ elevR*latD + year.c,
                         random = list(~1|effectSizeID, ~1|studyID, ~1|locationID),
                         test = 't', dfs="contain", data = nbs.mrg, method = 'REML')
nbs.reg1
i2_ml(nbs.reg1)

# Option 2 - quantile approach
nbs.mrg$latD <- nbs.mrg$latitudeDiff +
  ((quantile(nbs.mrg$latitudeDiff)[2]^2)/quantile(nbs.mrg$latitudeDiff)[4])
nbs.mrg$latD <- log(scale((nbs.mrg$latD), center = F, scale = T))

nbs.reg.q <- rma.mv(yi, vi, mods= ~ elevR+latD + year.c,
                  random = list(~1|effectSizeID, ~1|studyID, ~1|locationID),
                  test = 't', dfs="contain", data = nbs.mrg, method = 'REML')
print(nbs.reg.q, digits=3)

AIC.rma(nbs.reg1, nbs.reg.q)

# Family differences
nbs.fam <- rma.mv(yi, vi, mods=~family-1 + year.c,
                  random = list(~1|effectSizeID, ~1|studyID, ~1|locationID),
                  test = 't', dfs="contain", data = nbs.mrg, method = 'REML')
print(nbs.fam, digits=3)

# Suborder differences
nbs.sub <- rma.mv(yi, vi, mods=~Suborder-1 + year.c,
                  random = list(~1|effectSizeID, ~1|studyID, ~1|locationID),
                  test = 't', dfs="contain", data = nbs.mrg, method = 'REML')
print(nbs.sub, digits=3)

cat("\n=== Mean neonate body size analysis complete ===\n")
