# Supplementary material for: No Evidence for Pace of Life Evolution Along Elevational Gradients in Squamate Reptiles
Source: Ecol Lett. 2026 Feb 23;29(2):e70343. doi: 10.1111/ele.70343 (PMC12928677; doi:10.1111/ele.70343)
Supplement: Supplementary file 1 — Data S1: ele70343‐sup‐0001‐Supinfo.zip. [file ELE-29-0-s001.zip › R/03_mean_egg_size.R]

#===============================================================================
# 03_mean_egg_size.R
# Meta-analysis of mean egg size differences along elevational gradients
# Run 00_setup_phylogeny.R first
#===============================================================================

library(openxlsx2)
library(tidyverse)
library(metafor)
library(ape)
library(here)
library(orchaRd)
library(phytools)

options(scipen=999)

tree.unmatched <- readRDS(here("Data", "tree_ultrametric.rds"))

#===============================================================================
# Overall effect ----
#===============================================================================

eggs <- read_xlsx(here("Data", "Appendix S2.xlsx"), sheet = 3)

# Convert to factors
eggs$effectSizeID <- as.factor(eggs$effectSizeID)
eggs$studyID <- as.factor(eggs$studyID)
eggs$author <- as.factor(eggs$author)
eggs$locationID <- as.factor(eggs$locationID)
eggs$speciesName <- as.factor(eggs$speciesName)
eggs$nLow <- as.integer(eggs$nLow)
eggs$sdLow <- as.double(eggs$sdLow)
eggs$nHigh <- as.integer(eggs$nHigh)
eggs$sdHigh <- as.double(eggs$sdHigh)

# Calculate effect sizes
eggs <- escalc(measure = "ROM",
              m1i = meanLow, sd1i = sdLow, n1i=nLow,
              m2i = meanHigh, sd2i = sdHigh, n2i = nHigh,
              data = eggs, slab = author)
eggs$yi <- -1*eggs$yi

# Funnel plot
funnel.eggs <- metafor::funnel(eggs$yi, eggs$vi, yaxis="seinv",
                slab=eggs$studyID, label=TRUE,
                ylab = "Precision (1/SE)", xlab = "Effect size (lnRR)")

# Test for shared measurements
re.eggs <- rma.mv(yi, vi, test = 't', dfs = 'contain',
                 data = eggs, random = list(~1|effectSizeID, ~1|studyID,
                                           ~1|speciesName, ~1|locationID),
                 method = 'REML')
print(re.eggs, digits = 3)
i2_ml(re.eggs)

re.eggs1 <- rma.mv(yi, vi, test = 't', dfs = 'contain',
                  data = eggs, random = list(~1|effectSizeID, ~1|speciesName),
                  method = 'REML')
print(re.eggs1, digits = 3)
anova.rma(re.eggs, re.eggs1)

# Within-study sample correlation
rho_range <- c(0.3, 0.5, 0.7, 0.9)
ML_VCV_range <- list()
for (i in 1:length(rho_range)) {
  VCV_range <- vcalc(vi = vi, cluster = studyID, obs = effectSizeID, 
                     rho = rho_range[i], data = eggs)
  ML_VCV_range[[i]] <- rma.mv(yi = yi, V = VCV_range,
                              random = list(~1|effectSizeID, ~1|speciesName), 
                              method = "REML", test = "t", data = eggs)
}
print(ML_VCV_range, digits=3)

# Phylogenetic independence
tre_sub <- ape::drop.tip(tree.unmatched, which(!tree.unmatched$tip.label %in% eggs$speciesName))
cor <- vcv(tre_sub, cor = T)
phylo <- eggs$speciesName

rr.phylo.eggs <- rma.mv(yi, vi, test = 't', dfs="contain",
                       random = list(~1|effectSizeID, ~1|speciesName, ~1|phylo),
                       R = list(phylo = cor), data = eggs, method = 'REML')
rr.phylo.eggs
i2_ml(rr.phylo.eggs)

# Overall effect
eggs.total <- rma.mv(yi, vi, test = 't', dfs="contain",
                        random = list(~1|effectSizeID, ~1|studyID),
                        data = eggs, method = 'REML')
print(eggs.total, digits=3)
i2_ml(eggs.total)

cat("\n=== Mean egg size analysis complete ===\n")
