# Supplementary material for: No Evidence for Pace of Life Evolution Along Elevational Gradients in Squamate Reptiles
Source: Ecol Lett. 2026 Feb 23;29(2):e70343. doi: 10.1111/ele.70343 (PMC12928677; doi:10.1111/ele.70343)
Supplement: Supplementary file 1 — Data S1: ele70343‐sup‐0001‐Supinfo.zip. [file ELE-29-0-s001.zip › R/04_mean_age.R]

#===============================================================================
# 04_mean_age.R
# Meta-analysis of mean age differences along elevational gradients
# Run 00_setup_phylogeny.R first
#===============================================================================

library(openxlsx2)
library(tidyverse)
library(metafor)
library(ape)
library(here)
library(orchaRd)
library(phytools)

options(scipen=999)

tree.unmatched <- readRDS(here("Data", "tree_ultrametric.rds"))

#===============================================================================
# Overall effect ----
#===============================================================================

life <- read_xlsx(here("Data", "Appendix S2.xlsx"), sheet = 4)

# Convert to factors
life$effectSizeID <- as.factor(life$effectSizeID)
life$studyID <- as.factor(life$studyID)
life$author <- as.factor(life$author)
life$locationID <- as.factor(life$locationID)
life$speciesName <- as.factor(life$speciesName)
life$nLow <- as.integer(life$nLow)
life$sdLow <- as.double(life$sdLow)
life$nHigh <- as.integer(life$nHigh)
life$sdHigh <- as.double(life$sdHigh)

# Calculate effect sizes
life <- escalc(measure = "ROM",
               m1i = meanLow, sd1i = sdLow, n1i=nLow,
               m2i = meanHigh, sd2i = sdHigh, n2i = nHigh,
               data = life, slab = author)
life$yi <- -1*life$yi

# Funnel plot
funnel.life <- metafor::funnel(life$yi, life$vi, yaxis="seinv",
                slab=life$studyID, label=TRUE,
                ylab = "Precision (1/SE)", xlab = "Effect size (lnRR)")

# Test for shared measurements
re.life <- rma.mv(yi, vi, test = 't', dfs = 'contain',
                  data = life, random = list(~1|effectSizeID, ~1|studyID,
                                             ~1|speciesName, ~1|locationID),
                  method = 'REML')
print(re.life, digits = 3)
i2_ml(re.life)

# Within-study sample correlation
rho_range <- c(0.3, 0.5, 0.7, 0.9)
ML_VCV_range <- list()
for (i in 1:length(rho_range)) {
  VCV_range <- vcalc(vi = vi, cluster = studyID, obs = effectSizeID, 
                     rho = rho_range[i], data = life)
  ML_VCV_range[[i]] <- rma.mv(yi = yi, V = VCV_range,
                              random = list(~1|effectSizeID, ~1|studyID,
                                            ~1|speciesName, ~1|locationID), 
                              method = "REML", test = "t", data = life)
}
print(ML_VCV_range, digits=3)

# Phylogenetic independence
tre_sub <- ape::drop.tip(tree.unmatched, which(!tree.unmatched$tip.label %in% life$speciesName))
cor <- vcv(tre_sub, cor = T)
phylo <- life$speciesName

rr.phylo.life <- rma.mv(yi, vi, test = 't', dfs="contain",
                        random = list(~1|effectSizeID, ~1|studyID,
                                      ~1|speciesName, ~1|locationID, ~1|phylo),
                        R = list(phylo = cor), data = life, method = 'REML')
rr.phylo.life

# Overall effect
life.total <- rma.mv(yi, vi, test = 't', dfs="contain",
                        random = list(~1|effectSizeID, ~1|studyID,
                                      ~1|speciesName, ~1|locationID, ~1|phylo),
                        R = list(phylo = cor), data = life, method = 'REML')
print(life.total, digits=3)
print(i2_ml(life.total), digits=3)

cat("\n=== Mean age analysis complete ===\n")
