# Supplementary material for: No Evidence for Pace of Life Evolution Along Elevational Gradients in Squamate Reptiles
Source: Ecol Lett. 2026 Feb 23;29(2):e70343. doi: 10.1111/ele.70343 (PMC12928677; doi:10.1111/ele.70343)
Supplement: Supplementary file 1 — Data S1: ele70343‐sup‐0001‐Supinfo.zip. [file ELE-29-0-s001.zip › R/12_variability_adult_female_body_size.R]

#===============================================================================
# 12_variability_adult_female_body_size.R
# Meta-analysis of adult female body size variability (lnCVR) along elevational gradients
# Run 00_setup_phylogeny.R first
#===============================================================================

library(openxlsx2)
library(tidyverse)
library(metafor)
library(ape)
library(here)
library(orchaRd)
library(phytools)

options(scipen=999)

tree.unmatched <- readRDS(here("Data", "tree_ultrametric.rds"))

#===============================================================================
# Overall effect ----
#===============================================================================

mbs <- read_xlsx(here("Data", "Appendix S2.xlsx"), sheet = 6)
mbs$mLat <- abs((mbs$decimalLatLow + mbs$decimalLatHigh)/2)

# Convert to factors
mbs$effectSizeID <- as.factor(mbs$effectSizeID)
mbs$studyID <- as.factor(mbs$studyID)
mbs$author <- as.factor(mbs$author)
mbs$year <- as.integer(mbs$year)
mbs$elevationRange <- as.integer(mbs$elevationRange)
mbs$locationID <- as.factor(mbs$locationID)
mbs$family <- factor(mbs$family, levels = c('Agamidae', 'Anolidae', 'Lacertidae', 'Phrynosomatidae',
                      'Scincidae', 'Colubridae', 'Viperidae'))
mbs$speciesName <- as.factor(mbs$speciesName)
mbs$nLow <- as.integer(mbs$nLow)
mbs$sdLow <- as.double(mbs$sdLow)
mbs$nHigh <- as.integer(mbs$nHigh)
mbs$sdHigh <- as.double(mbs$sdHigh)
mbs$Suborder <- factor(mbs$Suborder, levels = c('Lacertilia', 'Serpentes'))

# Remove families with less than 4 effect sizes (for meta-regression)
mbs <- mbs[!(mbs$family %in% 'Anolidae'),]

# Calculate CVR effect sizes
mbs.cvr <- escalc(measure = "CVR",
              m1i = meanLow, sd1i = sdLow, n1i=nLow,
              m2i = meanHigh, sd2i = sdHigh, n2i = nHigh,
              data = mbs, slab = author,
              var.names = c('lnCVR', 'vlnCVR'))

# Invert sign to match lnRR analysis
mbs.cvr$lnCVR <- -1*mbs.cvr$lnCVR

# Funnel plot
funnel.mbsCVR <- metafor::funnel(mbs.cvr$lnCVR, mbs.cvr$vlnCVR, yaxis="seinv",
                slab=mbs.cvr$studyID, label=TRUE,
                ylab = "Precision (1/SE)", xlab = "Effect size (lnCVR)")

# Test for shared measurements
re.mbs.cvr <- rma.mv(lnCVR, vlnCVR, test = 't', dfs = 'contain',
             data = mbs.cvr, random = list(~1|effectSizeID, ~1|studyID,
                                       ~1|speciesName, ~1|locationID),
             method = 'REML')
print(re.mbs.cvr, digits = 3)

# Phylogenetic independence
tre_sub <- ape::drop.tip(tree.unmatched, which(!tree.unmatched$tip.label %in% mbs.cvr$speciesName))
cor <- vcv(tre_sub, cor = T)
phylo <- mbs.cvr$speciesName

cvr.phylo.mbs <- rma.mv(lnCVR, vlnCVR, test = 't', dfs="contain",
                        random = list(~1|studyID, ~1|speciesName,
                                      ~1|locationID, ~1|phylo),
                        R = list(phylo = cor), data = mbs.cvr, method = 'REML')
print(cvr.phylo.mbs, digits = 3)
i2_ml(cvr.phylo.mbs)

# Overall effect
cvr.mbs.total <- rma.mv(lnCVR, vlnCVR, mods = ~1, test = 't', dfs="contain",
                        random = list(~1|studyID, ~1|speciesName, ~1|locationID),
                         data = mbs.cvr, method = 'REML')
print(cvr.mbs.total, digits = 3)
i2_ml(cvr.mbs.total)

#===============================================================================
# Meta-regression ----
#===============================================================================

# Test of moderators - Option 1
mbs.cvr$elevR <- log(scale(mbs.cvr$elevationRange, center = F, scale = T))
mbs.cvr$latD <- log(scale((mbs.cvr$latitudeDiff+1), center = F, scale = T))

cvr.mbs.reg1 <- rma.mv(lnCVR, vlnCVR, mods = ~elevR*latD, test = 't', dfs="contain",
                        random = list(~1|studyID, ~1|speciesName, ~1|locationID),
                        data = mbs.cvr, method = 'REML')
print(cvr.mbs.reg1, digits = 3)
i2_ml(cvr.mbs.reg1)

# Option 2 - quantile approach
mbs.cvr$latD <- mbs.cvr$latitudeDiff +
  ((quantile(mbs.cvr$latitudeDiff)[2]^2)/quantile(mbs.cvr$latitudeDiff)[4])
mbs.cvr$latD <- log(scale((mbs.cvr$latD), center = F, scale = T))

cvr.mbs.reg.q <- rma.mv(lnCVR, vlnCVR, mods = ~elevR+latD, test = 't', dfs="contain",
                         random = list(~1|studyID, ~1|speciesName, ~1|locationID),
                         data = mbs.cvr, method = 'REML')
print(cvr.mbs.reg.q, digits = 3)

AIC.rma(cvr.mbs.reg1, cvr.mbs.reg.q)

# Re-transform for additional analyses
mbs.cvr$elevR <- log(scale(mbs.cvr$elevationRange, center = F, scale = T))
mbs.cvr$latD <- log(scale((mbs.cvr$latitudeDiff+1), center = F, scale = T))

# Medium latitude model
cvr.mbs.reg.mLat <- rma.mv(lnCVR, vlnCVR, mods = ~elevR+mLat, test = 't', dfs="contain",
                        random = list(~1|studyID, ~1|speciesName, ~1|locationID),
                        data = mbs.cvr, method = 'REML')
print(cvr.mbs.reg.mLat, digits = 3)

# Family differences
mbs.fam.cvr <- rma.mv(lnCVR, vlnCVR, mods=~family-1,
                  random = list(~1|studyID, ~1|speciesName, ~1|locationID),
                  test = 't', dfs="contain", data = mbs.cvr, method = 'REML')
print(mbs.fam.cvr, digits=3)

# Suborder differences
mbs.sub.cvr <- rma.mv(lnCVR, vlnCVR, mods=~Suborder-1,
                      random = list(~1|studyID, ~1|speciesName, ~1|locationID),
                      test = 't', dfs="contain", data = mbs.cvr, method = 'REML')
print(mbs.sub.cvr, digits=3)

cat("\n=== Adult female body size variability analysis complete ===\n")
