# Supplementary material for: No Evidence for Pace of Life Evolution Along Elevational Gradients in Squamate Reptiles
Source: Ecol Lett. 2026 Feb 23;29(2):e70343. doi: 10.1111/ele.70343 (PMC12928677; doi:10.1111/ele.70343)
Supplement: Supplementary file 1 — Data S1: ele70343‐sup‐0001‐Supinfo.zip. [file ELE-29-0-s001.zip › R/11_variability_body_temperature.R]

#===============================================================================
# 11_variability_body_temperature.R
# Meta-analysis of body temperature variability (lnCVR) along elevational gradients
# Run 00_setup_phylogeny.R first
#===============================================================================

library(openxlsx2)
library(tidyverse)
library(metafor)
library(ape)
library(here)
library(orchaRd)
library(phytools)

options(scipen=999)

tree.unmatched <- readRDS(here("Data", "tree_ultrametric.rds"))

#===============================================================================
# Overall effect ----
#===============================================================================

btemp <- read_xlsx(here("Data", "Appendix S2.xlsx"), sheet = 2)

# Convert to factors
btemp$effectSizeID <- as.factor(btemp$effectSizeID)
btemp$studyID <- as.factor(btemp$studyID)
btemp$author <- as.factor(btemp$author)
btemp$year <- as.integer(btemp$year)
btemp$elevationRange <- as.integer(btemp$elevationRange)
btemp$locationID <- as.factor(btemp$locationID)
btemp$family <- factor(btemp$family, levels = c('Agamidae', 'Anolidae', 'Lacertidae',
                      'Liolaemidae', 'Phrynosomatidae', 'Colubridae', 'Viperidae'))
btemp$speciesName <- as.factor(btemp$speciesName)
btemp$nLow <- as.integer(btemp$nLow)
btemp$sdLow <- as.double(btemp$sdLow)
btemp$nHigh <- as.integer(btemp$nHigh)
btemp$sdHigh <- as.double(btemp$sdHigh)

# Calculate CVR effect sizes
btemp.cvr <- escalc(measure = "CVR",
              m1i = meanLow, sd1i = sdLow, n1i=nLow,
              m2i = meanHigh, sd2i = sdHigh, n2i = nHigh,
              data = btemp, slab = author,
              var.names = c('lnCVR', 'vlnCVR'))

# Invert sign to match lnRR analysis
btemp.cvr$lnCVR <- -1*btemp.cvr$lnCVR

# Funnel plot
metafor::funnel(btemp.cvr$lnCVR, btemp.cvr$vlnCVR, yaxis="seinv",
                slab=btemp.cvr$studyID, label=TRUE,
                ylab = "Precision (1/SE)", xlab = "Effect size (lnCVR)")

# Test for shared measurements
re.btemp.cvr <- rma.mv(lnCVR, vlnCVR, test = 't', dfs = 'contain',
             data = btemp.cvr, random = list(~1|effectSizeID, ~1|studyID,
                                       ~1|speciesName, ~1|locationID),
             method = 'REML')
print(re.btemp.cvr, digits = 3)
i2_ml(re.btemp.cvr)

# Phylogenetic independence
tre_sub <- ape::drop.tip(tree.unmatched, which(!tree.unmatched$tip.label %in% btemp$speciesName))
cor <- vcv(tre_sub, cor = T)
phylo <- btemp.cvr$speciesName

cvr.phylo.btemp <- rma.mv(lnCVR, vlnCVR, test = 't', dfs="contain",
                         random = list(~1|studyID, ~1|locationID, ~1|phylo),
                         R = list(phylo = cor), data = btemp.cvr, method = 'REML')
print(cvr.phylo.btemp, digits = 3)
i2_ml(cvr.phylo.btemp)

# Overall effect
cvr.btemp.total <- rma.mv(lnCVR, vlnCVR, mods = ~1, test = 't', dfs="contain",
                          random = list(~1|studyID, ~1|locationID),
                           data = btemp.cvr, method = 'REML')
print(cvr.btemp.total, digits = 3)
i2_ml(cvr.btemp.total)

#===============================================================================
# Meta-regression ----
#===============================================================================

bt.cvr.mrg <- read_xlsx(here("Data", "Appendix S2.xlsx"), sheet = 2)
bt.cvr.mrg$mLat <- abs((bt.cvr.mrg$decimalLatLow + bt.cvr.mrg$decimalLatHigh)/2)
bt.cvr.mrg <- bt.cvr.mrg[!(bt.cvr.mrg$family %in% c('Agamidae', 'Colubridae', 'Viperidae')),]

# Convert to factors
bt.cvr.mrg$effectSizeID <- as.factor(bt.cvr.mrg$effectSizeID)
bt.cvr.mrg$studyID <- as.factor(bt.cvr.mrg$studyID)
bt.cvr.mrg$author <- as.factor(bt.cvr.mrg$author)
bt.cvr.mrg$elevationRange <- as.integer(bt.cvr.mrg$elevationRange)
bt.cvr.mrg$locationID <- as.factor(bt.cvr.mrg$locationID)
bt.cvr.mrg$family <- factor(bt.cvr.mrg$family, levels = c('Anolidae', 'Lacertidae',
                          'Liolaemidae', 'Phrynosomatidae'))
bt.cvr.mrg$speciesName <- as.factor(bt.cvr.mrg$speciesName)
bt.cvr.mrg$nLow <- as.integer(bt.cvr.mrg$nLow)
bt.cvr.mrg$sdLow <- as.double(bt.cvr.mrg$sdLow)
bt.cvr.mrg$nHigh <- as.integer(bt.cvr.mrg$nHigh)
bt.cvr.mrg$sdHigh <- as.double(bt.cvr.mrg$sdHigh)

# Calculate CVR effect sizes
bt.cvr.mrg <- escalc(measure = "CVR",
                m1i = meanLow, sd1i = sdLow, n1i=nLow,
                m2i = meanHigh, sd2i = sdHigh, n2i = nHigh,
                data = bt.cvr.mrg, slab = author,
                var.names = c('lnCVR', 'vlnCVR'))
bt.cvr.mrg$lnCVR <- -1*bt.cvr.mrg$lnCVR

# Test of moderators - Option 1
bt.cvr.mrg$elevR <- log(scale(bt.cvr.mrg$elevationRange, center = F, scale = T))
bt.cvr.mrg$latD <- log(scale((bt.cvr.mrg$latitudeDiff+1), center = F, scale = T))

btemp.cvr.overall1 <- rma.mv(lnCVR, vlnCVR, mods=~elevR*latD,
                        random = list(~1|studyID, ~1|locationID),
                        test = 't', dfs="contain", data = bt.cvr.mrg, method = 'REML')
print(btemp.cvr.overall1, digits=3)
i2_ml(btemp.cvr.overall1)

# Option 2 - quantile approach
bt.cvr.mrg$latD <- bt.cvr.mrg$latitudeDiff +
  ((quantile(bt.cvr.mrg$latitudeDiff)[2]^2)/quantile(bt.cvr.mrg$latitudeDiff)[4])
bt.cvr.mrg$latD <- log(scale((bt.cvr.mrg$latD), center = F, scale = T))

btemp.cvr.overall.q <- rma.mv(lnCVR, vlnCVR, mods=~elevR+latD,
                             random = list(~1|studyID, ~1|locationID),
                             test = 't', dfs="contain", data = bt.cvr.mrg, method = 'REML')
print(btemp.cvr.overall.q, digits=3)

AIC.rma(btemp.cvr.overall1, btemp.cvr.overall.q)

# Family differences
btemp.cvr.fam <- rma.mv(lnCVR, vlnCVR, mods=~family-1,
                        random = list(~1|studyID, ~1|locationID),
                        test = 't', dfs="contain", data = bt.cvr.mrg, method = 'REML')
print(btemp.cvr.fam, digits=3)

cat("\n=== Body temperature variability analysis complete ===\n")
