# Supplementary material for: No Evidence for Pace of Life Evolution Along Elevational Gradients in Squamate Reptiles
Source: Ecol Lett. 2026 Feb 23;29(2):e70343. doi: 10.1111/ele.70343 (PMC12928677; doi:10.1111/ele.70343)
Supplement: Supplementary file 1 — Data S1: ele70343‐sup‐0001‐Supinfo.zip. [file ELE-29-0-s001.zip › Data/README_data.md]

# Data Folder


This folder contains:

1. **Appendix S2.xlsx** - The main data file with trait measurements

   * The file contains 9 sheets (one per trait)

2. **species.nex** - The phylogenetic tree file in NEXUS format

   * This is the file referenced in the original script
   * Required for running 00\_setup\_phylogeny.R

3. **tree\_ultrametric.rds** - (Generated automatically)

   * This file will be created by running 00\_setup\_phylogeny.R
   * Contains the processed ultrametric phylogenetic tree
