# Supplementary material for: No Evidence for Pace of Life Evolution Along Elevational Gradients in Squamate Reptiles
Source: Ecol Lett. 2026 Feb 23;29(2):e70343. doi: 10.1111/ele.70343 (PMC12928677; doi:10.1111/ele.70343)
Supplement: Supplementary file 1 — Data S1: ele70343‐sup‐0001‐Supinfo.zip. [file ELE-29-0-s001.zip › Data/Appendix S2.xlsx]

## Sheet: AdultBodySize
effectSizeID	studyID	author	year	decimalLatLow	decimalLongLow	errorInMetersLow	decimalLatHigh	decimalLongHigh	errorInMetersHigh	latitudeDiff	elevationLow	elevationHigh	elevationRange	locationID	family	speciesName	nLow	meanLow	sdLow	nHigh	meanHigh	sdHigh	Suborder
ES1	S1	Alencar et al. 2012	2012	-17.8833	-40.1833	1000	-16.75	-42.5333	1000	1.13333	169	561	392	L3	Colubridae	Oxyrhopus_trigeminus	6	786	56.0933	23	653.409	54.8116	Serpentes
ES12	S10	Beltran et al. 2020b	2020	-33.846	151.072	5000	-31.333	151.65	1000	2.513	65	1400	1335	L14	Scincidae	Saiphos_equalis	13	4.49231	0.765356	8	4.8375	1.00276	Lacertilia
ES13	S10	Beltran et al. 2020b	2020	-33.846	151.072	5000	-31.333	151.65	1000	2.513	65	1400	1335	L14	Scincidae	Saiphos_equalis	13	77.0769	3.37791	8	79.125	4.01559	Lacertilia
ES159	S100	Qualls & Shine 1997	1997	-33.883	151.166	1000	-33.683	150.316	1000	0.2	6	1010	1004	L105	Scincidae	Lampropholis_guichenoti	121	40.77	2.64	48	43.74	3.2	Lacertilia
ES160	S100	Qualls & Shine 1997	1997	-33.883	151.166	1000	-33.683	150.316	1000	0.2	6	1010	1004	L105	Scincidae	Lampropholis_guichenoti	81	1.48	0.29	41	1.64	0.38	Lacertilia
ES161	S101	Radder 2006	2006	18.7833	109.5	5000	15.283	75.05	5000	3.50033	300	630	330	L106	Agamidae	Calotes_versicolor	193	89.9819	3.79032	90	105.433	7.80182	Lacertilia
ES162	S101	Radder 2006	2006	18.7833	109.5	5000	15.283	75.05	5000	3.50033	300	630	330	L106	Agamidae	Calotes_versicolor	193	15.6456	2.92435	90	40.0107	6.84776	Lacertilia
ES163	S102	Ramirez-Bautista et al. 2004	2004	19.683	-98.866	1000	19.183	-99.316	1000	0.5	2200	3400	1200	L111	Phrynosomatidae	Sceloporus_grammicus	62	55.2	3.5433	60	44.5	4.64758	Lacertilia
ES164	S103	Ramirez-Bautista et al. 2011	2011	18.655	-98.528	5000	19.393	-99.314	5000	0.738	1650	3050	1400	L154	Phrynosomatidae	Sceloporus_grammicus	25	49.1	5.35	39	57.4	4.80865	Lacertilia
ES165	S104	Ramirez-Bautista et al. 2014	2014	20.583	-98.616	1000	20.866	-99.216	1000	0.283	1955	2500	545	L112	Phrynosomatidae	Sceloporus_minor	74	74.45	8.82525	71	67.4634	9.14584	Lacertilia
ES166	S104	Ramirez-Bautista et al. 2014	2014	20.583	-98.616	1000	20.866	-99.216	1000	0.283	1955	2500	545	L112	Phrynosomatidae	Sceloporus_minor	74	17.5	5.17929	71	13.2014	5.28397	Lacertilia
ES167	S105	Ramirez-Bautista et al. 2017	2017	19.421	-102.062	1000	19.027	-97.342	1000	0.394	1620	3200	1580	L107	Phrynosomatidae	Sceloporus_aeneus	11	47.2	7.29657	17	46.5	2.59756	Lacertilia
ES168	S105	Ramirez-Bautista et al. 2017	2017	17.433	-96.533	1000	20.187	-98.726	1000	2.754	2000	3035	1035	L108	Phrynosomatidae	Sceloporus_scalaris	8	53.4	5.9397	24	55.3	6.85857	Lacertilia
ES169	S105	Ramirez-Bautista et al. 2017	2017	19.409	-97.396	1000	19.465	-100.701	1000	0.056	2323	2480	157	L109	Phrynosomatidae	Sceloporus_bicanthalis	6	48.7	4.89898	8	46.5	4.24264	Lacertilia
ES170	S106	Ramirez-Bautista et al. 2022	2022	18.77	-95.76	1000	19.9369	-97.2869	1000	1.16694	60	1373	1313	L110	Phrynosomatidae	Sceloporus_variabilis	104	51.4	4.07922	19	55.05	4.05378	Lacertilia
ES171	S106	Ramirez-Bautista et al. 2022	2022	18.77	-95.76	1000	19.9369	-97.2869	1000	1.16694	60	1373	1313	L110	Phrynosomatidae	Sceloporus_variabilis	104	4.53	1.32575	19	5.52	1.39485	Lacertilia
ES172	S107	Rivera-Rea et al. 2023	2023	19.127	-99.494	1000	19.101	-99.767	1000	0.026	2500	4100	1600	L55	Phrynosomatidae	Sceloporus_grammicus	47	6.21085	1.00107	78	4.41372	0.722592	Lacertilia
ES173	S108	Rogiero et al. 2000	2000	38.93	8.925	5000	39.745	8.978	5000	0.815	0	550	550	L117	Colubridae	Natrix_maura	29	55.1828	10.5131	68	50.4382	9.66507	Serpentes
ES174	S109	Rohr 1997	1997	-37.833	146.166	1000	-37.833	146.25	1000	0	600	1550	950	L115	Scincidae	Eulamprus_tympanum	29	86.3	4.41584	19	95	4.40249	Lacertilia
ES175	S109	Rohr 1997	1997	-37.833	146.166	1000	-37.833	146.25	1000	0	600	1550	950	L115	Scincidae	Eulamprus_tympanum	29	16.9	2.69258	19	22.16	2.65893	Lacertilia
ES14	S11	Bodensteiner et al. 2021	2021	42.964	1.102	1000	42.909	0.17	1000	0.055	425	1812	1387	L16	Lacertidae	Podarcis_muralis	15	6.25733	1.15385	16	5.92938	1.19171	Lacertilia
ES15	S11	Bodensteiner et al. 2021	2021	42.964	1.102	1000	42.909	0.17	1000	0.055	425	1812	1387	L16	Lacertidae	Podarcis_muralis	15	62.3787	3.31103	16	60.3075	4.32493	Lacertilia
ES176	S110	Roitberg et al. 2006b	2006	43.333	46.766	1000	42.016	47.249	1000	1.317	50	1900	1850	L156	Lacertidae	Lacerta_agilis	53	84.9491	8.80132	22	90.75	7.53547	Lacertilia
ES178	S112	Rutschmann et al. 2020	2020	44.511	4.008	1000	45.107	2.685	1000	0.596	1099	1470	371	L118	Lacertidae	Zootoca_vivipara	8	53.625	3.46152	12	54.5833	1.92865	Lacertilia
ES179	S113	Scali 2011	2011	44.172	8.345	1000	44.687	9.306	1000	0.515	0	375	375	L119	Colubridae	Natrix_maura	68	35.88	11.7	55	35.7	12.92	Serpentes
ES180	S113	Scali 2011	2011	45.431	8.829	1000	44.687	9.306	1000	0.744	110	375	265	L120	Colubridae	Natrix_tessellata	33	37.33	12.22	49	50.79	18.2	Serpentes
ES181	S114	Seren et al. 2023	2023	28.046	-16.536	5000	28.273	-16.64	5000	0.227	100	3600	3500	L122	Lacertidae	Gallotia_galloti	18	101.444	7.98692	15	93	14.3527	Lacertilia
ES182	S114	Seren et al. 2023	2023	28.046	-16.536	5000	28.273	-16.64	5000	0.227	100	3600	3500	L122	Lacertidae	Gallotia_galloti	18	30.5623	7.47759	13	28.3499	13.5508	Lacertilia
ES185	S116	Smith et al. 2003	2003	18.775	-99.568	5000	18.167	-99.171	5000	0.608	600	1250	650	L128	Phrynosomatidae	Sceloporus_ochoterenae	30	42.6	4.9295	91	46.2	5.72364	Lacertilia
ES186	S117	Sorci et al. 1996	1996	48.006	-2.22	5000	44.425	3.739	5000	3.581	200	1700	1500	L129	Lacertidae	Zootoca_vivipara	14	62.29	3.79	14	65.14	3.51	Lacertilia
ES187	S117	Sorci et al. 1996	1996	48.006	-2.22	5000	44.425	3.739	5000	3.581	200	1700	1500	L129	Lacertidae	Zootoca_vivipara	14	2.84	0.55	14	3.52	0.63	Lacertilia
ES188	S118	Souri & Rastegar-Pouyani 2017	2017	35.311	46.369	5000	35.258	46.968	5000	0.053	1134	1995	861	L130	Lacertidae	Ophisops_elegans	6	48.15	2.47398	6	51.13	1.00429	Lacertilia
ES16	S12	Bula et al. 2015	2015	47.04	-119.96	1000	38.8	-117.96	1000	8.24	375	1470	1095	L151	Phrynosomatidae	Uta_stansburiana	49	46.7	3.36	36	48.3	4.02	Lacertilia
ES191	S120	Strijbosch et al. 1989	1989	41.054	26.045	5000	41.054	26.045	5000	0	220	860	640	L149	Scincidae	Ablepharus_kitaibelii	19	4.3	0.3	6	5.3	0.2	Lacertilia
ES192	S120	Strijbosch et al. 1989	1989	41.054	26.045	5000	41.054	26.045	5000	0	500	860	360	L149	Scincidae	Lacerta_viridis	20	6.8	0.5	13	5.3	0.4	Lacertilia
ES193	S121	Sun et al. 2013	2013	34.266	-90.033	1000	39.283	-86.833	1000	5.017	95	200	105	L132	Lacertidae	Takydromus_wolteri	21	51.9	2.24546	25	55.35	4.1	Lacertilia
ES194	S121	Sun et al. 2013	2013	34.266	-90.033	1000	39.283	-86.833	1000	5.017	95	200	105	L132	Lacertidae	Eremias_argus	17	56.3	2.84494	28	60.51	3.06907	Lacertilia
ES195	S121	Sun et al. 2013	2013	34.266	-90.033	1000	39.283	-86.833	1000	5.017	95	200	105	L132	Lacertidae	Takydromus_wolteri	21	2.59	0.412432	25	2.96	0.55	Lacertilia
ES196	S121	Sun et al. 2013	2013	34.266	-90.033	1000	39.283	-86.833	1000	5.017	95	200	105	L132	Lacertidae	Eremias_argus	17	3.63	0.577235	28	4.17	0.687895	Lacertilia
ES197	S122	Tanaka & Mori 2010	2010	34.916	136.066	1000	30.333	130.533	1000	4.583	340	1200	860	L133	Colubridae	Elaphe_quadrivirgata	43	855.6	67.7	12	780.5	31.8	Serpentes
ES198	S122	Tanaka & Mori 2010	2010	34.916	136.066	1000	30.333	130.533	1000	4.583	340	1200	860	L133	Colubridae	Elaphe_quadrivirgata	43	145.6	39.5	12	98.1	22.5	Serpentes
ES199	S123	Tinkle & Ballinger 1972	1972	33.333	-81.724	5000	39.282	-109.043	5000	5.949	100	1500	1400	L135	Phrynosomatidae	Sceloporus_undulatus	46	63	4.74763	71	70	5.05569	Lacertilia
ES202	S125	Tsuji 1988	1988	45.695	-121.286	5000	34.257	-118.597	5000	11.438	70	300	230	L159	Phrynosomatidae	Sceloporus_occidentalis	74	65.6405	6.97413	63	73.2206	5.45971	Lacertilia
ES203	S125	Tsuji 1988	1988	45.695	-121.286	5000	34.257	-118.597	5000	11.438	70	300	230	L159	Phrynosomatidae	Sceloporus_occidentalis	86	11.3189	0.566731	63	12.6319	0.936801	Lacertilia
ES204	S126	Uzum et al. 2018	2018	36.083	32.846	1000	37.62	36.343	1000	1.537	22	1083	1061	L137	Lacertidae	Phoenicolacerta_laevis	53	60.7242	4.41141	45	60.2627	6.77834	Lacertilia
ES205	S127	Valencia-Flores et al. 2019	2019	19.925	-101.14	1000	19.241	-99.494	1000	0.684	1837	2573	736	L138	Colubridae	Thamnophis_eques	41	35.9585	18.4495	180	45.7758	17.1104	Serpentes
ES206	S127	Valencia-Flores et al. 2019	2019	19.925	-101.14	1000	19.241	-99.494	1000	0.684	1837	2573	736	L138	Colubridae	Thamnophis_melanogaster	611	28.3397	10.6669	73	36.3356	9.78839	Serpentes
ES207	S127	Valencia-Flores et al. 2019	2019	19.241	-99.494	1000	19.048	-99.312	1000	0.193	2573	2800	227	L139	Colubridae	Thamnophis_scalaris	26	29.2846	7.92513	31	30.4129	10.1909	Serpentes
ES208	S128	Van Damme et al. 1990	1990	51.416	4.416	1000	47.033	10.549	1000	4.383	25	2000	1975	L161	Lacertidae	Zootoca_vivipara	34	53.44	3.93	17	53.99	5.52	Lacertilia
ES209	S128	Van Damme et al. 1990	1990	51.416	4.416	1000	47.033	10.549	1000	4.383	25	2000	1975	L161	Lacertidae	Zootoca_vivipara	34	3.21	0.83	17	3.02	1.11	Lacertilia
ES210	S129	Vega-Perez et al. 2019	2019	19.245	-97.926	1000	19.24	-98.034	1000	0.005	2600	4150	1550	L37	Phrynosomatidae	Sceloporus_grammicus	420	60.1167	7.75693	294	48.9524	4.44503	Lacertilia
ES211	S129	Vega-Perez et al. 2019	2019	19.245	-97.926	1000	19.24	-98.034	1000	0.005	2600	4150	1550	L37	Phrynosomatidae	Sceloporus_grammicus	387	6.43721	2.17524	287	3.74495	1.123	Lacertilia
ES17	S13	Bulbul et al. 2016a	2016	41.483	41.53	5000	41.253	42.074	5000	0.23	17	1484	1467	L17	Lacertidae	Darevskia_parvula	45	51.88	3.4	44	54.24	2.98	Lacertilia
ES212	S130	Verdu-Ricoy et al. 2014	2014	40.016	-3.586	1000	40.726	-4.023	1000	0.71	594	1230	636	L141	Lacertidae	Psammodromus_algirus	9	71.22	3.27	7	79.71	4.60361	Lacertilia
ES213	S131	Vinegar 1975a	1975	32.493	-108.76	5000	32.877	-108.222	5000	0.384	1219	2057	838	L142	Phrynosomatidae	Sceloporus_undulatus	78	64.5513	5.12868	94	58.9702	4.69624	Lacertilia
ES214	S131	Vinegar 1975a	1975	32.493	-108.76	5000	32.877	-108.222	5000	0.384	1219	2057	838	L142	Phrynosomatidae	Sceloporus_undulatus	40	10.96	2.26	39	9.13	1.8	Lacertilia
ES215	S132	Wang et al. 2011a	2011	38.228	105.481	5000	37.578	103.45	5000	0.65	1336	1886	550	L145	Agamidae	Phrynocephalus_przewalskii	19	55.2	3.92301	21	52.3	4.12432	Lacertilia
ES216	S133	Wang et al. 2011b	2011	36.6	114.466	1000	36.05	101.216	1000	0.55	70	2300	2230	L146	Lacertidae	Eremias_argus	28	54.8	2.64575	17	59.5	2.88617	Lacertilia
ES217	S134	Wang et al. 2024	2024	23.05	112.45	1000	18.833	109.516	1000	4.217	10	990	980	L144	Lacertidae	Takydromus_sexlineatus	197	52.6832	2.77974	60	57.2683	3.36924	Lacertilia
ES218	S134	Wang et al. 2024	2024	23.05	112.45	1000	18.833	109.516	1000	4.217	10	990	980	L144	Lacertidae	Takydromus_sexlineatus	197	2.45939	0.46432	60	2.83667	0.421706	Lacertilia
ES219	S135	Wapstra & Swain 2001	2001	-42.566	147.866	1000	-41.848	146.566	1000	0.718	30	1150	1120	L32	Scincidae	Niveoscincus_ocellatus	365	62.7205	3.72447	129	72.0705	4.03473	Lacertilia
ES220	S136	Weathers & White 1972	1972	34.033	-118.53	5000	36.461	-118.127	5000	2.428	0	3200	3200	L186	Phrynosomatidae	Sceloporus_occidentalis	18	9.56	2.84257	15	17.36	6.04185	Lacertilia
ES221	S137	Yu et al. 2022	2022	39.41	94.245	5000	39.365	94.246	5000	0.045	2600	3600	1000	L148	Agamidae	Phrynocephalus_vlangalii	50	54.35	3.11127	61	55.57	3.98323	Lacertilia
ES222	S137	Yu et al. 2022	2022	39.41	94.245	5000	39.365	94.246	5000	0.045	2600	3600	1000	L148	Agamidae	Phrynocephalus_vlangalii	50	8.18	1.3435	61	9.31	1.87446	Lacertilia
ES223	S138	Zamora-Camacho et al. 2014b	2014	37.05	-3.29	5000	37.05	-3.29	5000	0	700	2500	1800	L18	Lacertidae	Psammodromus_algirus	21	5.33	2.29129	34	9.33	1.98252	Lacertilia
ES224	S138	Zamora-Camacho et al. 2014b	2014	37.05	-3.29	5000	37.05	-3.29	5000	0	700	2500	1800	L18	Lacertidae	Psammodromus_algirus	21	60.93	7.14882	34	72.18	6.23912	Lacertilia
ES225	S139	Zamora-Camacho et al. 2016a	2016	37.05	-3.29	5000	37.05	-3.29	5000	0	300	2500	2200	L18	Lacertidae	Psammodromus_algirus	5	62.4	5.41295	7	71.2857	6.62607	Lacertilia
ES226	S139	Zamora-Camacho et al. 2016a	2016	37.05	-3.29	5000	37.05	-3.29	5000	0	300	2500	2200	L18	Lacertidae	Psammodromus_algirus	5	5.9294	1.10128	7	9.14	2.94076	Lacertilia
ES18	S14	Bulbul et al. 2016b	2016	41.253	41.358	1000	41.18	41.646	1000	0.073	450	2250	1800	L169	Lacertidae	Darevskia_clarkorum	54	61.19	3.74772	31	58.79	4.00879	Lacertilia
ES227	S140	Zuffi et al. 2009	2009	41.683	12.383	1000	42.15	12.133	1000	0.467	0	400	400	L187	Viperidae	Vipera_aspis	9	550.6	50.1	15	554.3	34	Serpentes
ES19	S15	Burraco et al. 2020	2020	37.05	-3.29	5000	37.05	-3.29	5000	0	300	2500	2200	L18	Lacertidae	Psammodromus_algirus	17	61.67	5.319	20	72.7	10.152	Lacertilia
ES20	S15	Burraco et al. 2020	2020	37.05	-3.29	5000	37.05	-3.29	5000	0	300	2500	2200	L18	Lacertidae	Psammodromus_algirus	17	5.5	1.361	20	9.88	3.354	Lacertilia
ES21	S16	Caldwell et al. 2017	2017	-42.566	147.866	1000	-41.848	146.566	1000	0.718	30	1150	1120	L32	Scincidae	Niveoscincus_ocellatus	26	60.3846	4.10928	26	68.9615	5.34027	Lacertilia
ES22	S16	Caldwell et al. 2017	2017	-42.566	147.866	1000	-41.848	146.566	1000	0.718	30	1150	1120	L32	Scincidae	Niveoscincus_ocellatus	26	4.25885	0.940835	26	5.47385	1.37169	Lacertilia
ES23	S16	Caldwell et al. 2017	2017	-42.566	147.866	1000	-42.89	147.23	1000	0.324	30	1176	1146	L160	Scincidae	Niveoscincus_metallicus	25	52.56	4.20397	26	56.3846	4.119	Lacertilia
ES24	S16	Caldwell et al. 2017	2017	-42.566	147.866	1000	-42.89	147.23	1000	0.324	30	1176	1146	L160	Scincidae	Niveoscincus_metallicus	25	2.768	0.590473	26	3.01731	0.614756	Lacertilia
ES25	S17	Candan 2021	2021	41.193	42.856	1000	40.252	42.647	1000	0.941	1766	2037	271	L20	Lacertidae	Lacerta_agilis	23	69.32	11.134	24	74.75	10.028	Lacertilia
ES26	S18	Capula & Luiselli 2002	2002	42.013	12.531	5000	42.161	12.15	5000	0.148	50	450	400	L22	Colubridae	Zamenis_longissimus	73	88.32	11.43	182	85.93	13.22	Serpentes
ES27	S19	Capula et al. 2000	2000	41.723	12.326	5000	42.097	12.431	5000	0.374	0	100	100	L21	Colubridae	Hierophis_viridiflavus	34	82.96	5.874	53	92.248	4.638	Serpentes
ES2	S2	Anderson et al. 2022	2022	-37.9727	147.604	1000	-37.1116	147.179	1000	0.86116	17	1546	1529	L6	Scincidae	Lampropholis_guichenoti	14	1.60757	0.334277	18	1.60757	0.334277	Lacertilia
ES29	S21	Claunch et al. 2021	2021	35.919	-121.467	5000	36.568	-118.769	5000	0.649	2100	2680	580	L25	Phrynosomatidae	Sceloporus_graciosus	45	7.026	1.205	40	6.297	1.148	Lacertilia
ES30	S21	Claunch et al. 2021	2021	35.305	-120.662	5000	44.668	-116.111	5000	9.363	0	2100	2100	L26	Phrynosomatidae	Sceloporus_occidentalis	94	11.613	2.373	11	12.28	5.328	Lacertilia
ES32	S23	Crnobrnja & Aleksic 2004	2004	43.366	22.749	1000	41.833	20.666	1000	1.533	1990	2300	310	L149	Lacertidae	Zootoca_vivipara	13	5.6	1.5	11	5.5	1.3	Lacertilia
ES33	S23	Crnobrnja & Aleksic 2004	2004	43.366	22.749	1000	41.833	20.666	1000	1.533	1990	2300	310	L149	Lacertidae	Zootoca_vivipara	13	60.6	3.9	11	59.2	2.5	Lacertilia
ES34	S24	Cruz-Eliade et al. 2020	2020	21.162	-98.317	1000	20.26	-98.191	1000	0.902	140	1845	1705	L29	Phrynosomatidae	Sceloporus_variabilis	109	58.1724	0.727195	88	59.7227	0.62727	Lacertilia
ES35	S25	Cruz-Elizalde & Ramirez-Bautista 2016	2016	21.162	-98.317	1000	20.26	-98.191	1000	0.902	140	1845	1705	L29	Phrynosomatidae	Sceloporus_variabilis	110	58.085	0.753426	88	59.7273	0.62727	Lacertilia
ES36	S25	Cruz-Elizalde & Ramirez-Bautista 2016	2016	21.162	-98.317	1000	20.26	-98.191	1000	0.902	140	1845	1705	L29	Phrynosomatidae	Sceloporus_variabilis	110	7.69	0.336155	88	8.52455	0.29554	Lacertilia
ES37	S26	Cruz-Elizalde et al. 2017	2017	18.783	-95.766	1000	21.183	-97.733	1000	2.4	50	1100	1050	L30	Phrynosomatidae	Sceloporus_variabilis	355	56.6178	0.366349	55	59.9182	1.24151	Lacertilia
ES38	S27	Cubric et al. 2023	2023	44.248	21.219	5000	44.025	21.942	5000	0.223	100	400	300	L31	Viperidae	Vipera_ammodytes	41	53.7673	1.45882	23	45.2878	3.12441	Serpentes
ES39	S27	Cubric et al. 2023	2023	44.248	21.219	5000	44.025	21.942	5000	0.223	100	400	300	L31	Viperidae	Vipera_ammodytes	41	111.617	10.2295	23	79.1243	12.6371	Serpentes
ES40	S28	Deme et al. 2022	2022	39.633	115.583	1000	36.283	100.616	1000	3.35	300	2600	2300	L34	Lacertidae	Eremias_argus	30	53.73	3.28634	11	55.87	3.21713	Lacertilia
ES41	S28	Deme et al. 2022	2022	39.633	115.583	1000	36.283	100.616	1000	3.35	300	2600	2300	L34	Lacertidae	Eremias_argus	30	3.26	0.49295	11	3.05	0.497494	Lacertilia
ES42	S29	Diaz et al. 2012	2012	40.03	-3.603	5000	40.728	-4.014	5000	0.698	594	1230	636	L35	Lacertidae	Psammodromus_algirus	6	67.2	4.3	6	77.8	2.3	Lacertilia
ES3	S3	Andrews et al. 1997	1997	31.884	-109.205	1000	31.915	-109.285	1000	0.031	1800	2400	600	L8	Phrynosomatidae	Sceloporus_virgatus	25	6	0.9	17	5.9	1.072	Lacertilia
ES43	S30	Du et al. 2005	2005	29.833	119.5	1000	26.5	106.66	1000	3.333	45	270	225	L40	Lacertidae	Takydromus_septentrionalis	21	70.5521	3.28856	37	69.1288	3.38566	Lacertilia
ES44	S30	Du et al. 2005	2005	29.833	119.5	1000	26.5	106.66	1000	3.333	45	270	225	L40	Lacertidae	Takydromus_septentrionalis	21	5.46081	0.861003	37	4.94774	0.983127	Lacertilia
ES45	S31	Du et al. 2014	2014	27.75	-82.25	1000	39.283	-86.833	1000	11.533	30	200	170	L192	Phrynosomatidae	Sceloporus_undulatus	20	66.1	3.57771	18	78.3	3.81838	Lacertilia
ES46	S31	Du et al. 2014	2014	27.75	-82.25	1000	39.283	-86.833	1000	11.533	30	200	170	L192	Phrynosomatidae	Sceloporus_undulatus	20	9.5	1.78885	18	18	2.96985	Lacertilia
ES47	S32	DuBois et al. 2017	2017	35.919	-121.467	5000	36.568	-118.769	5000	0.649	2100	2680	580	L25	Phrynosomatidae	Sceloporus_graciosus	22	56.05	1	22	56.45	0.851469	Lacertilia
ES48	S32	DuBois et al. 2017	2017	35.919	-121.467	5000	36.568	-118.769	5000	0.649	2100	2680	580	L25	Phrynosomatidae	Sceloporus_graciosus	22	7.8	1.51162	22	6.7	0.353553	Lacertilia
ES49	S32	DuBois et al. 2017	2017	35.83	-118.457	5000	36.568	-118.769	5000	0.738	900	2100	1200	L41	Phrynosomatidae	Sceloporus_occidentalis	22	70.9364	4.58367	11	71.9818	13.9218	Lacertilia
ES50	S32	DuBois et al. 2017	2017	35.83	-118.457	5000	36.568	-118.769	5000	0.738	900	2100	1200	L41	Phrynosomatidae	Sceloporus_occidentalis	22	15.3182	1.45722	11	12.2273	2.41316	Lacertilia
ES51	S33	Dyugmedzhiev et al. 2020	2020	43.166	24.05	1000	42.483	23.183	1000	0.683	280	1015	735	L188	Viperidae	Vipera_ammodytes	213	37.9192	13.545	55	43.4091	13.2178	Serpentes
ES52	S33	Dyugmedzhiev et al. 2020	2020	43.166	24.05	1000	42.483	23.183	1000	0.683	280	1015	735	L188	Viperidae	Vipera_ammodytes	213	56.1662	46.6106	53	71.537	54.6487	Serpentes
ES53	S34	Eroglu et al. 2018	2018	41.885	27.351	1000	39.705	26.851	1000	2.18	475	1646	1171	L42	Lacertidae	Podarcis_muralis	53	55	4.44087	40	59.5	3.605	Lacertilia
ES54	S35	Ferguson & Talent 1993	1993	36.353	-98.584	5000	37.204	-113.169	5000	0.851	450	1100	650	L162	Phrynosomatidae	Sceloporus_undulatus	9	52.4	1.8	9	73.1	3	Lacertilia
ES55	S35	Ferguson & Talent 1993	1993	36.353	-98.584	5000	37.204	-113.169	5000	0.851	450	1100	650	L162	Phrynosomatidae	Sceloporus_undulatus	9	3.7	0.6	9	9.3	0.9	Lacertilia
ES56	S36	Filippakopoulou et al. 2014	2014	40.7	0.75	1000	37.166	-4.166	1000	3.534	5	485	480	L44	Colubridae	Natrix_maura	57	363.172	75.0498	37	437.866	95.4301	Serpentes
ES57	S37	Fornasiero et al. 2011	2011	43.65	10.283	1000	42.331	10.31	1000	1.319	0	350	350	L46	Colubridae	Hierophis_viridiflavus	29	987.051	75.085	41	715.009	48.4288	Serpentes
ES58	S38	Gabirot et al. 2013	2013	40.033	-3.616	1000	40.783	-4.05	1000	0.75	494	1750	1256	L47	Lacertidae	Podarcis_hispanicus	24	48.75	3.58025	17	56.1765	4.14729	Lacertilia
ES59	S38	Gabirot et al. 2013	2013	40.033	-3.616	1000	40.783	-4.05	1000	0.75	494	1750	1256	L47	Lacertidae	Podarcis_hispanicus	24	3	0.643852	17	4.60588	0.829458	Lacertilia
ES60	S39	Gangloff et al. 2016	2016	40.627	-120.758	1000	40.632	-120.859	5000	0.005	1555	1842	287	L49	Colubridae	Thamnophis_elegans	13	626.308	48.2206	15	518.267	38.5032	Serpentes
ES61	S39	Gangloff et al. 2016	2016	40.627	-120.758	1000	40.632	-120.859	5000	0.005	1555	1842	287	L49	Colubridae	Thamnophis_elegans	13	82.7915	19.0874	15	52.3627	13.2162	Serpentes
ES4	S4	Arribas 2009	2009	43	-4	5000	42	0.5	5000	1	1500	2090	590	L71	Lacertidae	Zootoca_vivipara	26	51.3923	5.63409	180	51.9907	4.03282	Lacertilia
ES62	S40	Gangloff et al. 2021	2021	40.627	-120.758	1000	40.632	-120.859	5000	0.005	1555	1842	287	L49	Colubridae	Thamnophis_elegans	30	597.267	42.7873	26	472.962	39.7165	Serpentes
ES63	S41	Garcia-Rosales et al. 2024	2024	21.163	-98.317	1000	20.285	-98.198	1000	0.878	140	1845	1705	L51	Phrynosomatidae	Sceloporus_variabilis	172	57.9535	5.34977	140	59.3286	4.58023	Lacertilia
ES64	S42	Gillbert & Miles 2019	2019	32.293	-110.973	5000	32.303	-110.802	5000	0.01	725	1825	1100	L53	Phrynosomatidae	Urosaurus_ornatus	68	51.6353	1.51277	59	47.7729	2.03582	Lacertilia
ES65	S43	Gonzales-Morales et al. 2015	2015	18.95	-99.5	1000	19.283	-99.65	1000	0.333	1595	2714	1119	L185	Phrynosomatidae	Sceloporus_torquatus	10	91.5	0.189737	10	86.04	5.15451	Lacertilia
ES66	S43	Gonzales-Morales et al. 2015	2015	18.95	-99.5	1000	19.283	-99.65	1000	0.333	1595	2714	1119	L185	Phrynosomatidae	Sceloporus_torquatus	10	21.32	5.18614	10	20.97	3.92122	Lacertilia
ES68	S45	Gonzalez-Morales et al. 2020	2020	19.127	-99.494	1000	19.101	-99.767	1000	0.026	2500	4100	1600	L55	Phrynosomatidae	Sceloporus_grammicus	13	5.88538	4.16478	25	4.5964	1.06298	Lacertilia
ES69	S45	Gonzalez-Morales et al. 2020	2020	19.127	-99.494	1000	19.101	-99.767	1000	0.026	2500	4100	1600	L55	Phrynosomatidae	Sceloporus_grammicus	13	5.90077	1.42821	25	5.086	0.389978	Lacertilia
ES70	S46	Gonzalez-Morales et al. 2021	2021	19.127	-99.494	1000	19.101	-99.767	1000	0.026	2500	4100	1600	L55	Phrynosomatidae	Sceloporus_grammicus	15	6	1.93649	25	4.47	1.15	Lacertilia
ES71	S46	Gonzalez-Morales et al. 2021	2021	19.127	-99.494	1000	19.101	-99.767	1000	0.026	2500	4100	1600	L55	Phrynosomatidae	Sceloporus_grammicus	15	59	0.0774597	25	50.6	0.35	Lacertilia
ES72	S47	Gonzalez-Morales et al. 2024	2024	19.127	-99.494	1000	19.101	-99.767	1000	0.026	2500	4100	1600	L55	Phrynosomatidae	Sceloporus_grammicus	44	10.808	0.149001	81	10.4518	0.088962	Lacertilia
ES73	S47	Gonzalez-Morales et al. 2024	2024	19.127	-99.494	1000	19.101	-99.767	1000	0.026	2500	4100	1600	L55	Phrynosomatidae	Sceloporus_grammicus	44	10.226	0.142552	81	11.3391	0.0722403	Lacertilia
ES74	S48	Gregory & Larsen 1993	1993	43.417	-79.685	1000	52.022	-112.518	1000	8.605	85	1005	920	L56	Colubridae	Thamnophis_sirtalis	4	530	12.25	7	679.29	81.36	Serpentes
ES5	S5	Artacho et al. 2017	2017	-42.9543	-72.6649	1000	-35.6041	-71.054	1000	7.35019	50	1100	1050	L9	Liolaemidae	Liolaemus_pictus	76	62.93	4.047	81	62.518	3.4	Lacertilia
ES6	S5	Artacho et al. 2017	2017	-42.9543	-72.6649	1000	-35.6041	-71.054	1000	7.35019	50	1100	1050	L9	Liolaemidae	Liolaemus_pictus	76	6.61	1.353	81	6.78	1.377	Lacertilia
ES77	S50	Gul et al. 2014	2014	41.421	42.41	1000	41.075	42.451	1000	0.346	700	2137	1437	L59	Lacertidae	Darevskia_rudis	28	74.7429	7.16372	19	63.5842	5.01143	Lacertilia
ES78	S51	Gul et al. 2015	2015	36.79	36.83	1000	37.877	39.878	1000	1.087	697	1058	361	L58	Lacertidae	Apathya_cappadocica	20	72.05	6.94391	15	67.8614	10.0067	Lacertilia
ES79	S52	Gutierrez et al. 2013	2013	-41.129	-71.346	1000	-41.266	-71.32	1000	0.137	771	1700	929	L60	Liolaemidae	Liolaemus_pictus	21	57.6667	3.64606	18	56.197	4.21337	Lacertilia
ES80	S53	Haenel 2011	2011	33.3	-110.783	1000	34.647	-107.97	1000	1.347	1140	2220	1080	L61	Phrynosomatidae	Urosaurus_ornatus	6	48.2	4.45807	11	47.6	5.6051	Lacertilia
ES81	S54	Han et al. 2016	2016	36.426	94.608	5000	34.744	98.116	5000	1.682	2810	4250	1440	L62	Agamidae	Phrynocephalus_vlangalii	19	54.5179	4.76472	42	56.4114	2.78174	Lacertilia
ES82	S54	Han et al. 2016	2016	36.426	94.608	5000	34.744	98.116	5000	1.682	2810	4250	1440	L62	Agamidae	Phrynocephalus_vlangalii	19	5.85895	1.44603	42	8.01095	1.80851	Lacertilia
ES83	S55	Hao et al. 2021	2021	40.2	111.116	1000	41.79	111.8	1000	1.59	1015	1390	375	L63	Agamidae	Phrynocephalus_przewalskii	40	45.55	3.66824	40	49.09	4.11096	Lacertilia
ES84	S55	Hao et al. 2021	2021	40.2	111.116	1000	41.79	111.8	1000	1.59	1015	1390	375	L63	Agamidae	Phrynocephalus_przewalskii	40	2.888	0.790569	40	3.552	0.70835	Lacertilia
ES85	S56	Hernandez-Salinas et al. 2010	2010	20.215	-98.886	1000	20.114	-98.886	1000	0.101	2472	2700	228	L184	Phrynosomatidae	Sceloporus_grammicus	77	52.969	5.29848	75	50.6016	4.3143	Lacertilia
ES86	S57	Herrando-Perez et al. 2018	2018	37.02	-6.57	1000	40.67	-4.04	1000	3.65	30	950	920	L170	Lacertidae	Acanthodactylus_erythrurus	5	11.03	2.29421	5	12.118	2.54241	Lacertilia
ES87	S57	Herrando-Perez et al. 2018	2018	38.18	-2.84	1000	37.84	-2.97	1000	0.34	630	1436	806	L171	Lacertidae	Algyroides_marchi	5	2.266	0.328451	5	2.206	0.237129	Lacertilia
ES88	S57	Herrando-Perez et al. 2018	2018	42.62	-7.14	1000	40.33	-7.6	1000	2.29	811	1844	1033	L172	Lacertidae	Iberolacerta_monticola	5	6.35	1.54785	10	9.113	0.835571	Lacertilia
ES89	S57	Herrando-Perez et al. 2018	2018	42.76	-0.74	1000	41.76	-1.87	1000	1	1048	1412	364	L173	Lacertidae	Lacerta_bilineata	3	42.5967	9.95786	5	34.918	6.30607	Lacertilia
ES90	S57	Herrando-Perez et al. 2018	2018	40.31	-6.63	1000	40.27	-5.23	1000	0.04	863	1909	1046	L174	Lacertidae	Lacerta_schreiberi	5	23.798	5.66274	5	31.062	4.87827	Lacertilia
ES91	S57	Herrando-Perez et al. 2018	2018	40.05	-5.14	1000	40.71	-4.14	1000	0.66	387	1511	1124	L175	Lacertidae	Podarcis_guadarramae	5	3.872	0.535602	5	4.358	1.10237	Lacertilia
ES92	S57	Herrando-Perez et al. 2018	2018	37.91	-3	1000	37.84	-2.97	1000	0.07	783	1436	653	L176	Lacertidae	Podarcis_hispanicus	5	3.222	0.325684	5	3.368	0.999985	Lacertilia
ES93	S57	Herrando-Perez et al. 2018	2018	41.5	0.06	1000	42.75	-0.78	1000	1.25	283	1151	868	L177	Lacertidae	Podarcis_liolepis	6	3.74833	0.540904	5	2.71	0.623979	Lacertilia
ES94	S57	Herrando-Perez et al. 2018	2018	41.84	-2.95	1000	40.78	-4	1000	1.06	1185	1772	587	L178	Lacertidae	Podarcis_muralis	5	5.722	0.613123	5	4.92	1.33304	Lacertilia
ES95	S57	Herrando-Perez et al. 2018	2018	37	-6.56	1000	36.7	-5.39	1000	0.3	16	1198	1182	L179	Lacertidae	Podarcis_vaucheri	5	5.88	1.19231	5	3.232	0.480281	Lacertilia
ES96	S57	Herrando-Perez et al. 2018	2018	38.57	-7.91	1000	40.48	-2.18	1000	1.91	286	1029	743	L180	Lacertidae	Podarcis_virescens	5	5.424	0.387466	5	3.204	0.715912	Lacertilia
ES97	S57	Herrando-Perez et al. 2018	2018	37.02	-6.57	1000	40.36	-5.27	1000	3.34	31	1397	1366	L181	Lacertidae	Psammodromus_algirus	5	10.46	1.56888	10	8.75	1.58202	Lacertilia
ES98	S57	Herrando-Perez et al. 2018	2018	40.01	-3.59	1000	40.71	-4.33	1000	0.7	582	1325	743	L182	Lacertidae	Psammodromus_hispanicus	5	1.782	0.246414	5	2.394	0.235117	Lacertilia
ES99	S58	Hertz & Nevo 1981	1981	33.211	35.658	5000	33.413	35.855	5000	0.202	170	1500	1330	L68	Agamidae	Stellagama_stellio	35	100.1	14.7902	35	102.5	12.4238	Lacertilia
ES100	S59	Hertz 1979	1979	18.339	-65.761	5000	18.3	-65.793	5000	0.039	270	850	580	L66	Anolidae	Anolis_gundlachi	10	5.33	2.05548	9	6.45	2.76	Lacertilia
ES7	S6	Avella et al. 2022	2022	41.28	-8.72	1000	41.8	-8.13	1000	0.52	35	800	765	L11	Viperidae	Vipera_latastei	32	457.188	54.0152	19	363.421	89.6607	Serpentes
ES101	S60	Hertz 1980	1980	14.836	-61.043	5000	14.622	-61.054	5000	0.214	15	650	635	L64	Anolidae	Anolis_roquet	9	4.56	2.52	10	3.35	0.790569	Lacertilia
ES102	S60	Hertz 1980	1980	18.186	-71.072	5000	19.042	-70.655	5000	0.856	5	1160	1155	L65	Anolidae	Anolis_cybotes	15	5.96	2.24633	15	7.49	2.13014	Lacertilia
ES103	S61	Hertz et al. 1979	1979	18.339	-65.761	5000	18.3	-65.793	5000	0.039	270	850	580	L66	Anolidae	Anolis_gundlachi	10	5.33	2.05548	9	6.45	2.76	Lacertilia
ES104	S62	Hertz et al. 1983	1983	33.211	35.658	5000	33.413	35.855	5000	0.202	170	1500	1330	L68	Agamidae	Stellagama_stellio	35	40.1	5.3	35	41.9	4.3	Lacertilia
ES105	S63	Holden et al. 2022	2022	40.627	-120.758	1000	40.632	-120.859	5000	0.005	1555	1842	287	L49	Colubridae	Thamnophis_elegans	469	502.205	50.897	1787	472.117	43.8729	Serpentes
ES106	S63	Holden et al. 2022	2022	40.627	-120.758	1000	40.632	-120.859	5000	0.005	1555	1842	287	L49	Colubridae	Thamnophis_elegans	469	49.7576	20.9815	1787	42.2122	15.4824	Serpentes
ES109	S65	Hu et al. 2019	2019	34	102.066	1000	34.916	98.2	1000	0.916	2930	4250	1320	L72	Agamidae	Phrynocephalus_vlangalii	40	6.07	1.01193	40	5.82	0.885438	Lacertilia
ES110	S66	Huey et al. 1990	1990	29.182	-102.961	5000	29.39	-103.203	5000	0.208	560	1036	476	L12	Phrynosomatidae	Sceloporus_merriami	419	50.9339	1.63078	461	52.1443	2.98087	Lacertilia
ES111	S66	Huey et al. 1990	1990	29.182	-102.961	5000	29.39	-103.203	5000	0.208	560	1036	476	L12	Phrynosomatidae	Sceloporus_merriami	419	50.9339	1.63078	461	52.1443	2.98087	Lacertilia
ES112	S67	Iraeta et al. 2006	2006	40.516	-3.783	1000	40.733	-3.999	1000	0.217	650	1300	650	L73	Lacertidae	Psammodromus_algirus	22	80.4	3.28329	26	80.8	4.07922	Lacertilia
ES113	S67	Iraeta et al. 2006	2006	40.516	-3.783	1000	40.733	-3.999	1000	0.217	650	1300	650	L73	Lacertidae	Psammodromus_algirus	22	10.7	1.40712	26	10.5	4.07922	Lacertilia
ES114	S68	Iraeta et al. 2010	2010	40.516	-3.783	1000	40.733	-3.999	1000	0.217	650	1300	650	L73	Lacertidae	Psammodromus_algirus	19	80.5	3.48712	13	82.3	3.245	Lacertilia
ES115	S69	Iraeta et al. 2011	2011	40.516	-3.783	1000	40.733	-3.999	1000	0.217	650	1300	650	L73	Lacertidae	Psammodromus_algirus	98	77.2367	4.08952	106	77.844	4.74535	Lacertilia
ES116	S69	Iraeta et al. 2011	2011	40.516	-3.783	1000	40.733	-3.999	1000	0.217	650	1300	650	L73	Lacertidae	Psammodromus_algirus	98	10.0031	1.80097	106	10.1131	1.89443	Lacertilia
ES8	S7	Ballinger 1979	1979	31.884	-109.205	5000	31.9028	-109.279	5000	0.018798	1675	2542	867	L126	Phrynosomatidae	Sceloporus_jarrovii	123	72	9.39576	104	76.9902	6.78261	Lacertilia
ES117	S70	Iraeta et al. 2013	2013	40.516	-3.783	1000	40.733	-3.999	1000	0.217	650	1300	650	L73	Lacertidae	Psammodromus_algirus	53	79.583	4.68594	63	81.0619	3.81912	Lacertilia
ES118	S71	Jin & Liu 2007	2007	31.327	88.546	5000	31.327	88.546	5000	0	2756	4565	1809	L76	Agamidae	Phrynocephalus_vlangalii	4	58.2	2.8	36	53.8	3	Lacertilia
ES119	S71	Jin et al. 2007	2007	36.037	101.431	5000	34.829	92.934	5000	1.208	2289	4565	2276	L75	Agamidae	Phrynocephalus_vlangalii	20	44.05	4.58803	91	52.4462	3.5004	Lacertilia
ES120	S72	Jovanovic Glavas et al. 2018	2018	45.22	19.37	1000	45.47	17.63	1000	0.25	120	400	280	L77	Scincidae	Ablepharus_kitaibelii	11	46.32	4.64327	129	43.99	4.73621	Lacertilia
ES121	S72	Jovanovic Glavas et al. 2018	2018	45.22	19.37	1000	45.47	17.63	1000	0.25	120	400	280	L77	Scincidae	Ablepharus_kitaibelii	5	1.37	0.380132	92	1.19	0.316525	Lacertilia
ES122	S73	Kidov et al. 2023	2023	38.42	48.563	1000	37.583	48.583	1000	0.837	1460	1900	440	L78	Scincidae	Ablepharus_bivittatus	54	44.1413	5.92755	4	49.2275	3.97	Lacertilia
ES123	S74	Kouyoumdjian et al. 2019	2019	42.906	1.344	5000	42.933	1.312	5000	0.027	427	1600	1173	L79	Lacertidae	Podarcis_muralis	30	62.9567	2.69773	17	60.2424	5.44344	Lacertilia
ES124	S74	Kouyoumdjian et al. 2019	2019	42.906	1.344	5000	42.933	1.312	5000	0.027	427	1600	1173	L79	Lacertidae	Podarcis_muralis	30	5.84833	0.854086	17	5.51941	1.36422	Lacertilia
ES126	S76	Kurnaz et al. 2018	2018	40.887	39.445	1000	41.231	42.438	1000	0.344	571	1690	1119	L81	Lacertidae	Darevskia_derjugini	31	50.1	3.11795	30	49.37	4.38178	Lacertilia
ES127	S77	Li et al. 2011	2011	40.266	109.966	1000	41.45	106.983	1000	1.184	1080	1620	540	L83	Lacertidae	Eremias_multiocellata	23	63.9	2.8775	43	59.3	2.62298	Lacertilia
ES128	S78	Li et al. 2014	2014	37.128	97.414	1000	34.748	98.124	1000	2.38	2910	4257	1347	L84	Agamidae	Phrynocephalus_vlangalii	67	55.74	4.01082	66	58.41	3.16837	Lacertilia
ES129	S78	Li et al. 2014	2014	37.128	97.414	1000	34.748	98.124	1000	2.38	2910	4257	1347	L84	Agamidae	Phrynocephalus_vlangalii	67	9.53	2.04634	66	9.52	1.94977	Lacertilia
ES130	S79	Liang et al. 2018	2018	47.433	87.25	1000	46.6	89.083	1000	0.833	670	908	238	L85	Agamidae	Phrynocephalus_helioscopus	13	46.0369	1.44804	24	50.34	1.95735	Lacertilia
ES131	S79	Liang et al. 2018	2018	47.433	87.25	1000	46.6	89.083	1000	0.833	670	908	238	L85	Agamidae	Phrynocephalus_helioscopus	13	3.52462	0.87339	24	4.54958	0.841657	Lacertilia
ES9	S8	Beaupre 1996	1996	29.182	-102.961	5000	29.39	-103.203	5000	0.208	560	1036	476	L12	Viperidae	Crotalus_lepidus	3	86.9	15.242	5	131.6	41.814	Serpentes
ES133	S80	Llevelyn et al. 2016	2016	-18.41	145.947	5000	-19.008	146.153	5000	0.598	60	950	890	L166	Scincidae	Lampropholis_coggeri	10	21.5	7.02658	192	39.38	3.82437	Lacertilia
ES134	S81	Llewelyn et al. 2018	2018	-19.499	146.616	5000	-18.964	146.103	5000	0.535	182	960	778	L86	Scincidae	Lampropholis_coggeri	128	1.05	0.32	138	1.25	0.29	Lacertilia
ES135	S82	Lu et al. 2014	2014	26.666	119.516	1000	25.966	108.533	1000	0.7	50	750	700	L87	Scincidae	Plestiodon_chinensis	18	108.7	5.09117	25	107.5	7	Lacertilia
ES136	S83	Lu et al. 2014	2014	26.666	119.516	1000	25.966	108.533	1000	0.7	50	750	700	L87	Scincidae	Plestiodon_chinensis	18	23.1	3.39411	25	21.3	4	Lacertilia
ES137	S84	Lu et al. 2018a	2018	34	102.066	1000	34.916	98.2	1000	0.916	3480	4270	790	L88	Agamidae	Phrynocephalus_vlangalii	366	55.8	3.82623	371	56.5	3.85227	Lacertilia
ES138	S84	Lu et al. 2018a	2018	34	102.066	1000	34.916	98.2	1000	0.916	3480	4270	790	L88	Agamidae	Phrynocephalus_vlangalii	366	6.7	1.33918	371	7.39	1.73352	Lacertilia
ES139	S85	Luiselli et al. 2005	2005	41.926	12.181	5000	42.187	13.347	1000	0.261	10	1800	1790	L89	Colubridae	Natrix_natrix	96	78.2375	15.088	12	55	21.6193	Serpentes
ES140	S86	Ma et al. 2019	2019	32.516	118.483	1000	45.316	127.283	1000	12.8	110	250	140	L91	Lacertidae	Takydromus_wolteri	86	51.1	2.78209	49	55.3	4.2	Lacertilia
ES143	S88	Meshaka & Delis 2010	2010	39.996	-77.631	5000	40.16	-79.271	5000	0.164	210	410	200	L143	Colubridae	Thamnophis_sirtalis	10	55.1	7.6	21	49.3	6	Serpentes
ES144	S89	Molina-Borja 2003	2003	29.146	-13.448	5000	28.633	-13.934	5000	0.513	20	300	280	L189	Lacertidae	Gallotia_atlantica	46	13.6022	4.57637	50	4.9	1.14213	Lacertilia
ES145	S89	Molina-Borja 2003	2003	29.146	-13.448	5000	28.633	-13.934	5000	0.513	20	300	280	L189	Lacertidae	Gallotia_atlantica	46	78.413	5.65282	50	59.868	3.9792	Lacertilia
ES10	S9	Beltran et al. 2020a	2020	-33.846	151.072	5000	-31.333	151.65	1000	2.513	65	1400	1335	L14	Scincidae	Saiphos_equalis	13	4.49231	0.765356	8	4.8375	1.00276	Lacertilia
ES11	S9	Beltran et al. 2020a	2020	-33.846	151.072	5000	-31.333	151.65	1000	2.513	65	1400	1335	L14	Scincidae	Saiphos_equalis	13	77.0769	3.37791	8	79.125	4.01559	Lacertilia
ES146	S90	Monasterio et al. 2016	2016	40.276	-5.23	5000	40.268	-5.267	5000	0.008	1800	2100	300	L96	Lacertidae	Iberolacerta_cyreni	15	75.5	3.87298	31	73.1	3.89744	Lacertilia
ES147	S90	Monasterio et al. 2016	2016	41.464	-3.215	5000	40.785	-3.976	5000	0.679	1800	2200	400	L97	Lacertidae	Iberolacerta_cyreni	57	71.6	6.79485	45	69.7	5.36656	Lacertilia
ES148	S91	Orlova 2003	2003	56.512	85.058	5000	48.784	86.028	5000	7.728	160	1600	1440	L101	Lacertidae	Zootoca_vivipara	58	58.9	6.16878	28	54.3	4.97401	Lacertilia
ES149	S92	Ortega et al. 2015	2015	40.733	-4.033	1000	40.783	-4.05	1000	0.05	1250	1750	500	L183	Lacertidae	Podarcis_hispanicus	62	5.75484	0.612645	65	5.5	0.612048	Lacertilia
ES150	S93	Palacios & Bronikowski 2017	2017	40.627	-120.758	5000	40.632	-120.859	5000	0.005	1555	1842	287	L49	Colubridae	Thamnophis_elegans	20	629.5	49.1	12	483.5	67.9	Serpentes
ES151	S94	Patterson 1991	1991	-15.385	35.33	5000	-15.908	35.658	5000	0.523	900	2100	1200	L193	Scincidae	Trachylepis_striata	10	12.4	3.4	10	10.8	2.3	Lacertilia
ES152	S95	Perez-Mendoza et al. 2018	2018	19.24	-97.99	1000	19.22	-99.28	1000	0.02	3260	3498	238	L2	Viperidae	Crotalus_triseriatus	5	464.54	47.8526	8	421.2	41.5258	Serpentes
ES153	S95	Perez-Mendoza et al. 2018	2018	19.24	-97.99	1000	19.22	-99.28	1000	0.02	3260	3498	238	L2	Viperidae	Crotalus_triseriatus	5	133.98	20.692	8	101.55	43.1708	Serpentes
ES154	S96	Plasman et al. 2020	2020	19.245	-97.926	1000	19.24	-98.034	1000	0.005	2600	4150	1550	L37	Phrynosomatidae	Sceloporus_grammicus	10	6.25	2.12132	10	3.5	0.851469	Lacertilia
ES155	S97	Plasman et al. 2022	2022	19.245	-97.926	1000	19.24	-98.034	1000	0.005	2600	4150	1550	L37	Phrynosomatidae	Sceloporus_grammicus	20	62.3	6.61816	20	47.3	4.31765	Lacertilia
ES156	S97	Plasman et al. 2022	2022	19.245	-97.926	1000	19.24	-98.034	1000	0.005	2600	4150	1550	L37	Phrynosomatidae	Sceloporus_grammicus	20	6.69	2.25386	20	3.25	0.932173	Lacertilia
ES157	S98	Punzo 2007	2007	26.55	-101.083	1000	29.233	-104.766	1000	2.683	74	1610	1536	L104	Phrynosomatidae	Cophosaurus_texanus	135	60.2187	7.19085	112	60.2179	8.24219	Lacertilia
ES158	S99	Qualls & Andrews 2008	2008	31.884	-109.205	5000	31.915	-109.285	5000	0.031	1800	2400	600	L8	Phrynosomatidae	Sceloporus_virgatus	20	58.9	3.2	15	62.3	3.1	Lacertilia
ES159	S100	Beser et al. 2020	2020	37.583	35.833	100	38.016	36.083	100	0.433	678	1200	522	L197	Lacertidae	Anatololacerta_danfordi	31	57.2716	5.77615	17	55.4476	5.99972	Lacertilia
ES160	S101	Gul et al. 2015b	2015	41.099	31.254	100	40.553	31.264	100	0.546	50	1200	1150	L198	Lacertidae	Darevskia_bithynica	18	62.5156	4.1784	36	61.5367	3.69209	Lacertilia
ES161	S102	Capula et al. 1995	1995	42.133	11.901	5000	46.507	13.575	5000	4.374	375	1000	625	L199	Colubridae	Coronella_austriaca	20	49.83	4.24816	26	50.0369	6.11716	Serpentes
ES162	S103	Chabaud et al. 2022	2022	44.954	-0.67	1000	42.859	1.107	1000	2.095	40	1405	1365	L200	Lacertidae	Zootoca_vivipara	10	52	3.86	14	53.57	3.23	Lacertilia
ES163	S103	Chabaud et al. 2022	2022	44.954	-0.67	1000	42.859	1.107	1000	2.095	40	1405	1365	L200	Lacertidae	Zootoca_vivipara	10	2.5	0.54	14	2.74	0.51	Lacertilia
ES164	S103	Chabaud et al. 2022	2022	44.58	-0.469	1000	42.808	1.38	1000	1.772	76	1246	1170	L201	Lacertidae	Zootoca_vivipara	12	49.17	4.24	10	52.8	2.25	Lacertilia
ES165	S103	Chabaud et al. 2022	2022	44.58	-0.469	1000	42.808	1.38	1000	1.772	76	1246	1170	L201	Lacertidae	Zootoca_vivipara	12	2.05	0.47	10	2.67	0.24	Lacertilia
ES166	S103	Chabaud et al. 2022	2022	43.102	-0.352	1000	42.959	-0.332	1000	0.143	370	1224	854	L202	Lacertidae	Zootoca_vivipara	10	51.7	1.49	8	55.88	1.46	Lacertilia
ES167	S103	Chabaud et al. 2022	2022	43.102	-0.352	1000	42.959	-0.332	1000	0.143	370	1224	854	L202	Lacertidae	Zootoca_vivipara	10	2.42	0.25	8	3.42	0.35	Lacertilia
ES168	S103	Chabaud et al. 2022	2022	42.993	0.905	1000	42.861	1.083	1000	0.132	465	1054	589	L202	Lacertidae	Zootoca_vivipara	9	48.78	3.7	12	52	2.98	Lacertilia
ES169	S103	Chabaud et al. 2022	2022	42.993	0.905	1000	42.861	1.083	1000	0.132	465	1054	589	L202	Lacertidae	Zootoca_vivipara	9	2.15	0.43	12	2.44	0.47	Lacertilia
ES170	S103	Chabaud et al. 2022	2022	43.133	-0.455	1000	42.961	1.437	1000	0.172	467	990	523	L203	Lacertidae	Zootoca_vivipara	12	52.25	1.6	12	50	3.54	Lacertilia
ES171	S103	Chabaud et al. 2022	2022	43.133	-0.455	1000	42.961	1.437	1000	0.172	467	990	523	L203	Lacertidae	Zootoca_vivipara	12	2.84	0.14	12	2.48	0.52	Lacertilia
ES172	S103	Chabaud et al. 2022	2022	43.099	0.535	1000	43.064	-0.471	1000	0.035	488	900	412	L203	Lacertidae	Zootoca_vivipara	12	51.75	2.86	10	54.9	3.93	Lacertilia
ES173	S103	Chabaud et al. 2022	2022	43.099	0.535	1000	43.064	-0.471	1000	0.035	488	900	412	L203	Lacertidae	Zootoca_vivipara	12	2.69	0.36	10	3.48	0.67	Lacertilia
ES174	S104	Cruz-Elizalde et al. 2023	2023	25.34	-101.06	100	22.74	-102.62	100	2.6	1650	2156	506	L204	Phrynosomatidae	Sceloporus_grammicus	14	51.23	7.4094	6	50.17	7.05436	Lacertilia
ES175	S104	Cruz-Elizalde et al. 2023	2023	22.62	-100.41	100	20.18	-98.73	100	2.44	1671	2740	1069	L205	Phrynosomatidae	Sceloporus_grammicus	5	45.8	4.42787	20	48.31	7.15542	Lacertilia
ES176	S104	Cruz-Elizalde et al. 2023	2023	17.58	-99.5	100	19.86	-98.95	100	2.28	1685	2640	955	L206	Phrynosomatidae	Sceloporus_grammicus	27	57.81	3.48004	45	61.68	7.84653	Lacertilia
ES177	S104	Cruz-Elizalde et al. 2023	2023	18.65	-99.64	100	19.25	-99.21	100	0.6	1760	2595	835	L207	Phrynosomatidae	Sceloporus_grammicus	16	56.69	4.36	19	59.6	4.27598	Lacertilia
ES178	S104	Cruz-Elizalde et al. 2023	2023	20.84	-99.71	100	19.27	-98.06	100	1.57	2060	2575	515	L208	Phrynosomatidae	Sceloporus_grammicus	17	53.25	5.89506	15	56.1	6.89435	Lacertilia
ES179	S105	Jameson et al. 1980	1980	38.6936	-121.104	5000	38.9896	-120.528	5000	0.296074	150	1500	1350	L210	Phrynosomatidae	Sceloporus_occidentalis	489	65.017	11.0557	440	65.8002	12.5456	Lacertilia
ES180	S105	Jameson et al. 1980	1980	38.6936	-121.104	5000	38.9896	-120.528	5000	0.296074	150	1500	1350	L210	Phrynosomatidae	Sceloporus_occidentalis	489	9.0211	3.87582	440	10.1809	4.04311	Lacertilia
ES181	S106	Ortega et al. 2019	2019	43.073	1.358	100	42.748	1.84	100	0.325	400	1400	1000	L211	Lacertidae	Podarcis_liolepis	14	52.5857	4.74465	18	57.2778	4.68935	Lacertilia
ES182	S106	Ortega et al. 2019	2019	43.073	1.358	100	42.748	1.84	100	0.325	400	1400	1000	L211	Lacertidae	Podarcis_liolepis	6	50.3	4.65403	5	55.4	4.69574	Lacertilia
ES183	S107	Perera et al. 2006	2006	34.114	-4.046	1000	31.205	-7.855	100	2.909	1480	2650	1170	L212	Lacertidae	Scelarcis_perspicillata	12	51.375	6.65108	26	58.115	6.33808	Lacertilia
ES184	S108	Perry et al. 2024	2024	42.997	-0.601	1000	42.984	0.071	1000	0.013	421	2342	1921	L213	Lacertidae	Podarcis_muralis	10	59.991	4.64713	5	57.232	4.30263	Lacertilia
ES185	S108	Perry et al. 2024	2024	42.997	-0.601	1000	42.984	0.071	1000	0.013	421	2342	1921	L213	Lacertidae	Podarcis_muralis	10	4.753	1.03674	5	4.27	1.30866	Lacertilia
ES186	S108	Perry et al. 2024	2024	42.901	1.032	1000	42.918	0.126	1000	0.017	557	2288	1731	L214	Lacertidae	Podarcis_muralis	15	63.9787	5.02475	29	58.9369	4.05764	Lacertilia
ES187	S108	Perry et al. 2024	2024	42.901	1.032	1000	42.918	0.126	1000	0.017	557	2288	1731	L214	Lacertidae	Podarcis_muralis	15	5.67467	1.52594	29	4.34034	0.967155	Lacertilia
ES188	S108	Perry et al. 2024	2024	42.848	-0.552	1000	42.919	0.19	1000	0.071	656	2073	1417	L215	Lacertidae	Podarcis_muralis	11	59.3791	4.67587	24	57.232	4.30263	Lacertilia
ES189	S108	Perry et al. 2024	2024	42.848	-0.552	1000	42.919	0.19	1000	0.071	656	2073	1417	L215	Lacertidae	Podarcis_muralis	11	4.77273	0.786716	24	4.27	1.30866	Lacertilia
ES190	S108	Perry et al. 2024	2024	42.989	0.228	1000	42.909	0.167	1000	0.08	669	1792	1123	L216	Lacertidae	Podarcis_muralis	11	64.1927	4.55003	18	60.8978	5.38908	Lacertilia
ES191	S108	Perry et al. 2024	2024	42.989	0.228	1000	42.909	0.167	1000	0.08	669	1792	1123	L216	Lacertidae	Podarcis_muralis	11	5.82636	1.6458	18	5.33944	1.60364	Lacertilia
ES192	S108	Perry et al. 2024	2024	42.872	-0.554	1000	45.527	6.673	1000	2.655	772	1628	856	L217	Lacertidae	Podarcis_muralis	11	59.9545	4.37907	10	63.771	2.46106	Lacertilia
ES193	S108	Perry et al. 2024	2024	42.872	-0.554	1000	45.527	6.673	1000	2.655	772	1628	856	L217	Lacertidae	Podarcis_muralis	11	5.23182	1.19297	10	5.518	1.26492	Lacertilia
ES194	S108	Perry et al. 2024	2024	43.006	0.14	1000	42.798	-0.531	1000	0.208	774	1600	826	L218	Lacertidae	Podarcis_muralis	17	61.9365	4.84857	11	57.6482	3.0822	Lacertilia
ES195	S108	Perry et al. 2024	2024	43.006	0.14	1000	42.798	-0.531	1000	0.208	774	1600	826	L218	Lacertidae	Podarcis_muralis	17	5.33187	1.78823	11	4.63273	0.913533	Lacertilia
ES196	S109	Pettersen et al. 2023	2023	42.07	1.954	100	42.279	13.189	1000	0.209	130	1000	870	L219	Lacertidae	Podarcis_muralis	24	65.8333	3.31881	26	59.3077	4.37053	Lacertilia
ES197	S109	Pettersen et al. 2023	2023	42.07	1.954	100	42.279	13.189	1000	0.209	130	1000	870	L219	Lacertidae	Podarcis_muralis	24	7.0475	1.35238	26	5.00885	0.948157	Lacertilia
ES198	S110	Pinzón-Barrera et al. 2024	2024	4.489	-75.285	100	4.614	-74.312	100	0.125	1600	2200	600	L220	Anolidae	Anolis_tolimensis	8	50.35	2.1948	10	47.33	6.79069	Lacertilia
ES199	S110	Pinzón-Barrera et al. 2024	2024	4.489	-75.285	100	4.614	-74.312	100	0.125	1600	2200	600	L220	Anolidae	Anolis_tolimensis	8	2.39125	0.221903	10	2.85	0.488194	Lacertilia

## Sheet: BodyTemp
effectSizeID	studyID	author	year	decimalLatLow	decimalLongLow	errorInMetersLow	decimalLatHigh	decimalLongHigh	errorInMetersHigh	latitudeDiff	elevationLow	elevationHigh	elevationRange	locationID	family	speciesName	nLow	meanLow	sdLow	nHigh	meanHigh	sdHigh	Suborder
ES1	S1	Adolph 1990	1990	34.45	-117.75	1000	34.3833	-117.667	1000	0.066667	1250	2230	980	L1	Phrynosomatidae	Sceloporus_occidentalis	125	35.9	1.56525	124	34.6	2.11575	Lacertilia
ES2	S1	Adolph 1990	1990	34.3833	-117.667	1000	34.366	-117.8	1000	0.017333	2230	2580	350	L1	Phrynosomatidae	Sceloporus_graciosus	148	34.8	1.82483	132	34.1	2.75739	Lacertilia
ES3	S2	Andrews et al. 1999	1999	19.35	-98.6667	5000	19.1167	-99.7667	5000	0.233333	3200	4100	900	L7	Phrynosomatidae	Sceloporus_bicanthalis	88	30.7	2.627	77	27.1	3.422	Lacertilia
ES4	S3	Artacho et al. 2017	2017	-42.9543	-72.6649	1000	-35.6041	-71.054	1000	7.35019	50	1100	1050	L9	Liolaemidae	Liolaemus_pictus	76	33.093	1.82	81	32.43	2.72	Lacertilia
ES5	S4	Beaupre 1995a	1995	29.182	-102.961	5000	29.39	-103.203	5000	0.208	560	1036	476	L12	Viperidae	Crotalus_lepidus	2467	29.9	1.98676	5033	28.79	2.83775	Serpentes
ES6	S5	Belasen et al. 2017	2017	37.05	25.383	1000	37.108	25.533	1000	0.058	25	636	611	L13	Lacertidae	Podarcis_erhardii	55	33.47	0.83	100	33.964	0.993	Lacertilia
ES7	S6	Benabib & Congdon 1992	1992	18.605	-95.077	5000	18.388	-94.94	5000	0.217	45	1000	955	L15	Phrynosomatidae	Sceloporus_variabilis	81	32.4	2.7	91	28.9	3.72	Lacertilia
ES8	S7	Bodensteiner et al. 2021	2021	42.964	1.102	1000	42.909	0.17	1000	0.055	425	1812	1387	L16	Lacertidae	Podarcis_muralis	90	32.53	3.415	111	29.92	3.582	Lacertilia
ES13	S11	Conover et al. 2015	2015	17.96	-71.19	1000	18.17	-71.25	1000	0.21	13	1236	1223	L28	Anolidae	Anolis_cybotes	18	30.9	1.273	20	26.7	11.18	Lacertilia
ES14	S12	Crowley 1985a	1985	35.156	-106.511	5000	37.028	-105.763	5000	1.872	1750	2400	650	L150	Phrynosomatidae	Sceloporus_undulatus	193	33.52	1.95	213	35.14	0.3	Lacertilia
ES15	S13	Dyugmedzhiev et al. 2021	2021	43.166	24.05	1000	42.483	23.183	1000	0.683	280	1015	735	L188	Viperidae	Vipera_ammodytes	213	27.93	3.70259	50	25.9636	4.24859	Serpentes
ES17	S15	Galoyan et al. 2019	2019	40.514	44.39	5000	41.048	43.824	5000	0.534	1900	2030	130	L48	Lacertidae	Darevskia_valentini	23	31.9565	1.86627	29	32.1345	2.45958	Lacertilia
ES18	S16	Gillbert & Miles 2019	2019	32.293	-110.973	5000	32.303	-110.802	5000	0.01	725	1825	1100	L53	Phrynosomatidae	Urosaurus_ornatus	68	37.5706	0.83883	59	34.8458	1.55834	Lacertilia
ES20	S18	Gutierrez et al. 2010	2010	-41.129	-71.346	1000	-41.266	-71.32	1000	0.137	771	1700	929	L60	Liolaemidae	Liolaemus_pictus	33	32.6	5.17011	30	28.9	4.38178	Lacertilia
ES21	S19	Gvozdik 2002	2002	49.883	17.2	1000	50.033	17.199	1000	0.15	250	1450	1200	L157	Lacertidae	Zootoca_vivipara	95	31.1	2.92404	50	28.7	3.53553	Lacertilia
ES22	S20	Hertz & Huey 1981	1981	18.186	-71.072	5000	18.926	-70.698	5000	0.74	5	1150	1145	L67	Anolidae	Anolis_cybotes	116	31.4	2.04636	102	29.9	1.61592	Lacertilia
ES23	S21	Hertz 1981	1981	14.853	-61.09	5000	14.799	-61.151	5000	0.054	20	650	630	L168	Anolidae	Anolis_roquet	178	28.6	1.33417	150	24.3	1.22474	Lacertilia
ES24	S21	Hertz 1981	1981	18.339	-65.761	5000	18.3	-65.793	5000	0.039	270	850	580	L66	Anolidae	Anolis_gundlachi	179	25.6	1.33791	164	21.8	1.28062	Lacertilia
ES25	S22	Hertz 1992	1992	18.2	-66.819	5000	18.153	-66.771	5000	0.047	210	1130	920	L164	Anolidae	Anolis_gundlachi	257	24.8805	1.70061	210	21.24	1.37551	Lacertilia
ES26	S22	Hertz 1992	1992	18.103	-67.048	5000	18.153	-66.771	5000	0.05	90	1150	1060	L165	Anolidae	Anolis_cristatellus	240	27.3667	3.37913	264	25.7284	3.91132	Lacertilia
ES27	S23	Hertz et al. 1983	1983	33.211	35.658	5000	33.413	35.855	5000	0.202	170	1500	1330	L68	Agamidae	Stellagama_stellio	35	36	1.788	35	32.9	3.924	Lacertilia
ES28	S24	Holden et al. 2022	2022	40.627	-120.758	1000	40.632	-120.859	5000	0.005	1555	1842	287	L49	Colubridae	Thamnophis_elegans	227	26.3714	3.91783	507	24.4807	3.54924	Serpentes
ES29	S25	Jaramillo-Alba et al. 2020	2020	19.24	-97.99	1000	19.08	-97.31	1000	0.16	3100	3600	500	L74	Viperidae	Crotalus_triseriatus	82	23.72	5.70489	94	22.16	5.62331	Serpentes
ES30	S26	Lemos-Espinal & Ballinger 1995b	1995	19.178	-98.642	1000	19.178	-98.642	1000	0	3700	4400	700	L82	Phrynosomatidae	Sceloporus_grammicus	293	31.5834	1.89113	245	31.2177	2.55141	Lacertilia
ES31	S27	Luiselli & Zimmermann 1997	1997	42.133	12	1000	46.766	15.515	1000	4.633	150	270	120	L90	Colubridae	Natrix_tessellata	26	28.5615	3.07456	62	27.5032	3.314	Serpentes
ES32	S28	Mathies & Andrews 1995	1995	31.605	-110.5	5000	31.92	-109.251	5000	0.315	1463	2758	1295	L92	Phrynosomatidae	Sceloporus_scalaris	52	33.55	2.76451	56	30.225	4.57197	Lacertilia
ES33	S29	Medina et al. 2009	2009	-46.615	-71.25	1000	-43.016	-70.783	1000	3.599	263	626	363	L93	Liolaemidae	Liolaemus_bibronii	47	27.7	3.83917	86	28.33	4.45134	Lacertilia
ES34	S30	Mendez-Galeano et al. 2020	2020	4.615	-74.312	1000	4.56	-73.999	1000	0.055	2200	3400	1200	L94	Anolidae	Anolis_heterodermus	10	19.8	2.8	52	18.1	5	Lacertilia
ES35	S31	Miranda-Calle et al. 2021	2021	-16.633	-68.033	1000	-16.699	-68.083	1000	0.066	3000	4100	1100	L95	Liolaemidae	Liolaemus_aparicioi	27	35.38	2.04	53	32.22	2.83	Lacertilia
ES36	S32	Munoz & Losos 2018	2018	18.435	-70.592	1000	18.73	-70.6	1000	0.295	13	2450	2437	L98	Anolidae	Anolis_cybotes	104	30.3	3.6	58	29.7	2.6	Lacertilia
ES37	S32	Munoz & Losos 2018	2018	17.955	-71.188	1000	18.287	-71.712	1000	0.332	45	2320	2275	L99	Anolidae	Anolis_cybotes	83	29.8	2.3	68	28.9	2.4	Lacertilia
ES38	S33	Munoz et al. 2014	2014	17.955	-71.188	1000	18.168	-71.28	1000	0.213	45	1395	1350	L158	Anolidae	Anolis_cybotes	45	30.1	2.01246	11	28.6	2.98496	Lacertilia
ES39	S34	Rodriguez‐Diaz & Brana 2012	2012	43.392	-4.616	5000	43.075	-5.243	5000	0.317	220	1780	1560	L114	Lacertidae	Zootoca_vivipara	21	31	1.8	66	31.2	1.6	Lacertilia
ES40	S35	Sannolo et al. 2020	2020	40.516	-3.783	1000	40.733	-3.999	1000	0.217	650	1300	650	L73	Lacertidae	Psammodromus_algirus	58	31.6	2.7	66	31.6	2.1	Lacertilia
ES41	S36	Scali 2011	2011	44.172	8.345	1000	44.687	9.306	1000	0.515	0	375	375	L119	Colubridae	Natrix_maura	37	22.88	5.05	20	24.85	3.53	Serpentes
ES42	S36	Scali 2011	2011	45.431	8.829	1000	44.687	9.306	1000	0.744	110	375	265	L120	Colubridae	Natrix_tessellata	36	23.21	4.03	37	23.94	2.93	Serpentes
ES43	S37	Smith & Ballinger 1994a	1994	31.876	-109.206	5000	31.904	-109.28	5000	0.028	1700	2600	900	L125	Phrynosomatidae	Sceloporus_jarrovii	508	32.5	4.50777	562	31.1	4.74131	Lacertilia
ES44	S38	Smith & Ballinger 1995	1995	31.929	-108.809	5000	31.876	-109.206	5000	0.053	1350	1700	350	L127	Phrynosomatidae	Urosaurus_ornatus	429	34.8	2.07123	57	35	3.01993	Lacertilia
ES45	S39	Van Damme et al. 1989	1989	42.533	8.716	1000	42.416	8.916	1000	0.117	0	1450	1450	L140	Lacertidae	Podarcis_tiliguerta	102	34.02	2.92886	130	30.81	3.8766	Lacertilia
ES46	S40	Van Damme et al. 1990	1990	51.416	4.416	1000	47.033	10.549	1000	4.383	25	2000	1975	L161	Lacertidae	Zootoca_vivipara	1086	29.9	3.29545	264	26.7	3.24962	Lacertilia
ES47	S41	Vega-Perez et al. 2019	2019	19.245	-97.926	1000	19.24	-98.034	1000	0.005	2600	4150	1550	L37	Phrynosomatidae	Sceloporus_grammicus	344	31.6	3.2	218	27.5	5.1	Lacertilia
ES48	S42	Wu et al. 2018	2018	34	102.066	1000	34.916	98.2	1000	0.916	2930	4250	1320	L72	Agamidae	Phrynocephalus_vlangalii	233	32	3.05287	224	31.3	4.48999	Lacertilia
ES49	S43	Zamora-Camacho et al. 2015	2015	37.05	-3.29	5000	37.05	-3.29	5000	0	700	2500	1800	L18	Lacertidae	Psammodromus_algirus	81	33.11	5.13	112	31.31	4.02154	Lacertilia
ES50	S44	Valdecados et al. 2013	2013	-23.9129	-66.1674	1000	-24.2269	-66.261	1000	0.314044	3478	3886	408	L194	Liolaemidae	Liolaemus_irregularis	52	36.59	1.37	22	36.44	1.53	Lacertilia
ES51	S45	Medina et al. 2011	2011	-46.616	-71.25	1000	-43.016	-70.7833	1000	3.6	263	626	363	L195	Liolaemidae	Liolaemus_boulengeri	60	27.76	4.18282	98	28.92	4.94975	Lacertilia
ES52	S45	Medina et al. 2011	2011	-43.016	-70.7833	1000	-42.866	-71.2	1000	0.15	626	1400	774	L196	Liolaemidae	Liolaemus_lineomaculatus	90	26.15	3.8896	62	25.8	5.04777	Lacertilia

## Sheet: EggSize
effectSizeID	studyID	author	year	decimalLatLow	decimalLongLow	errorInMetersLow	decimalLatHigh	decimalLongHigh	errorInMetersHigh	latitudeDiff	elevationLow	elevationHigh	elevationRange	locationID	family	speciesName	nLow	meanLow	sdLow	nHigh	meanHigh	sdHigh
ES1	S1	Cruz-Elizalde & Ramirez-Bautista 2016	2016	21.162	-98.317	1000	20.26	-98.191	1000	0.902	140	1845	1705	L29	Phrynosomatidae	Sceloporus_variabilis	19	698	139.049	13	751	138.814
ES2	S2	Ferguson & Talent 1993	1993	36.353	-98.584	5000	37.204	-113.169	5000	0.851	450	1100	650	L162	Phrynosomatidae	Sceloporus_undulatus	9	0.24	0.03	9	0.47	0.06
ES3	S3	Liang et al. 2018	2018	47.433	87.25	1000	46.6	89.083	1000	0.833	670	908	238	L85	Agamidae	Phrynocephalus_helioscopus	35	14.956	1.42992	90	14.8181	1.63888
ES4	S3	Liang et al. 2018	2018	47.433	87.25	1000	46.6	89.083	1000	0.833	670	908	238	L85	Agamidae	Phrynocephalus_helioscopus	35	8.18886	0.472265	90	8.579	0.539744
ES5	S4	Ortega et al. 2015	2015	40.733	-4.033	1000	40.783	-4.05	1000	0.05	1250	1750	500	L183	Lacertidae	Podarcis_hispanicus	30	11.34	0.985901	32	11.15	0.961665
ES6	S4	Ortega et al. 2015	2015	40.733	-4.033	1000	40.783	-4.05	1000	0.05	1250	1750	500	L183	Lacertidae	Podarcis_hispanicus	30	6.49	0.438178	32	6.72	0.452548
ES7	S5	Sun et al. 2013	2013	34.266	-90.033	1000	39.283	-86.833	1000	5.017	95	200	105	L132	Lacertidae	Takydromus_wolteri	21	0.19	0.0458258	25	0.2	0.05
ES8	S5	Sun et al. 2013	2013	34.266	-90.033	1000	39.283	-86.833	1000	5.017	95	200	105	L132	Lacertidae	Eremias_argus	17	0.37	0.0412311	28	0.36	0.052915
ES9	S6	Tanaka & Mori 2010	2010	34.916	136.066	1000	30.333	130.533	1000	4.583	340	1200	860	L133	Colubridae	Elaphe_quadrivirgata	43	39	3.7	12	53.7	7.2
ES10	S6	Tanaka & Mori 2010	2010	34.916	136.066	1000	30.333	130.533	1000	4.583	340	1200	860	L133	Colubridae	Elaphe_quadrivirgata	43	19.9	1.3	12	18.1	1.2
ES11	S6	Tanaka & Mori 2010	2010	34.916	136.066	1000	30.333	130.533	1000	4.583	340	1200	860	L133	Colubridae	Elaphe_quadrivirgata	43	9.4	1.3	12	11.4	1.5
ES12	S7	Telemeco 2014	2014	37.422	-122.178	1000	32.751	-116.452	1000	4.671	40	1170	1130	L134	Anguidae	Elgaria_multicarinata	12	1.16	0.034641	13	1.07	0.0360555
ES13	S8	Tinkle & Ballinger 1972	1972	33.333	-81.724	5000	39.282	-109.043	5000	5.949	100	1500	1400	L135	Phrynosomatidae	Sceloporus_undulatus	13	0.33	0.072111	8	0.42	0.0565685
ES14	S9	Verdu-Ricoy et al. 2014	2014	40.016	-3.586	1000	40.726	-4.023	1000	0.71	594	1230	636	L141	Lacertidae	Psammodromus_algirus	9	0.4	0.06	7	0.41	0.052915
ES15	S10	Vinegar 1975a	1975	32.493	-108.76	5000	32.877	-108.222	5000	0.384	1219	2057	838	L142	Phrynosomatidae	Sceloporus_undulatus	15	0.24	0.041	13	0.29	0.053
ES16	S11	Wang et al. 2024	2024	23.05	112.45	1000	18.833	109.516	1000	4.217	10	990	980	L144	Lacertidae	Takydromus_sexlineatus	197	0.16	0.0277974	60	0.186333	0.0282716

## Sheet: Mean age
effectSizeID	studyID	author	year	decimalLatLow	decimalLongLow	errorInMetersLow	decimalLatHigh	decimalLongHigh	errorInMetersHigh	latitudeDiff	elevationLow	elevationHigh	elevationRange	locationID	family	speciesName	nLow	meanLow	sdLow	nHigh	meanHigh	sdHigh
ES1	S1	Bulbul et al. 2016a	2016	41.483	41.53	5000	41.253	42.074	5000	0.23	17	1484	1467	L17	Lacertidae	Darevskia_parvula	45	5.09	1.18	44	5.89	1.39
ES2	S2	Bulbul et al. 2016b	2016	41.253	41.358	1000	41.18	41.646	1000	0.073	450	2250	1800	L169	Lacertidae	Darevskia_clarkorum	54	6.07	1.69015	31	6.97	2.17143
ES3	S3	Candan 2021	2021	41.193	42.856	1000	40.252	42.647	1000	0.941	1766	2037	271	L20	Lacertidae	Lacerta_agilis	23	4.56	1.068	24	4.796	1.113
ES4	S4	Comas et al. 2019	2019	37.05	-3.29	5000	37.05	-3.29	5000	0	300	2500	2200	L18	Lacertidae	Psammodromus_algirus	23	2.56	1.52	23	2.73	1.52
ES5	S5	Eroglu et al. 2018	2018	41.885	27.351	1000	39.705	26.851	1000	2.18	475	1646	1171	L42	Lacertidae	Podarcis_muralis	53	6.17	2.11123	40	8.75	2.97254
ES6	S6	Filippakopoulou et al. 2014	2014	40.7	0.75	1000	37.166	-4.166	1000	3.534	5	485	480	L44	Colubridae	Natrix_maura	57	9.91597	3.87037	37	10.7977	4.45281
ES7	S7	Fornasiero et al. 2016	2016	46.116	-0.416	1000	42.331	10.31	1000	3.785	90	350	260	L45	Colubridae	Hierophis_viridiflavus	65	12.06	5.06	26	19.35	5.87
ES8	S8	Gul et al. 2014	2014	41.421	42.41	1000	41.075	42.451	1000	0.346	700	2137	1437	L59	Lacertidae	Darevskia_rudis	28	5.85357	0.972163	19	4.56316	0.812042
ES9	S9	Gul et al. 2015	2015	36.79	36.83	1000	37.877	39.878	1000	1.087	697	1058	361	L58	Lacertidae	Apathya_cappadocica	20	5.64997	0.825358	15	4.46665	1.02778
ES10	S10	Gutierrez et al. 2013	2013	-41.129	-71.346	1000	-41.266	-71.32	1000	0.137	771	1700	929	L60	Liolaemidae	Liolaemus_pictus	21	5.61905	1.26774	18	5.16667	1.60154
ES11	S11	Kidov et al. 2023	2023	38.42	48.563	1000	37.583	48.583	1000	0.837	1460	1900	440	L78	Scincidae	Ablepharus_bivittatus	54	3.05741	1.24903	4	3.25	0.5
ES12	S12	Kurnaz et al. 2018	2018	40.887	39.445	1000	41.231	42.438	1000	0.344	571	1690	1119	L81	Lacertidae	Darevskia_derjugini	31	4.42	1.11355	30	4.87	1.36931
ES13	S13	Lu et al. 2018a	2018	34	102.066	1000	34.916	98.2	1000	0.916	3480	4270	790	L88	Agamidae	Phrynocephalus_vlangalii	25	3.68	1.2	19	3	0.958958
ES14	S14	Rohr 1997	1997	-37.833	146.166	1000	-37.833	146.25	1000	0	600	1550	950	L115	Scincidae	Eulamprus_tympanum	29	4.24	2.90799	19	7.16	2.92046
ES15	S15	Seren et al. 2023	2023	28.046	-16.536	5000	28.273	-16.64	5000	0.227	100	3600	3500	L122	Lacertidae	Gallotia_galloti	15	6.46667	1.35576	9	5.88889	2.848
ES16	S16	Uzum et al. 2018	2018	36.083	32.846	1000	37.62	36.343	1000	1.537	22	1083	1061	L137	Lacertidae	Phoenicolacerta_laevis	50	6.3548	1.5779	43	5.67395	1.76679
ES17	S17	Beser et al. 2020	2020	37.583	35.833	100	38.016	36.083	100	0.02	678	1200	522	L197	Lacertidae	Anatololacerta_danfordi	31	8.61387	2.03675	17	6.47176	1.61228
ES18	S18	Gul et al. 2015b	2015	41.099	31.254	100	40.553	31.264	100	1.13333	50	1200	1150	L198	Lacertidae	Darevskia_bithynica	18	5.05333	1.32914	36	4.85778	1.16516

## Sheet: LowerThermalLimit
effectSizeID	studyID	author	year	decimalLatLow	decimalLongLow	errorInMetersLow	decimalLatHigh	decimalLongHigh	errorInMetersHigh	latitudeDiff	elevationLow	elevationHigh	elevationRange	locationID	family	speciesName	nLow	meanLow	sdLow	nHigh	meanHigh	sdHigh
ES1	S1	Anderson et al. 2022	2022	-37.9727	147.604	1000	-37.1116	147.179	1000	0.86116	17	1546	1529	L6	Scincidae	Lampropholis_guichenoti	14	8.39286	1.38256	17	6.19706	0.74592
ES2	S2	Belasen et al. 2017	2017	37.05	25.383	1000	37.108	25.533	1000	0.058	25	636	611	L13	Lacertidae	Podarcis_erhardii	12	11.51	0.54	21	12.6148	0.600609
ES3	S3	Bodensteiner et al. 2021	2021	42.964	1.102	1000	42.909	0.17	1000	0.055	425	1812	1387	L16	Lacertidae	Podarcis_muralis	14	4.14286	1.8285	16	3.84375	1.68046
ES4	S4	Brown 1996	1996	28.143	-15.52	5000	27.966	-15.606	5000	0.177	0	1550	1550	L190	Phyllodactylidae	Tarentola_boettgeri	12	9.2	1.31636	8	5.3	0.763675
ES5	S5	Crowley 1985a	1985	35.156	-106.511	5000	37.028	-105.763	5000	1.872	1750	2400	650	L150	Phrynosomatidae	Sceloporus_undulatus	13	6.3	0.360555	16	6.5	1.2
ES6	S6	Gvozdik & Castilla 2001	2001	49.883	17.199	1000	50.033	17.2	1000	0.15	250	1450	1200	L163	Lacertidae	Zootoca_vivipara	6	1.9	0.734847	6	2.2	1.22474
ES7	S7	Herrando-Perez et al. 2018	2018	37.02	-6.57	1000	40.67	-4.04	1000	3.65	30	950	920	L170	Lacertidae	Acanthodactylus_erythrurus	5	6.76	0.684105	5	7.68	1.29885
ES8	S7	Herrando-Perez et al. 2018	2018	38.18	-2.84	1000	37.84	-2.97	1000	0.34	630	1436	806	L171	Lacertidae	Algyroides_marchi	5	6.5	1.26689	5	6.3	0.748331
ES9	S7	Herrando-Perez et al. 2018	2018	42.62	-7.14	1000	40.33	-7.6	1000	2.29	811	1844	1033	L172	Lacertidae	Iberolacerta_monticola	5	4.38	2.0315	10	4.76	0.560159
ES10	S7	Herrando-Perez et al. 2018	2018	42.76	-0.74	1000	41.76	-1.87	1000	1	1048	1412	364	L173	Lacertidae	Lacerta_bilineata	3	3.96667	0.493288	5	4.58	0.70852
ES11	S7	Herrando-Perez et al. 2018	2018	40.31	-6.63	1000	40.27	-5.23	1000	0.04	863	1909	1046	L174	Lacertidae	Lacerta_schreiberi	5	6.52	0.978264	5	4.06	0.531977
ES12	S7	Herrando-Perez et al. 2018	2018	40.05	-5.14	1000	40.71	-4.14	1000	0.66	387	1511	1124	L175	Lacertidae	Podarcis_guadarramae	5	6.4	0.406202	5	6.64	0.4219
ES13	S7	Herrando-Perez et al. 2018	2018	37.91	-3	1000	37.84	-2.97	1000	0.07	783	1436	653	L176	Lacertidae	Podarcis_hispanicus	5	5.12	1.16276	5	5.78	0.917606
ES14	S7	Herrando-Perez et al. 2018	2018	41.5	0.06	1000	42.75	-0.78	1000	1.25	283	1151	868	L177	Lacertidae	Podarcis_liolepis	6	6.63333	0.68313	5	8.08	0.719027
ES15	S7	Herrando-Perez et al. 2018	2018	41.84	-2.95	1000	40.78	-4	1000	1.06	1185	1772	587	L178	Lacertidae	Podarcis_muralis	5	6.34	0.482701	5	4.94	1.70088
ES16	S7	Herrando-Perez et al. 2018	2018	37	-6.56	1000	36.7	-5.39	1000	0.3	16	1198	1182	L179	Lacertidae	Podarcis_vaucheri	5	7.56	0.364692	5	7.04	1.00399
ES17	S7	Herrando-Perez et al. 2018	2018	38.57	-7.91	1000	40.48	-2.18	1000	1.91	286	1029	743	L180	Lacertidae	Podarcis_virescens	5	4.2	0.65192	5	5.32	0.983362
ES18	S7	Herrando-Perez et al. 2018	2018	37.02	-6.57	1000	40.36	-5.27	1000	3.34	31	1397	1366	L181	Lacertidae	Psammodromus_algirus	5	7.38	1.0895	10	7.02	0.705219
ES19	S7	Herrando-Perez et al. 2018	2018	40.01	-3.59	1000	40.71	-4.33	1000	0.7	582	1325	743	L182	Lacertidae	Psammodromus_hispanicus	5	6.66	2.4976	5	6.78	1.21326
ES20	S8	Hertz & Nevo 1981	1981	33.211	35.658	5000	33.413	35.855	5000	0.202	170	1500	1330	L68	Agamidae	Stellagama_stellio	5	11.5	0.894427	10	11.9	0.632456
ES21	S9	Hertz et al. 1983	1983	33.211	35.658	5000	33.413	35.855	5000	0.202	170	1500	1330	L68	Agamidae	Stellagama_stellio	5	11.5	0.894427	10	11.9	0.632456
ES22	S10	Jiang et al. 2021	2021	39.41	94.245	5000	39.365	94.246	5000	0.045	2600	3600	1000	L148	Agamidae	Phrynocephalus_vlangalii	5	6.13	0.872067	5	5.76	0.693181
ES23	S11	Llevelyn et al. 2016	2016	-18.41	145.947	5000	-19.008	146.153	5000	0.598	60	950	890	L166	Scincidae	Lampropholis_coggeri	10	12.68	0.664078	192	11.4721	2.8588
ES24	S12	Mendez-Galeano et al. 2020	2020	4.615	-74.312	1000	4.56	-73.999	1000	0.055	2200	3400	1200	L94	Anolidae	Anolis_heterodermus	6	6.2	1.9	7	4.4	2.4
ES25	S13	Gao et al. 2024	2024	29.32	89.33	100	29.74	84.04	100	0.018798	3824	4583	759	L209	Agamidae	Phrynocephalus_theobaldi	15	8.09	2.21	15	8.12	1.76
ES26	S14	Pinzón-Barrera et al. 2024	2024	4.489	-75.285	100	4.614	-74.312	100	0.055	1600	2200	600	L220	Anolidae	Anolis_tolimensis	7	8.3	2.38118	9	5.5	3.3

## Sheet: MaternalBodySize
effectSizeID	studyID	author	year	decimalLatLow	decimalLongLow	errorInMetersLow	decimalLatHigh	decimalLongHigh	errorInMetersHigh	latitudeDiff	elevationLow	elevationHigh	elevationRange	locationID	family	speciesName	nLow	meanLow	sdLow	nHigh	meanHigh	sdHigh	Suborder
ES1	S1	Alencar et al. 2012	2012	-17.8833	-40.1833	1000	-16.75	-42.5333	1000	1.13333	169	561	392	L3	Colubridae	Oxyrhopus_trigeminus	6	786	56.0933	14	717.7	57.9957	Serpentes
ES2	S2	Arribas 2009	2009	43	-4	5000	42	0.5	5000	1	1500	2090	590	L71	Lacertidae	Zootoca_vivipara	14	52.74	6.7724	132	53.14	4.36587	Lacertilia
ES4	S4	Avella et al. 2022	2022	41.28	-8.72	1000	41.8	-8.13	1000	0.52	35	800	765	L11	Viperidae	Vipera_latastei	16	458.125	32.7045	7	391.429	113.163	Serpentes
ES5	S5	Ballinger 1979	1979	31.884	-109.205	5000	31.9028	-109.279	5000	0.018798	1675	2542	867	L126	Phrynosomatidae	Sceloporus_jarrovii	123	72	9.39576	104	76.9902	6.78261	Lacertilia
ES6	S6	Beltran et al. 2020a	2020	-33.846	151.072	5000	-31.333	151.65	1000	2.513	65	1400	1335	L14	Scincidae	Saiphos_equalis	13	77.0769	3.37791	8	79.125	4.01559	Lacertilia
ES7	S7	Beltran et al. 2020b	2020	-33.846	151.072	5000	-31.333	151.65	1000	2.513	65	1400	1335	L14	Scincidae	Saiphos_equalis	13	77.0769	3.37791	8	79.125	4.01559	Lacertilia
ES8	S8	Bulbul et al. 2016a	2016	41.483	41.53	5000	41.253	42.074	5000	0.23	17	1484	1467	L17	Lacertidae	Darevskia_parvula	17	50.3	2.96	22	53.27	2.97	Lacertilia
ES9	S9	Bulbul et al. 2016b	2016	41.253	41.358	1000	41.18	41.646	1000	0.073	450	2250	1800	L169	Lacertidae	Darevskia_clarkorum	29	60.09	4.52354	17	59.18	4.82403	Lacertilia
ES10	S10	Candan 2021	2021	41.193	42.856	1000	40.252	42.647	1000	0.941	1766	2037	271	L20	Lacertidae	Lacerta_agilis	15	65.62	13.2456	16	76.14	11.28	Lacertilia
ES11	S11	Capula et al. 2000	2000	41.723	12.326	5000	42.097	12.431	5000	0.374	0	100	100	L21	Colubridae	Hierophis_viridiflavus	15	79.86	5.23	18	88.59	4.04	Serpentes
ES14	S14	Crnobrnja & Aleksic 2004	2004	43.366	22.749	1000	41.833	20.666	1000	1.533	1990	2300	310	L149	Lacertidae	Zootoca_vivipara	13	60.6	3.9	11	59.2	2.5	Lacertilia
ES15	S15	Cruz-Eliade et al. 2020	2020	21.162	-98.317	1000	20.26	-98.191	1000	0.902	140	1845	1705	L29	Phrynosomatidae	Sceloporus_variabilis	55	53.57	0.52	48	54.5	0.57	Lacertilia
ES16	S16	Cruz-Elizalde et al. 2017	2017	18.783	-95.766	1000	21.183	-97.733	1000	2.4	50	1100	1050	L30	Phrynosomatidae	Sceloporus_variabilis	131	50.92	4.12039	20	54.35	4.33797	Lacertilia
ES17	S17	Cubric et al. 2023	2023	44.248	21.219	5000	44.025	21.942	5000	0.223	100	400	300	L31	Viperidae	Vipera_ammodytes	13	50.66	5.08383	12	45.35	11.7779	Serpentes
ES18	S18	Deme et al. 2022	2022	39.633	115.583	1000	36.283	100.616	1000	3.35	300	2600	2300	L34	Lacertidae	Eremias_argus	30	53.73	3.28634	11	55.87	3.21713	Lacertilia
ES19	S19	Diaz et al. 2012	2012	40.03	-3.603	5000	40.728	-4.014	5000	0.698	594	1230	636	L35	Lacertidae	Psammodromus_algirus	6	67.2	4.3	6	77.8	2.3	Lacertilia
ES20	S20	Du et al. 2005	2005	29.833	119.5	1000	26.5	106.66	1000	3.333	45	270	225	L40	Lacertidae	Takydromus_septentrionalis	21	70.5521	3.28856	37	69.1288	3.38566	Lacertilia
ES21	S21	Du et al. 2014	2014	27.75	-82.25	1000	39.283	-86.833	1000	11.533	30	200	170	L192	Phrynosomatidae	Sceloporus_undulatus	20	66.1	3.57771	18	78.3	3.81838	Lacertilia
ES22	S22	Eroglu et al. 2018	2018	41.885	27.351	1000	39.705	26.851	1000	2.18	475	1646	1171	L42	Lacertidae	Podarcis_muralis	32	54	4.52548	18	58.9	3.77595	Lacertilia
ES23	S23	Ferguson & Talent 1993	1993	36.353	-98.584	5000	37.204	-113.169	5000	0.851	450	1100	650	L162	Phrynosomatidae	Sceloporus_undulatus	9	52.4	1.8	9	73.1	3	Lacertilia
ES24	S24	Fornasiero et al. 2011	2011	43.65	10.283	1000	42.331	10.31	1000	1.319	0	350	350	L46	Colubridae	Hierophis_viridiflavus	7	878	76.6464	18	705.336	27.1031	Serpentes
ES25	S25	Gabirot et al. 2013	2013	40.033	-3.616	1000	40.783	-4.05	1000	0.75	494	1750	1256	L47	Lacertidae	Podarcis_hispanicus	9	45	3	7	55	5.2915	Lacertilia
ES26	S26	Gangloff et al. 2016	2016	40.627	-120.758	1000	40.632	-120.859	5000	0.005	1555	1842	287	L49	Colubridae	Thamnophis_elegans	13	626.308	48.2206	15	518.267	38.5032	Serpentes
ES27	S27	Gangloff et al. 2021	2021	40.627	-120.758	1000	40.632	-120.859	5000	0.005	1555	1842	287	L49	Colubridae	Thamnophis_elegans	30	597.267	42.7873	26	472.962	39.7165	Serpentes
ES28	S28	Garcia-Rosales et al. 2024	2024	21.163	-98.317	1000	20.285	-98.198	1000	0.878	140	1845	1705	L51	Phrynosomatidae	Sceloporus_variabilis	84	53.4	3.6	75	54.5	3.6	Lacertilia
ES29	S29	Gonzalez-Morales et al. 2020	2020	19.127	-99.494	1000	19.101	-99.767	1000	0.026	2500	4100	1600	L55	Phrynosomatidae	Sceloporus_grammicus	6	5.82	0.612372	8	4.78	0.367696	Lacertilia
ES30	S30	Gonzalez-Morales et al. 2024	2024	19.127	-99.494	1000	19.101	-99.767	1000	0.026	2500	4100	1600	L55	Phrynosomatidae	Sceloporus_grammicus	16	5.775	0.687907	43	4.48721	0.512465	Lacertilia
ES31	S31	Gregory & Larsen 1993	1993	43.417	-79.685	1000	52.022	-112.518	1000	8.605	85	1005	920	L56	Colubridae	Thamnophis_sirtalis	4	530	12.25	7	679.29	81.36	Serpentes
ES32	S32	Gul et al. 2014	2014	41.421	42.41	1000	41.075	42.451	1000	0.346	700	2137	1437	L59	Lacertidae	Darevskia_rudis	15	74	6.62	10	66	4.69	Lacertilia
ES33	S33	Gul et al. 2015	2015	36.79	36.83	1000	37.877	39.878	1000	1.087	697	1058	361	L58	Lacertidae	Apathya_cappadocica	14	72.015	6.216	7	65.442	8.041	Lacertilia
ES35	S35	Haenel 2011	2011	33.3	-110.783	1000	34.647	-107.97	1000	1.347	1140	2220	1080	L61	Phrynosomatidae	Urosaurus_ornatus	6	48.2	4.45807	11	47.6	5.6051	Lacertilia
ES36	S36	Han et al. 2016	2016	36.426	94.608	5000	34.744	98.116	5000	1.682	2810	4250	1440	L62	Agamidae	Phrynocephalus_vlangalii	7	53.04	3.38656	23	56.71	3.26117	Lacertilia
ES37	S37	Hao et al. 2021	2021	40.2	111.116	1000	41.79	111.8	1000	1.59	1015	1390	375	L63	Agamidae	Phrynocephalus_przewalskii	40	45.55	3.66824	40	49.09	4.11096	Lacertilia
ES38	S38	Hernandez-Salinas et al. 2010	2010	20.215	-98.886	1000	20.114	-98.886	1000	0.101	2472	2700	228	L184	Phrynosomatidae	Sceloporus_grammicus	41	52.09	5.31459	39	49.32	4.30905	Lacertilia
ES39	S39	Holden et al. 2022	2022	40.627	-120.758	1000	40.632	-120.859	5000	0.005	1555	1842	287	L49	Colubridae	Thamnophis_elegans	462	567.879	75.3833	1478	490.549	45.0987	Serpentes
ES41	S41	Huey et al. 1990	1990	29.182	-102.961	5000	29.39	-103.203	5000	0.208	560	1036	476	L12	Phrynosomatidae	Sceloporus_merriami	38	51.3	1.39	57	53	1.68	Lacertilia
ES42	S42	Iraeta et al. 2006	2006	40.516	-3.783	1000	40.733	-3.999	1000	0.217	650	1300	650	L73	Lacertidae	Psammodromus_algirus	22	80.4	3.28329	26	80.8	4.07922	Lacertilia
ES43	S43	Iraeta et al. 2010	2010	40.516	-3.783	1000	40.733	-3.999	1000	0.217	650	1300	650	L73	Lacertidae	Psammodromus_algirus	19	80.5	3.48712	13	82.3	3.245	Lacertilia
ES44	S44	Iraeta et al. 2011	2011	40.516	-3.783	1000	40.733	-3.999	1000	0.217	650	1300	650	L73	Lacertidae	Psammodromus_algirus	55	77.07	4.12	59	78.11	4.96	Lacertilia
ES45	S45	Iraeta et al. 2013	2013	40.516	-3.783	1000	40.733	-3.999	1000	0.217	650	1300	650	L73	Lacertidae	Psammodromus_algirus	38	79.3	4.31509	41	81.9	4.48219	Lacertilia
ES46	S45	Jin & Liu 2007	2007	31.327	88.546	5000	31.327	88.546	5000	0	2756	4565	1809	L76	Agamidae	Phrynocephalus_vlangalii	4	58.2	2.8	36	53.8	3	Lacertilia
ES47	S46	Jin et al. 2007	2007	36.037	101.431	5000	34.829	92.934	5000	1.208	2289	4565	2276	L75	Agamidae	Phrynocephalus_vlangalii	10	60.8	4.74342	58	52.7	3.80789	Lacertilia
ES48	S47	Kidov et al. 2023	2023	38.42	48.563	1000	37.583	48.583	1000	0.837	1460	1900	440	L78	Scincidae	Ablepharus_bivittatus	24	47.9221	5.38348	3	50.67	3.97	Lacertilia
ES49	S48	Kouyoumdjian et al. 2019	2019	42.906	1.344	5000	42.933	1.312	5000	0.027	427	1600	1173	L79	Lacertidae	Podarcis_muralis	30	62.9567	2.69773	17	60.2424	5.44344	Lacertilia
ES51	S50	Kurnaz et al. 2018	2018	40.887	39.445	1000	41.231	42.438	1000	0.344	571	1690	1119	L81	Lacertidae	Darevskia_derjugini	20	51.25	2.54912	14	51.59	4.93899	Lacertilia
ES52	S51	Li et al. 2011	2011	40.266	109.966	1000	41.45	106.983	1000	1.184	1080	1620	540	L83	Lacertidae	Eremias_multiocellata	23	63.9	2.8775	43	59.3	2.62298	Lacertilia
ES53	S52	Li et al. 2014	2014	37.128	97.414	1000	34.748	98.124	1000	2.38	2910	4257	1347	L84	Agamidae	Phrynocephalus_vlangalii	67	55.74	4.01082	66	58.41	3.16837	Lacertilia
ES54	S53	Liang et al. 2018	2018	47.433	87.25	1000	46.6	89.083	1000	0.833	670	908	238	L85	Agamidae	Phrynocephalus_helioscopus	13	46.0369	1.44804	24	50.34	1.95735	Lacertilia
ES55	S54	Lu et al. 2014	2014	26.666	119.516	1000	25.966	108.533	1000	0.7	50	750	700	L87	Scincidae	Plestiodon_chinensis	18	108.7	5.09117	25	107.5	7	Lacertilia
ES56	S55	Luiselli et al. 2005	2005	41.926	12.181	5000	42.187	13.347	1000	0.261	10	1800	1790	L89	Colubridae	Natrix_natrix	39	84.8	14.3	4	62.2	28.9	Serpentes
ES57	S56	Ma et al. 2019	2019	32.516	118.483	1000	45.316	127.283	1000	12.8	110	250	140	L91	Lacertidae	Takydromus_wolteri	86	51.1	2.78209	49	55.3	4.2	Lacertilia
ES59	S58	Meshaka & Delis 2010	2010	39.996	-77.631	5000	40.16	-79.271	5000	0.164	210	410	200	L143	Colubridae	Thamnophis_sirtalis	10	55.1	7.6	21	49.3	6	Serpentes
ES60	S59	Molina-Borja 2003	2003	29.146	-13.448	5000	28.633	-13.934	5000	0.513	20	300	280	L189	Lacertidae	Gallotia_atlantica	21	67	3.39111	24	56.8	2.84141	Lacertilia
ES61	S59	Monasterio et al. 2016	2016	40.276	-5.23	5000	40.268	-5.267	5000	0.008	1800	2100	300	L96	Lacertidae	Iberolacerta_cyreni	15	75.5	3.87298	31	73.1	3.89744	Lacertilia
ES62	S60	Monasterio et al. 2016	2016	41.464	-3.215	5000	40.785	-3.976	5000	0.679	1800	2200	400	L97	Lacertidae	Iberolacerta_cyreni	57	71.6	6.79485	45	69.7	5.36656	Lacertilia
ES63	S61	Orlova 2003	2003	56.512	85.058	5000	48.784	86.028	5000	7.728	160	1600	1440	L101	Lacertidae	Zootoca_vivipara	58	58.9	6.16878	28	54.3	4.97401	Lacertilia
ES64	S62	Ortega et al. 2015	2015	40.733	-4.033	1000	40.783	-4.05	1000	0.05	1250	1750	500	L183	Lacertidae	Podarcis_hispanicus	45	5.7	0.67082	45	6.3	0.67082	Lacertilia
ES65	S63	Palacios & Bronikowski 2017	2017	40.627	-120.758	5000	40.632	-120.859	5000	0.005	1555	1842	287	L49	Colubridae	Thamnophis_elegans	20	629.5	49.1	12	483.5	67.9	Serpentes
ES66	S64	Perez-Mendoza et al. 2018	2018	19.24	-97.99	1000	19.22	-99.28	1000	0.02	3260	3498	238	L2	Viperidae	Crotalus_triseriatus	5	464.54	47.8526	8	421.2	41.5258	Serpentes
ES67	S65	Plasman et al. 2022	2022	19.245	-97.926	1000	19.24	-98.034	1000	0.005	2600	4150	1550	L37	Phrynosomatidae	Sceloporus_grammicus	10	59.3	6.14727	10	45.8	4.49197	Lacertilia
ES68	S66	Punzo 2007	2007	26.55	-101.083	1000	29.233	-104.766	1000	2.683	74	1610	1536	L104	Phrynosomatidae	Cophosaurus_texanus	135	60.2187	7.19085	112	60.2179	8.24219	Lacertilia
ES69	S67	Qualls & Andrews 2008	2008	31.884	-109.205	5000	31.915	-109.285	5000	0.031	1800	2400	600	L8	Phrynosomatidae	Sceloporus_virgatus	20	58.9	3.2	15	62.3	3.1	Lacertilia
ES70	S68	Qualls & Shine 1997	1997	-33.883	151.166	1000	-33.683	150.316	1000	0.2	6	1010	1004	L105	Scincidae	Lampropholis_guichenoti	121	40.77	2.64	48	43.74	3.2	Lacertilia
ES71	S69	Radder 2006	2006	18.7833	109.5	5000	15.283	75.05	5000	3.50033	300	630	330	L106	Agamidae	Calotes_versicolor	76	89.8	6.97424	42	104.1	12.3134	Lacertilia
ES72	S70	Ramirez-Bautista et al. 2004	2004	19.683	-98.866	1000	19.183	-99.316	1000	0.5	2200	3400	1200	L111	Phrynosomatidae	Sceloporus_grammicus	62	55.2	3.5433	60	44.5	4.64758	Lacertilia
ES73	S71	Ramirez-Bautista et al. 2011	2011	18.655	-98.528	5000	19.393	-99.314	5000	0.738	1650	3050	1400	L154	Phrynosomatidae	Sceloporus_grammicus	25	49.1	5.35	39	57.4	4.80865	Lacertilia
ES74	S72	Ramirez-Bautista et al. 2014	2014	20.583	-98.616	1000	20.866	-99.216	1000	0.283	1955	2500	545	L112	Phrynosomatidae	Sceloporus_minor	37	73.2	8.51587	39	65.3	8.743	Lacertilia
ES75	S72	Ramirez-Bautista et al. 2017	2017	19.421	-102.062	1000	19.027	-97.342	1000	0.394	1620	3200	1580	L107	Phrynosomatidae	Sceloporus_aeneus	11	47.2	7.29657	17	46.5	2.59756	Lacertilia
ES76	S72	Ramirez-Bautista et al. 2017	2017	17.433	-96.533	1000	20.187	-98.726	1000	2.754	2000	3035	1035	L108	Phrynosomatidae	Sceloporus_scalaris	8	53.4	5.9397	24	55.3	6.85857	Lacertilia
ES77	S73	Ramirez-Bautista et al. 2017	2017	19.409	-97.396	1000	19.465	-100.701	1000	0.056	2323	2480	157	L109	Phrynosomatidae	Sceloporus_bicanthalis	6	48.7	4.89898	8	46.5	4.24264	Lacertilia
ES78	S74	Ramirez-Bautista et al. 2022	2022	18.77	-95.76	1000	19.9369	-97.2869	1000	1.16694	60	1373	1313	L110	Phrynosomatidae	Sceloporus_variabilis	104	51.4	4.07922	19	55.05	4.05378	Lacertilia
ES79	S75	Rogiero et al. 2000	2000	38.93	8.925	5000	39.745	8.978	5000	0.815	0	550	550	L117	Colubridae	Natrix_maura	14	63.2	9.2	31	55.3806	6.847	Serpentes
ES80	S76	Rohr 1997	1997	-37.833	146.166	1000	-37.833	146.25	1000	0	600	1550	950	L115	Scincidae	Eulamprus_tympanum	29	86.3	4.41584	19	95	4.40249	Lacertilia
ES81	S77	Roitberg et al. 2006b	2006	43.333	46.766	1000	42.016	47.249	1000	1.317	50	1900	1850	L156	Lacertidae	Lacerta_agilis	28	81.6	6.35	11	91.6	6.96	Lacertilia
ES84	S80	Sorci et al. 1996	1996	48.006	-2.22	5000	44.425	3.739	5000	3.581	200	1700	1500	L129	Lacertidae	Zootoca_vivipara	14	62.29	3.79	14	65.14	3.51	Lacertilia
ES86	S81	Sun et al. 2013	2013	34.266	-90.033	1000	39.283	-86.833	1000	5.017	95	200	105	L132	Lacertidae	Takydromus_wolteri	21	51.9	2.24546	25	55.35	4.1	Lacertilia
ES87	S82	Sun et al. 2013	2013	34.266	-90.033	1000	39.283	-86.833	1000	5.017	95	200	105	L132	Lacertidae	Eremias_argus	17	56.3	2.84494	28	60.51	3.06907	Lacertilia
ES88	S83	Tanaka & Mori 2010	2010	34.916	136.066	1000	30.333	130.533	1000	4.583	340	1200	860	L133	Colubridae	Elaphe_quadrivirgata	43	855.6	67.7	12	780.5	31.8	Serpentes
ES89	S84	Tinkle & Ballinger 1972	1972	33.333	-81.724	5000	39.282	-109.043	5000	5.949	100	1500	1400	L135	Phrynosomatidae	Sceloporus_undulatus	46	63	4.74763	71	70	5.05569	Lacertilia
ES91	S86	Uzum et al. 2018	2018	36.083	32.846	1000	37.62	36.343	1000	1.537	22	1083	1061	L137	Lacertidae	Phoenicolacerta_laevis	28	59.21	4.70944	24	59.81	7.00554	Lacertilia
ES92	S87	Vega-Perez et al. 2019	2019	19.245	-97.926	1000	19.24	-98.034	1000	0.005	2600	4150	1550	L37	Phrynosomatidae	Sceloporus_grammicus	233	57	7.2	154	48	4.2	Lacertilia
ES93	S88	Verdu-Ricoy et al. 2014	2014	40.016	-3.586	1000	40.726	-4.023	1000	0.71	594	1230	636	L141	Lacertidae	Psammodromus_algirus	9	71.22	3.27	7	79.71	4.60361	Lacertilia
ES94	S89	Vinegar 1975a	1975	32.493	-108.76	5000	32.877	-108.222	5000	0.384	1219	2057	838	L142	Phrynosomatidae	Sceloporus_undulatus	40	68.4	4.27	39	63.3	4.87	Lacertilia
ES95	S90	Wang et al. 2011a	2011	38.228	105.481	5000	37.578	103.45	5000	0.65	1336	1886	550	L145	Agamidae	Phrynocephalus_przewalskii	19	55.2	3.92301	21	52.3	4.12432	Lacertilia
ES96	S91	Wang et al. 2011b	2011	36.6	114.466	1000	36.05	101.216	1000	0.55	70	2300	2230	L146	Lacertidae	Eremias_argus	28	54.8	2.64575	17	59.5	2.88617	Lacertilia
ES97	S92	Wang et al. 2024	2024	23.05	112.45	1000	18.833	109.516	1000	4.217	10	990	980	L144	Lacertidae	Takydromus_sexlineatus	197	52.6832	2.77974	60	57.2683	3.36924	Lacertilia
ES98	S93	Wapstra & Swain 2001	2001	-42.566	147.866	1000	-41.848	146.566	1000	0.718	30	1150	1120	L32	Scincidae	Niveoscincus_ocellatus	290	62.7	3.74647	22	72.9	1.78236	Lacertilia
ES99	S94	Yu et al. 2022	2022	39.41	94.245	5000	39.365	94.246	5000	0.045	2600	3600	1000	L148	Agamidae	Phrynocephalus_vlangalii	50	54.35	3.11127	61	55.57	3.98323	Lacertilia
ES100	S95	Zuffi et al. 2009	2009	41.683	12.383	1000	42.15	12.133	1000	0.467	0	400	400	L187	Viperidae	Vipera_aspis	9	550.6	50.1	15	554.3	34	Serpentes
ES101	S96	Beser et al. 2020	2020	37.583	35.833	100	38.016	36.083	100	0.017333	678	1200	522	L197	Lacertidae	Anatololacerta_danfordi	9	56.2	4.44	9	52.05	6.21	Lacertilia
ES102	S97	Gul et al. 2015b	2015	41.099	31.254	100	40.553	31.264	100	0.02	50	1200	1150	L198	Lacertidae	Darevskia_bithynica	8	61.66	4.10122	16	58.87	4.6	Lacertilia
ES103	S98	Capula et al. 1995	1995	42.133	11.901	5000	46.507	13.575	5000	0.188778	375	1000	625	L199	Colubridae	Coronella_austriaca	10	48.94	4.96	12	48.75	5.83	Serpentes
ES104	S99	Cruz-Elizalde et al. 2023	2023	25.34	-101.06	100	22.74	-102.62	100	0.716667	1650	2156	506	L204	Phrynosomatidae	Sceloporus_grammicus	14	51.23	7.4094	6	50.17	7.05436	Lacertilia
ES105	S99	Cruz-Elizalde et al. 2023	2023	17.58	-99.5	100	19.86	-98.95	100	0.716667	1685	2640	955	L205	Phrynosomatidae	Sceloporus_grammicus	5	45.8	4.42787	20	48.31	7.15542	Lacertilia
ES106	S99	Cruz-Elizalde et al. 2023	2023	17.58	-99.5	100	19.86	-98.95	100	0.716667	1685	2640	955	L206	Phrynosomatidae	Sceloporus_grammicus	27	57.81	3.48004	45	61.68	7.84653	Lacertilia
ES107	S99	Cruz-Elizalde et al. 2023	2023	18.65	-99.64	100	19.25	-99.21	100	0.52	1760	2595	835	L207	Phrynosomatidae	Sceloporus_grammicus	16	56.69	4.36	19	59.6	4.27598	Lacertilia
ES108	S99	Cruz-Elizalde et al. 2023	2023	20.84	-99.71	100	19.27	-98.06	100	0.018798	2060	2575	515	L208	Phrynosomatidae	Sceloporus_grammicus	17	53.25	5.89506	15	56.1	6.89435	Lacertilia
ES109	S100	Jameson et al. 1980	1980	38.6936	-121.104	5000	38.9896	-120.528	5000	0.208	150	1500	1350	L210	Phrynosomatidae	Sceloporus_occidentalis	194	62.99	11.2	184	62.67	13.72	Lacertilia
ES110	S101	Perry et al. 2024	2024	42.997	-0.601	1000	42.984	0.071	1000	0.058	421	2342	1921	L213	Lacertidae	Podarcis_muralis	5	59.924	4.90105	3	57.61	5.25726	Lacertilia
ES111	S101	Perry et al. 2024	2024	42.901	1.032	1000	42.918	0.126	1000	2.513	557	2288	1731	L214	Lacertidae	Podarcis_muralis	6	60.205	2.67514	15	57.56	4.74121	Lacertilia
ES112	S101	Perry et al. 2024	2024	42.848	-0.552	1000	42.919	0.19	1000	2.513	656	2073	1417	L215	Lacertidae	Podarcis_muralis	5	58.85	5.75838	12	59.9492	5.25846	Lacertilia
ES113	S101	Perry et al. 2024	2024	42.989	0.228	1000	42.909	0.167	1000	2.513	669	1792	1123	L216	Lacertidae	Podarcis_muralis	5	62.18	5.30396	10	59.57	6.03607	Lacertilia
ES114	S101	Perry et al. 2024	2024	42.872	-0.554	1000	45.527	6.673	1000	0.217	772	1628	856	L217	Lacertidae	Podarcis_muralis	5	60.016	2.52251	8	61.34	3.86125	Lacertilia
ES115	S101	Perry et al. 2024	2024	43.006	0.14	1000	42.798	-0.531	1000	0.217	774	1600	826	L218	Lacertidae	Podarcis_muralis	14	60.7621	4.52218	5	56.826	3.36368	Lacertilia
ES116	S102	Pettersen et al. 2023	2023	42.07	1.954	100	42.279	13.189	1000	0.055	130	1000	870	L219	Lacertidae	Podarcis_muralis	15	63.9333	2.21897	14	58.2857	4.56456	Lacertilia
ES117	S103	Pinzón-Barrera et al. 2024	2024	4.489	-75.285	100	4.614	-74.312	100	0.005	1600	2200	600	L220	Anolidae	Anolis_tolimensis	5	50.4	2.12132	4	52.975	6.20987	Lacertilia

## Sheet: NeonateBodySize
effectSizeID	studyID	author	year	decimalLatLow	decimalLongLow	errorInMetersLow	decimalLatHigh	decimalLongHigh	errorInMetersHigh	latitudeDiff	elevationLow	elevationHigh	elevationRange	locationID	family	speciesName	nLow	meanLow	sdLow	nHigh	meanHigh	sdHigh	Suborder
ES2	S2	Andrews et al. 1997	1997	31.884	-109.205	1000	31.915	-109.285	1000	0.031	1800	2400	600	L8	Phrynosomatidae	Sceloporus_virgatus	25	430	50.5	17	448	27.212	Lacertilia
ES3	S3	Atkins et al. 2007	2007	-42.5667	147.867	1000	-41.85	146.567	1000	0.716667	75	1200	1125	L10	Scincidae	Niveoscincus_ocellatus	16	484.54	29.08	26	550.315	53.558	Lacertilia
ES4	S3	Atkins et al. 2007	2007	-42.5667	147.867	1000	-41.85	146.567	1000	0.716667	75	1200	1125	L10	Scincidae	Niveoscincus_ocellatus	16	28.24	1.44	26	29.145	0.721	Lacertilia
ES5	S4	Beltran et al. 2020a	2020	-33.846	151.072	5000	-31.333	151.65	1000	2.513	65	1400	1335	L14	Scincidae	Saiphos_equalis	7	28.1	0.7	12	28.1	1.3	Lacertilia
ES6	S5	Crnobrnja & Aleksic 2004	2004	43.366	22.749	1000	41.833	20.666	1000	1.533	1990	2300	310	L149	Lacertidae	Zootoca_vivipara	9	0.18	0.01	11	0.19	0.02	Lacertilia
ES7	S5	Crnobrnja & Aleksic 2004	2004	43.366	22.749	1000	41.833	20.666	1000	1.533	1990	2300	310	L149	Lacertidae	Zootoca_vivipara	23	19.8	0.8	58	20.2	0.9	Lacertilia
ES8	S6	Diaz et al. 2012	2012	40.03	-3.603	5000	40.728	-4.014	5000	0.698	592	1230	638	L35	Lacertidae	Psammodromus_algirus	6	0.47	0.04	15	0.43	0.02	Lacertilia
ES9	S6	Diaz et al. 2012	2012	40.03	-3.603	5000	40.728	-4.014	5000	0.698	592	1230	638	L35	Lacertidae	Psammodromus_algirus	6	28.4	0.5	15	27.4	0.7	Lacertilia
ES10	S7	Filippakopoulou et al. 2014	2014	40.7	0.75	1000	37.166	-4.166	1000	3.534	5	485	480	L44	Colubridae	Natrix_maura	28	151.4	2.2	17	166.2	4.4	Serpentes
ES11	S8	Gangloff et al. 2021	2021	40.627	-120.758	1000	40.632	-120.859	5000	0.005	1555	1842	287	L49	Colubridae	Thamnophis_elegans	17	170	16.298	12	165.917	14.8045	Serpentes
ES12	S8	Gangloff et al. 2021	2021	40.627	-120.758	1000	40.632	-120.859	5000	0.005	1555	1842	287	L49	Colubridae	Thamnophis_elegans	17	2.42176	0.433636	12	2.22667	0.410727	Serpentes
ES13	S9	Garcia & Drummond 1990	1990	20.297	-103.19	5000	23.183	-102.872	5000	2.886	1545	2190	645	L50	Colubridae	Thamnophis_melanogaster	49	2.73796	0.43282	13	2.82	0.250454	Serpentes
ES14	S10	Gregory & Larsen 1993	1993	43.417	-79.685	1000	52.022	-112.518	1000	8.605	85	1005	920	L56	Colubridae	Thamnophis_sirtalis	36	161.11	16.35	84	197.76	8.03	Serpentes
ES15	S10	Gregory & Larsen 1993	1993	43.417	-79.685	1000	52.022	-112.518	1000	8.605	85	1005	920	L56	Colubridae	Thamnophis_sirtalis	53	1.4	0.45	85	3	0.46	Serpentes
ES16	S11	Jin & Liu 2007	2007	31.327	88.546	5000	31.327	88.546	5000	0	2756	4565	1809	L76	Agamidae	Phrynocephalus_vlangalii	2	0.72	0.13	14	0.86	0.15	Lacertilia
ES17	S12	Li et al. 2011	2011	40.266	109.966	1000	41.45	106.983	1000	1.184	1080	1620	540	L83	Lacertidae	Eremias_multiocellata	30	27.5	0.943398	24	25.825	1.34975	Lacertilia
ES18	S12	Li et al. 2011	2011	40.266	109.966	1000	41.45	106.983	1000	1.184	1080	1620	540	L83	Lacertidae	Eremias_multiocellata	30	0.514333	0.0781939	24	0.42875	0.071605	Lacertilia
ES19	S13	Li et al. 2014	2014	37.128	97.414	1000	34.748	98.124	1000	2.38	2910	4257	1347	L84	Agamidae	Phrynocephalus_vlangalii	67	24.48	0.572975	65	25.87	0.644981	Lacertilia
ES20	S13	Li et al. 2014	2014	37.128	97.414	1000	34.748	98.124	1000	2.38	2910	4257	1347	L84	Agamidae	Phrynocephalus_vlangalii	67	0.71	0.0818535	65	0.76	0.0806226	Lacertilia
ES21	S14	Lu et al. 2018b	2018	34	102.066	1000	34.916	98.2	1000	0.916	3480	4270	790	L88	Agamidae	Phrynocephalus_vlangalii	29	28.8	2.15407	11	26.7	1.32665	Lacertilia
ES22	S14	Lu et al. 2018b	2018	34	102.066	1000	34.916	98.2	1000	0.916	3480	4270	790	L88	Agamidae	Phrynocephalus_vlangalii	29	0.93	0.269258	11	0.73	0.165831	Lacertilia
ES23	S15	Mathies & Andrews 1995	1995	31.605	-110.5	5000	31.92	-109.251	5000	0.315	1463	2758	1295	L92	Phrynosomatidae	Sceloporus_scalaris	13	0.28	0.0144222	13	0.33	0.03245	Lacertilia
ES24	S16	Ortega et al. 2015	2015	40.733	-4.033	1000	40.783	-4.05	1000	0.05	1250	1750	500	L183	Lacertidae	Podarcis_hispanicus	30	0.38	0.0547723	32	0.39	0.0565685	Lacertilia
ES25	S16	Ortega et al. 2015	2015	40.733	-4.033	1000	40.783	-4.05	1000	0.05	1250	1750	500	L183	Lacertidae	Podarcis_hispanicus	30	2.9	0.219089	32	2.86	0.226274	Lacertilia
ES26	S17	Perez-Mendoza et al. 2018	2018	19.24	-97.99	1000	19.22	-99.28	1000	0.02	3260	3498	238	L2	Viperidae	Crotalus_triseriatus	51	146.788	4.5337	51	144.984	10.1626	Serpentes
ES27	S17	Perez-Mendoza et al. 2018	2018	19.24	-97.99	1000	19.22	-99.28	1000	0.02	3260	3498	238	L2	Viperidae	Crotalus_triseriatus	51	4.35765	0.344325	51	3.95765	0.639548	Serpentes
ES28	S18	Radder 2006	2006	18.7833	109.5	5000	15.283	75.05	5000	3.50033	300	630	330	L106	Agamidae	Calotes_versicolor	73	24.2712	1.214	38	26.3737	0.883176	Lacertilia
ES29	S18	Radder 2006	2006	18.7833	109.5	5000	15.283	75.05	5000	3.50033	300	630	330	L106	Agamidae	Calotes_versicolor	73	0.575479	0.0607001	38	0.577368	0.221058	Lacertilia
ES30	S19	Ramirez-Bautista et al. 2011	2011	18.655	-98.528	5000	19.393	-99.314	5000	0.738	1650	3050	1400	L154	Phrynosomatidae	Sceloporus_grammicus	15	29.8	2.47871	125	23	5.03115	Lacertilia
ES31	S20	Ramirez-Bautista et al. 2014	2014	20.583	-98.616	1000	20.866	-99.216	1000	0.283	1955	2500	545	L112	Phrynosomatidae	Sceloporus_minor	7	22.6	1.49666	21	22.2	1.93649	Lacertilia
ES32	S21	Rohr 1997	1997	-37.833	146.166	1000	-37.833	146.25	1000	0	600	1550	950	L115	Scincidae	Eulamprus_tympanum	29	34.47	1.34629	19	36.89	1.35126	Lacertilia
ES33	S21	Rohr 1997	1997	-37.833	146.166	1000	-37.833	146.25	1000	0	600	1550	950	L115	Scincidae	Eulamprus_tympanum	29	0.86	0.107703	19	1.02	0.087178	Lacertilia
ES34	S22	Sorci et al. 1996	1996	48.006	-2.22	5000	44.425	3.739	5000	3.581	200	1700	1500	L129	Lacertidae	Zootoca_vivipara	78	20.61	1.67	70	21.57	1.57	Lacertilia
ES35	S22	Sorci et al. 1996	1996	48.006	-2.22	5000	44.425	3.739	5000	3.581	200	1700	1500	L129	Lacertidae	Zootoca_vivipara	78	0.17	0.016	70	0.176	0.019	Lacertilia
ES37	S24	Sun et al. 2013	2013	34.266	-90.033	1000	39.283	-86.833	1000	5.017	95	200	105	L132	Lacertidae	Takydromus_wolteri	19	21.8	1.30767	16	22.4	1.2	Lacertilia
ES38	S24	Sun et al. 2013	2013	34.266	-90.033	1000	39.283	-86.833	1000	5.017	95	200	105	L132	Lacertidae	Eremias_argus	6	25.5	1.46969	11	26.8	1.32665	Lacertilia
ES39	S24	Sun et al. 2013	2013	34.266	-90.033	1000	39.283	-86.833	1000	5.017	95	200	105	L132	Lacertidae	Takydromus_wolteri	19	0.271	0.0348712	16	0.245	0.036	Lacertilia
ES40	S24	Sun et al. 2013	2013	34.266	-90.033	1000	39.283	-86.833	1000	5.017	95	200	105	L132	Lacertidae	Eremias_argus	6	0.498	0.0759342	11	0.505	0.0729657	Lacertilia
ES41	S25	Tinkle & Ballinger 1972	1972	33.333	-81.724	5000	39.282	-109.043	5000	5.949	100	1500	1400	L135	Phrynosomatidae	Sceloporus_undulatus	48	30	2.07846	20	32	2.68328	Lacertilia
ES42	S26	Wapstra & Swain 2001	2001	-42.566	147.866	1000	-41.848	146.566	1000	0.718	30	1150	1120	L32	Scincidae	Niveoscincus_ocellatus	133	29.1241	0.810578	58	29.8155	0.459529	Lacertilia
ES43	S26	Wapstra & Swain 2001	2001	-42.566	147.866	1000	-41.848	146.566	1000	0.718	30	1150	1120	L32	Scincidae	Niveoscincus_ocellatus	133	494.63	49.2347	58	547.802	44.0385	Lacertilia
ES44	S27	Yu et al. 2022	2022	39.41	94.245	5000	39.365	94.246	5000	0.045	2600	3600	1000	L148	Agamidae	Phrynocephalus_vlangalii	74	24.41	1.29035	55	25.13	1.33492	Lacertilia
ES45	S27	Yu et al. 2022	2022	39.41	94.245	5000	39.365	94.246	5000	0.045	2600	3600	1000	L148	Agamidae	Phrynocephalus_vlangalii	74	0.79	0.0860233	55	0.88	0.148324	Lacertilia
ES46	S28	Zuffi et al. 2009	2009	41.683	12.383	1000	42.15	12.133	1000	0.467	0	400	400	L187	Viperidae	Vipera_aspis	8	183.2	10.3	14	184.5	10.6	Serpentes
ES47	S28	Zuffi et al. 2009	2009	41.683	12.383	1000	42.15	12.133	1000	0.467	0	400	400	L187	Viperidae	Vipera_aspis	7	5.8	0.3	14	6	0.2	Serpentes

## Sheet: Fecundity
effectSizeID	studyID	author	year	decimalLatLow	decimalLongLow	errorInMetersLow	decimalLatHigh	decimalLongHigh	errorInMetersHigh	latitudeDiff	elevationLow	elevationHigh	elevationRange	locationID	family	speciesName	nLow	meanLow	sdLow	nHigh	meanHigh	sdHigh	Suborder
ES1	S1	Andrews et al. 1997	1997	31.884	-109.205	1000	31.915	-109.285	1000	0.031	1800	2400	600	L8	Phrynosomatidae	Sceloporus_virgatus	25	8	2	17	10	2.474	Lacertilia
ES2	S2	Atkins et al. 2007	2007	-42.5667	147.867	1000	-41.85	146.567	1000	0.716667	75	1200	1125	L10	Scincidae	Niveoscincus_ocellatus	80	2.85	1.549	120	1.8	0.894	Lacertilia
ES3	S3	Ballinger 1979	1979	31.884	-109.205	5000	31.9028	-109.279	5000	0.018798	1675	2542	867	L126	Phrynosomatidae	Sceloporus_jarrovii	123	7.06504	3.48001	104	8.38812	2.66537	Lacertilia
ES4	S4	Beltran et al. 2020a	2020	-33.846	151.072	5000	-31.333	151.65	1000	2.513	65	1400	1335	L14	Scincidae	Saiphos_equalis	13	2.92308	1.03775	8	3.125	1.24642	Lacertilia
ES5	S5	Beltran et al. 2020b	2020	-33.846	151.072	5000	-31.333	151.65	1000	2.513	65	1400	1335	L14	Scincidae	Saiphos_equalis	13	2.92308	1.03775	8	3.125	1.24642	Lacertilia
ES6	S6	Benabib 1994	1994	18.605	-95.077	5000	18.388	-94.94	5000	0.217	45	1000	955	L15	Phrynosomatidae	Sceloporus_variabilis	46	4.3	0.746	46	4.6	0.95	Lacertilia
ES7	S6	Benabib 1994	1994	18.605	-95.077	5000	18.388	-94.94	5000	0.217	45	1000	955	L15	Phrynosomatidae	Sceloporus_variabilis	45	1.436	0.362	46	1.513	0.353	Lacertilia
ES8	S6	Benabib 1994	1994	18.605	-95.077	5000	18.388	-94.94	5000	0.217	45	1000	955	L15	Phrynosomatidae	Sceloporus_variabilis	45	0.331	0.054	46	0.329	0.041	Lacertilia
ES9	S6	Benabib 1994	1994	18.605	-95.077	5000	18.388	-94.94	5000	0.217	45	1000	955	L15	Phrynosomatidae	Sceloporus_variabilis	45	0.203	0.034	46	0.212	0.041	Lacertilia
ES10	S7	Bronikowski 2000	2000	40.627	-120.758	1000	40.632	-120.859	5000	0.005	1555	1842	287	L49	Colubridae	Thamnophis_elegans	25	75.3333	63.0661	33	38.5	37.8109	Serpentes
ES11	S8	Calderon-Espinosa et al. 2006	2006	19.395	-104.961	1000	19.366	-97.383	1000	0.029	50	2400	2350	L19	Phrynosomatidae	Sceloporus_spinosus	15	9.2	1.78	6	10	0.632	Lacertilia
ES12	S8	Calderon-Espinosa et al. 2006	2006	19.395	-104.961	1000	19.366	-97.383	1000	0.029	50	2400	2350	L19	Phrynosomatidae	Sceloporus_spinosus	15	0.31	0.11	6	0.27	0.12	Lacertilia
ES14	S10	Crnobrnja & Aleksic 2004	2004	43.366	22.749	1000	41.833	20.666	1000	1.533	1990	2300	310	L149	Lacertidae	Zootoca_vivipara	13	6.9	1.8	11	5.9	1.2	Lacertilia
ES15	S11	Cruz-Elizalde & Ramirez-Bautista 2016	2016	21.162	-98.317	1000	20.26	-98.191	1000	0.902	140	1845	1705	L29	Phrynosomatidae	Sceloporus_variabilis	19	3.5	0.828191	13	3.5	0.865332	Lacertilia
ES16	S11	Cruz-Elizalde & Ramirez-Bautista 2016	2016	21.162	-98.317	1000	20.26	-98.191	1000	0.902	140	1845	1705	L29	Phrynosomatidae	Sceloporus_variabilis	19	1.1	0.392301	13	1.3	0.468722	Lacertilia
ES17	S11	Cruz-Elizalde & Ramirez-Bautista 2016	2016	21.162	-98.317	1000	20.26	-98.191	1000	0.902	140	1845	1705	L29	Phrynosomatidae	Sceloporus_variabilis	19	0.207	0.0566657	13	0.254	0.0612944	Lacertilia
ES18	S12	Cunningham et al. 2017	2017	-42.566	147.866	1000	-41.848	146.566	1000	0.718	30	1150	1120	L32	Scincidae	Niveoscincus_ocellatus	679	4.97054	4.52189	627	6.78628	6.05794	Lacertilia
ES19	S13	Deme et al. 2022	2022	39.633	115.583	1000	36.283	100.616	1000	3.35	300	2600	2300	L34	Lacertidae	Eremias_argus	30	1.05	0.383406	11	0.91	0.298496	Lacertilia
ES20	S13	Deme et al. 2022	2022	39.633	115.583	1000	36.283	100.616	1000	3.35	300	2600	2300	L34	Lacertidae	Eremias_argus	30	2.7	0.821584	11	1.91	0.53066	Lacertilia
ES21	S13	Deme et al. 2022	2022	39.633	115.583	1000	36.283	100.616	1000	3.35	300	2600	2300	L34	Lacertidae	Eremias_argus	30	0.39	0.109545	11	0.48	0.0663325	Lacertilia
ES22	S14	Diaz et al. 2012	2012	40.03	-3.603	5000	40.728	-4.014	5000	0.698	592	1230	638	L35	Lacertidae	Psammodromus_algirus	6	0.34	0.02	15	0.34	0.02	Lacertilia
ES23	S15	Doody 2009	2009	-35.425	149.106	5000	-35.635	148.683	5000	0.21	550	1250	700	L38	Agamidae	Intellagama_lesueurii	10	7.4	2.99	15	8.7	2.52	Lacertilia
ES24	S16	Du et al. 2005	2005	29.833	119.5	1000	26.5	106.66	1000	3.333	45	270	225	L40	Lacertidae	Takydromus_septentrionalis	21	5.01379	1.8585	37	5.33563	2.15119	Lacertilia
ES25	S16	Du et al. 2005	2005	29.833	119.5	1000	26.5	106.66	1000	3.333	45	270	225	L40	Lacertidae	Takydromus_septentrionalis	21	1.36	0.48331	37	1.52	0.659835	Lacertilia
ES26	S16	Du et al. 2005	2005	29.833	119.5	1000	26.5	106.66	1000	3.333	45	270	225	L40	Lacertidae	Takydromus_septentrionalis	21	0.132963	0.0353939	37	0.166111	0.0355467	Lacertilia
ES27	S17	Du et al. 2014	2014	27.75	-82.25	1000	39.283	-86.833	1000	11.533	30	200	170	L192	Phrynosomatidae	Sceloporus_undulatus	20	10.1	3.57771	18	14.2	5.9397	Lacertilia
ES28	S17	Du et al. 2014	2014	27.75	-82.25	1000	39.283	-86.833	1000	11.533	30	200	170	L192	Phrynosomatidae	Sceloporus_undulatus	20	3.92	1.52053	18	6.03	2.46073	Lacertilia
ES29	S18	Ferguson & Talent 1993	1993	36.353	-98.584	5000	37.204	-113.169	5000	0.851	450	1100	650	L162	Phrynosomatidae	Sceloporus_undulatus	9	7	1.15	25	8	0.69	Lacertilia
ES30	S19	Gangloff et al. 2021	2021	40.627	-120.758	1000	40.632	-120.859	5000	0.005	1555	1842	287	L49	Colubridae	Thamnophis_elegans	30	9.4	3.32804	26	4.96154	2.10677	Serpentes
ES31	S19	Gangloff et al. 2021	2021	40.627	-120.758	1000	40.632	-120.859	5000	0.005	1555	1842	287	L49	Colubridae	Thamnophis_elegans	30	10.7667	3.25559	26	5.38462	2.09908	Serpentes
ES32	S20	Goldberg 1974	1974	33.994	-118.006	5000	34.315	-117.836	5000	0.321	150	1584	1434	L54	Phrynosomatidae	Sceloporus_occidentalis	43	7.23	1.816	41	8.7	1.414	Lacertilia
ES33	S21	Gregory & Larsen 1993	1993	43.417	-79.685	1000	52.022	-112.518	1000	8.605	85	1005	920	L56	Colubridae	Thamnophis_sirtalis	4	14.5	6.56	7	13	5.03	Serpentes
ES34	S22	Haenel 2011	2011	33.3	-110.783	1000	34.647	-107.97	1000	1.347	1140	2220	1080	L61	Phrynosomatidae	Urosaurus_ornatus	3	6	1.99186	8	6.5	1.78191	Lacertilia
ES35	S23	Hao et al. 2021	2021	40.2	111.116	1000	41.79	111.8	1000	1.59	1015	1390	375	L63	Agamidae	Phrynocephalus_przewalskii	40	2.03	0.189737	40	3.4	0.885438	Lacertilia
ES36	S23	Hao et al. 2021	2021	40.2	111.116	1000	41.79	111.8	1000	1.59	1015	1390	375	L63	Agamidae	Phrynocephalus_przewalskii	40	0.516	0.0505964	40	0.558	0.056921	Lacertilia
ES37	S23	Hao et al. 2021	2021	40.2	111.116	1000	41.79	111.8	1000	1.59	1015	1390	375	L63	Agamidae	Phrynocephalus_przewalskii	40	0.189	0.0379473	40	0.164	0.0379473	Lacertilia
ES38	S24	Hernandez-Salinas et al. 2010	2010	20.215	-98.886	1000	20.114	-98.886	1000	0.101	2472	2700	228	L184	Phrynosomatidae	Sceloporus_grammicus	41	5.6	4.03397	39	4.4	1.68615	Lacertilia
ES39	S25	Iraeta et al. 2006	2006	40.516	-3.783	1000	40.733	-3.999	1000	0.217	650	1300	650	L73	Lacertidae	Psammodromus_algirus	22	5.8	1.1257	26	6.8	1.78466	Lacertilia
ES40	S25	Iraeta et al. 2006	2006	40.516	-3.783	1000	40.733	-3.999	1000	0.217	650	1300	650	L73	Lacertidae	Psammodromus_algirus	15	0.48	0.0387298	25	0.4	0.05	Lacertilia
ES41	S25	Iraeta et al. 2008	2008	40.516	-3.783	1000	40.733	-3.999	1000	0.217	650	1300	650	L73	Lacertidae	Psammodromus_algirus	19	5.8	4.79479	15	6.9	6.19677	Lacertilia
ES42	S25	Iraeta et al. 2008	2008	40.516	-3.783	1000	40.733	-3.999	1000	0.217	650	1300	650	L73	Lacertidae	Psammodromus_algirus	19	0.46	0.261534	15	0.42	0.193649	Lacertilia
ES43	S25	Iraeta et al. 2008	2008	40.516	-3.783	1000	40.733	-3.999	1000	0.217	650	1300	650	L73	Lacertidae	Psammodromus_algirus	19	2.69	2.13586	15	2.85	2.09141	Lacertilia
ES44	S26	Iraeta et al. 2010	2010	40.516	-3.783	1000	40.733	-3.999	1000	0.217	650	1300	650	L73	Lacertidae	Psammodromus_algirus	19	5.9	0.87178	13	7.2	1.44222	Lacertilia
ES45	S26	Iraeta et al. 2010	2010	40.516	-3.783	1000	40.733	-3.999	1000	0.217	650	1300	650	L73	Lacertidae	Psammodromus_algirus	18	0.46	0.0424264	13	0.42	0.0360555	Lacertilia
ES46	S26	Iraeta et al. 2010	2010	40.516	-3.783	1000	40.733	-3.999	1000	0.217	650	1300	650	L73	Lacertidae	Psammodromus_algirus	18	2.71	0.509117	13	2.94	0.504777	Lacertilia
ES47	S27	Jin & Liu 2007	2007	31.327	88.546	5000	31.327	88.546	5000	0	2756	4565	1809	L76	Agamidae	Phrynocephalus_vlangalii	4	3.25	0.956	36	2	0.444	Lacertilia
ES48	S27	Jin & Liu 2007	2007	31.327	88.546	5000	31.327	88.546	5000	0	2756	4565	1809	L76	Agamidae	Phrynocephalus_vlangalii	2	0.408	0.038	14	0.31	0.042	Lacertilia
ES49	S28	Kouyoumdjian et al. 2019	2019	42.906	1.344	5000	42.933	1.312	5000	0.027	427	1600	1173	L79	Lacertidae	Podarcis_muralis	30	1.62967	0.313044	17	1.61647	0.636788	Lacertilia
ES50	S28	Kouyoumdjian et al. 2019	2019	42.906	1.344	5000	42.933	1.312	5000	0.027	427	1600	1173	L79	Lacertidae	Podarcis_muralis	30	5.66667	1.26854	17	4.88235	1.57648	Lacertilia
ES51	S29	Lemos-Espinal et al. 1998	1998	19.166	-98.6	1000	19.166	-98.6	1000	0	3700	4400	700	L82	Phrynosomatidae	Sceloporus_grammicus	54	3.64	0.734847	67	3.31	1.0641	Lacertilia
ES52	S30	Li et al. 2011	2011	40.266	109.966	1000	41.45	106.983	1000	1.184	1080	1620	540	L83	Lacertidae	Eremias_multiocellata	23	3	0.959166	43	3.2	0.655744	Lacertilia
ES53	S30	Li et al. 2011	2011	40.266	109.966	1000	41.45	106.983	1000	1.184	1080	1620	540	L83	Lacertidae	Eremias_multiocellata	23	1.64	0.431625	43	1.46	0.327872	Lacertilia
ES54	S31	Li et al. 2014	2014	37.128	97.414	1000	34.748	98.124	1000	2.38	2910	4257	1347	L84	Agamidae	Phrynocephalus_vlangalii	67	3.97	1.0641	66	3.15	0.893644	Lacertilia
ES55	S31	Li et al. 2014	2014	37.128	97.414	1000	34.748	98.124	1000	2.38	2910	4257	1347	L84	Agamidae	Phrynocephalus_vlangalii	67	2.81	0.818535	65	2.4	0.725603	Lacertilia
ES56	S31	Li et al. 2014	2014	37.128	97.414	1000	34.748	98.124	1000	2.38	2910	4257	1347	L84	Agamidae	Phrynocephalus_vlangalii	67	0.46	0.10641	65	0.36	0.104809	Lacertilia
ES57	S32	Liang et al. 2018	2018	47.433	87.25	1000	46.6	89.083	1000	0.833	670	908	238	L85	Agamidae	Phrynocephalus_helioscopus	13	2.69231	0.751068	24	3.75	0.896854	Lacertilia
ES58	S32	Liang et al. 2018	2018	47.433	87.25	1000	46.6	89.083	1000	0.833	670	908	238	L85	Agamidae	Phrynocephalus_helioscopus	13	1.36692	0.295194	24	2.2975	0.422387	Lacertilia
ES59	S32	Liang et al. 2018	2018	47.433	87.25	1000	46.6	89.083	1000	0.833	670	908	238	L85	Agamidae	Phrynocephalus_helioscopus	13	0.418462	0.160512	24	0.514583	0.0990818	Lacertilia
ES60	S32	Liang et al. 2018	2018	47.433	87.25	1000	46.6	89.083	1000	0.833	670	908	238	L85	Agamidae	Phrynocephalus_helioscopus	35	0.507714	0.093371	90	0.612667	0.126667	Lacertilia
ES61	S33	Lu et al. 2014	2014	26.666	119.516	1000	25.966	108.533	1000	0.7	50	750	700	L87	Scincidae	Plestiodon_chinensis	18	17.1	2.54558	25	16.3	3.5	Lacertilia
ES62	S33	Lu et al. 2014	2014	26.666	119.516	1000	25.966	108.533	1000	0.7	50	750	700	L87	Scincidae	Plestiodon_chinensis	18	0.66	0.0424264	25	0.61	0.05	Lacertilia
ES63	S33	Lu et al. 2014	2014	26.666	119.516	1000	25.966	108.533	1000	0.7	50	750	700	L87	Scincidae	Plestiodon_chinensis	18	11.3	1.69706	25	10	2.5	Lacertilia
ES64	S34	Ma et al. 2019	2019	32.516	118.483	1000	45.316	127.283	1000	12.8	110	250	140	L91	Lacertidae	Takydromus_wolteri	86	2.9	0.834626	49	4.9	1.4	Lacertilia
ES65	S34	Ma et al. 2019	2019	32.516	118.483	1000	45.316	127.283	1000	12.8	110	250	140	L91	Lacertidae	Takydromus_wolteri	86	0.56	0.185472	49	0.91	0.21	Lacertilia
ES66	S34	Ma et al. 2019	2019	32.516	118.483	1000	45.316	127.283	1000	12.8	110	250	140	L91	Lacertidae	Takydromus_wolteri	86	0.19	0.0185472	49	0.19	0.021	Lacertilia
ES67	S34	Ma et al. 2019	2019	32.516	118.483	1000	45.316	127.283	1000	12.8	110	250	140	L91	Lacertidae	Takydromus_wolteri	86	0.24	0.0649153	49	0.17	0.056	Lacertilia
ES68	S35	Mathies & Andrews 1995	1995	31.605	-110.5	5000	31.92	-109.251	5000	0.315	1463	2758	1295	L92	Phrynosomatidae	Sceloporus_scalaris	5	0.29	0.0156525	13	0.37	0.0288444	Lacertilia
ES69	S35	Mathies & Andrews 1995	1995	31.605	-110.5	5000	31.92	-109.251	5000	0.315	1463	2758	1295	L92	Phrynosomatidae	Sceloporus_scalaris	27	11.2	1.66277	16	9.4	1.68	Lacertilia
ES70	S35	Mathies & Andrews 1995	1995	31.605	-110.5	5000	31.92	-109.251	5000	0.315	1463	2758	1295	L92	Phrynosomatidae	Sceloporus_scalaris	6	0.82	0.14452	7	0.86	0.267221	Lacertilia
ES71	S36	Meshaka & Delis 2010	2010	39.996	-77.631	5000	40.16	-79.271	5000	0.164	210	410	200	L143	Colubridae	Thamnophis_sirtalis	10	16.4	5.4	21	13	5.4	Serpentes
ES72	S37	Miller et al. 2011	2011	40.627	-120.758	5000	40.632	-120.859	5000	0.005	1555	1842	287	L49	Colubridae	Thamnophis_elegans	2128	7.86293	0.818537	2813	5.2857	0.566201	Serpentes
ES73	S38	Monasterio et al. 2016	2016	40.276	-5.23	5000	40.268	-5.267	5000	0.008	1800	2100	300	L96	Lacertidae	Iberolacerta_cyreni	14	7.1	1.87083	12	6	0.69282	Lacertilia
ES74	S38	Monasterio et al. 2016	2016	41.464	-3.215	5000	40.785	-3.976	5000	0.679	1800	2200	400	L97	Lacertidae	Iberolacerta_cyreni	10	6.5	0.948683	11	5.5	0.994987	Lacertilia
ES75	S38	Monasterio et al. 2016	2016	40.276	-5.23	5000	40.268	-5.267	5000	0.008	1800	2100	300	L96	Lacertidae	Iberolacerta_cyreni	14	0.48	0.0374166	12	0.46	0.034641	Lacertilia
ES76	S38	Monasterio et al. 2016	2016	41.464	-3.215	5000	40.785	-3.976	5000	0.679	1800	2200	400	L97	Lacertidae	Iberolacerta_cyreni	10	0.49	0.0632456	11	0.53	0.0663325	Lacertilia
ES77	S38	Monasterio et al. 2016	2016	40.276	-5.23	5000	40.268	-5.267	5000	0.008	1800	2100	300	L96	Lacertidae	Iberolacerta_cyreni	14	3.42	0.860581	12	2.76	0.381051	Lacertilia
ES78	S38	Monasterio et al. 2016	2016	41.464	-3.215	5000	40.785	-3.976	5000	0.679	1800	2200	400	L97	Lacertidae	Iberolacerta_cyreni	10	3.18	0.632456	11	2.93	0.497494	Lacertilia
ES79	S39	Orlova 2003	2003	56.512	85.058	5000	48.784	86.028	5000	7.728	160	1600	1440	L101	Lacertidae	Zootoca_vivipara	27	7.1	2.13042	28	4.7	1.11122	Lacertilia
ES80	S40	Ortega et al. 2015	2015	40.733	-4.033	1000	40.783	-4.05	1000	0.05	1250	1750	500	L183	Lacertidae	Podarcis_hispanicus	30	0.69	0.219089	32	0.99	0.226274	Lacertilia
ES81	S41	Palacios & Bronikowski 2017	2017	40.627	-120.758	5000	40.632	-120.859	5000	0.005	1555	1842	287	L49	Colubridae	Thamnophis_elegans	20	11.1	3.4	12	4.3	1.4	Serpentes
ES82	S41	Palacios & Bronikowski 2017	2017	40.627	-120.758	5000	40.632	-120.859	5000	0.005	1555	1842	287	L49	Colubridae	Thamnophis_elegans	20	34.3	10.6	12	11.8	5.9	Serpentes
ES83	S41	Palacios & Bronikowski 2017	2017	40.627	-120.758	5000	40.632	-120.859	5000	0.005	1555	1842	287	L49	Colubridae	Thamnophis_elegans	20	9.8	3.8	12	3.9	1.7	Serpentes
ES84	S42	Perez-Mendoza et al. 2018	2018	19.24	-97.99	1000	19.22	-99.28	1000	0.02	3260	3498	238	L2	Viperidae	Crotalus_triseriatus	5	0.572	0.121532	8	0.58875	0.294349	Serpentes
ES85	S42	Perez-Mendoza et al. 2018	2018	19.24	-97.99	1000	19.22	-99.28	1000	0.02	3260	3498	238	L2	Viperidae	Crotalus_triseriatus	5	8.6	0.894427	8	5.375	3.02076	Serpentes
ES86	S43	Punzo 2007	2007	26.55	-101.083	1000	29.233	-104.766	1000	2.683	74	1610	1536	L104	Phrynosomatidae	Cophosaurus_texanus	135	4.25022	1.48666	112	2.85357	1.12828	Lacertilia
ES87	S44	Qualls & Shine 1997	1997	-33.883	151.166	1000	-33.683	150.316	1000	0.2	6	1010	1004	L105	Scincidae	Lampropholis_guichenoti	78	0.3	0.13	38	0.35	0.11	Lacertilia
ES88	S44	Qualls & Shine 1997	1997	-33.883	151.166	1000	-33.683	150.316	1000	0.2	6	1010	1004	L105	Scincidae	Lampropholis_guichenoti	81	2.14	0.54	35	2.23	0.55	Lacertilia
ES89	S44	Qualls & Shine 1997	1997	-33.883	151.166	1000	-33.683	150.316	1000	0.2	6	1010	1004	L105	Scincidae	Lampropholis_guichenoti	78	0.25	0.1	39	0.29	0.1	Lacertilia
ES90	S45	Radder 2006	2006	18.7833	109.5	5000	15.283	75.05	5000	3.50033	300	630	330	L106	Agamidae	Calotes_versicolor	65	9.01538	2.48069	131	17.2923	4.57821	Lacertilia
ES91	S45	Radder 2006	2006	18.7833	109.5	5000	15.283	75.05	5000	3.50033	300	630	330	L106	Agamidae	Calotes_versicolor	20	4.68966	1.3365	131	7.17241	2.4996	Lacertilia
ES92	S45	Radder 2006	2006	18.7833	109.5	5000	15.283	75.05	5000	3.50033	300	630	330	L106	Agamidae	Calotes_versicolor	20	0.523077	0.044519	131	0.413575	0.113937	Lacertilia
ES93	S46	Ramirez-Bautista et al. 2004	2004	19.683	-98.866	1000	19.183	-99.316	1000	0.5	2200	3400	1200	L111	Phrynosomatidae	Sceloporus_grammicus	62	5.09	1.88976	60	3.72	1.08444	Lacertilia
ES94	S47	Ramirez-Bautista et al. 2014	2014	20.583	-98.616	1000	20.866	-99.216	1000	0.283	1955	2500	545	L112	Phrynosomatidae	Sceloporus_minor	14	7.5	2.24499	15	5	1.1619	Lacertilia
ES95	S48	Ramirez-Bautista et al. 2017	2017	19.421	-102.062	1000	19.027	-97.342	1000	0.394	1620	3200	1580	L107	Phrynosomatidae	Sceloporus_aeneus	7	6.6	1.13767	10	6.9	1.96061	Lacertilia
ES96	S48	Ramirez-Bautista et al. 2017	2017	17.433	-96.533	1000	20.187	-98.726	1000	2.754	2000	3035	1035	L108	Phrynosomatidae	Sceloporus_scalaris	6	6.2	2.13106	13	9.2	1.69461	Lacertilia
ES97	S48	Ramirez-Bautista et al. 2017	2017	19.409	-97.396	1000	19.465	-100.701	1000	0.056	2323	2480	157	L109	Phrynosomatidae	Sceloporus_bicanthalis	3	7.7	0.571577	4	7	1.14	Lacertilia
ES98	S48	Ramirez-Bautista et al. 2017	2017	17.433	-96.533	1000	20.187	-98.726	1000	2.754	2000	3035	1035	L108	Phrynosomatidae	Sceloporus_scalaris	6	1.24	0.367423	13	1.82	1.33405	Lacertilia
ES99	S49	Ramirez-Bautista et al. 2022	2022	18.77	-95.76	1000	19.9369	-97.2869	1000	1.16694	60	1373	1313	L110	Phrynosomatidae	Sceloporus_variabilis	104	3.69	0.917824	19	4.05	1.08972	Lacertilia
ES100	S50	Rohr 1997	1997	-37.833	146.166	1000	-37.833	146.25	1000	0	600	1550	950	L115	Scincidae	Eulamprus_tympanum	29	3.86	1.13088	19	3.21	1.13331	Lacertilia
ES101	S50	Rohr 1997	1997	-37.833	146.166	1000	-37.833	146.25	1000	0	600	1550	950	L115	Scincidae	Eulamprus_tympanum	29	3.3	1.02318	19	3.26	1.04614	Lacertilia
ES104	S52	Sinervo et al. 1991	1991	45.696	-121.275	5000	34.386	-117.689	5000	11.31	200	2200	2000	L124	Phrynosomatidae	Sceloporus_occidentalis	5	0.318	0.0111803	28	0.27	0.418029	Lacertilia
ES105	S53	Smith et al. 2003	2003	18.775	-99.568	5000	18.167	-99.171	5000	0.608	600	1250	650	L128	Phrynosomatidae	Sceloporus_ochoterenae	5	4.2	1.34164	20	8.3	1.78885	Lacertilia
ES106	S54	Sorci et al. 1996	1996	48.006	-2.22	5000	44.425	3.739	5000	3.581	200	1700	1500	L129	Lacertidae	Zootoca_vivipara	14	5.93	1.77	14	6.14	2.03	Lacertilia
ES107	S55	Sun et al. 2013	2013	34.266	-90.033	1000	39.283	-86.833	1000	5.017	95	200	105	L132	Lacertidae	Takydromus_wolteri	21	2.7	0.916515	25	5	1.5	Lacertilia
ES108	S55	Sun et al. 2013	2013	34.266	-90.033	1000	39.283	-86.833	1000	5.017	95	200	105	L132	Lacertidae	Eremias_argus	17	3.5	0.824621	28	4.8	1.0583	Lacertilia
ES109	S55	Sun et al. 2013	2013	34.266	-90.033	1000	39.283	-86.833	1000	5.017	95	200	105	L132	Lacertidae	Takydromus_wolteri	21	0.53	0.137477	25	0.94	0.25	Lacertilia
ES110	S55	Sun et al. 2013	2013	34.266	-90.033	1000	39.283	-86.833	1000	5.017	95	200	105	L132	Lacertidae	Eremias_argus	17	1.29	0.329848	28	1.71	0.42332	Lacertilia
ES111	S56	Tanaka & Mori 2010	2010	34.916	136.066	1000	30.333	130.533	1000	4.583	340	1200	860	L133	Colubridae	Elaphe_quadrivirgata	43	7.8	1.8	12	3.8	0.8	Serpentes
ES112	S56	Tanaka & Mori 2010	2010	34.916	136.066	1000	30.333	130.533	1000	4.583	340	1200	860	L133	Colubridae	Elaphe_quadrivirgata	43	73.2	20.1	12	41.2	8.1	Serpentes
ES113	S56	Tanaka & Mori 2010	2010	34.916	136.066	1000	30.333	130.533	1000	4.583	340	1200	860	L133	Colubridae	Elaphe_quadrivirgata	43	0.52	0.12	12	0.43	0.07	Serpentes
ES114	S57	Tinkle & Ballinger 1972	1972	33.333	-81.724	5000	39.282	-109.043	5000	5.949	100	1500	1400	L135	Phrynosomatidae	Sceloporus_undulatus	46	7.4	1.76341	71	7.9	1.60097	Lacertilia
ES115	S57	Tinkle & Ballinger 1972	1972	33.333	-81.724	5000	39.282	-109.043	5000	5.949	100	1500	1400	L135	Phrynosomatidae	Sceloporus_undulatus	13	0.23	0.0360555	8	0.23	0.0565685	Lacertilia
ES116	S58	Verdu-Ricoy et al. 2014	2014	40.016	-3.586	1000	40.726	-4.023	1000	0.71	594	1230	636	L141	Lacertidae	Psammodromus_algirus	9	4.9	1.2	7	7.7	1.32288	Lacertilia
ES117	S58	Verdu-Ricoy et al. 2014	2014	40.016	-3.586	1000	40.726	-4.023	1000	0.71	594	1230	636	L141	Lacertidae	Psammodromus_algirus	9	1.92	0.39	7	3.14	0.476235	Lacertilia
ES118	S59	Vinegar 1975a	1975	32.493	-108.76	5000	32.877	-108.222	5000	0.384	1219	2057	838	L142	Phrynosomatidae	Sceloporus_undulatus	39	9.9	2.6	29	7.2	1.4	Lacertilia
ES119	S59	Vinegar 1975a	1975	32.493	-108.76	5000	32.877	-108.222	5000	0.384	1219	2057	838	L142	Phrynosomatidae	Sceloporus_undulatus	15	2.5	0.48	13	2.1	0.69	Lacertilia
ES120	S59	Vinegar 1975a	1975	32.493	-108.76	5000	32.877	-108.222	5000	0.384	1219	2057	838	L142	Phrynosomatidae	Sceloporus_undulatus	15	0.211	0.029	13	0.221	0.044	Lacertilia
ES121	S60	Wang et al. 2011a	2011	38.228	105.481	5000	37.578	103.45	5000	0.65	1336	1886	550	L145	Agamidae	Phrynocephalus_przewalskii	19	3.4	0.87178	21	2.4	0.916515	Lacertilia
ES122	S61	Wang et al. 2024	2024	23.05	112.45	1000	18.833	109.516	1000	4.217	10	990	980	L144	Lacertidae	Takydromus_sexlineatus	197	2.46751	0.645946	60	2.84167	0.606368	Lacertilia
ES123	S61	Wang et al. 2024	2024	23.05	112.45	1000	18.833	109.516	1000	4.217	10	990	980	L144	Lacertidae	Takydromus_sexlineatus	197	0.383401	0.0948683	60	0.531	0.13292	Lacertilia
ES124	S61	Wang et al. 2024	2024	23.05	112.45	1000	18.833	109.516	1000	4.217	10	990	980	L144	Lacertidae	Takydromus_sexlineatus	197	0.162386	0.0489422	60	0.190667	0.122343	Lacertilia
ES125	S62	Wapstra & Swain 2001	2001	-42.566	147.866	1000	-41.848	146.566	1000	0.718	30	1150	1120	L32	Scincidae	Niveoscincus_ocellatus	286	2.51189	0.690931	148	3.93514	1.25657	Lacertilia
ES126	S62	Wapstra & Swain 2001	2001	-42.566	147.866	1000	-41.848	146.566	1000	0.718	30	1150	1120	L32	Scincidae	Niveoscincus_ocellatus	130	1182.62	304.373	55	1987.59	719.972	Lacertilia
ES127	S62	Wapstra & Swain 2001	2001	-42.566	147.866	1000	-41.848	146.566	1000	0.718	30	1150	1120	L32	Scincidae	Niveoscincus_ocellatus	92	0.276304	0.0709765	42	0.289286	0.0894508	Lacertilia
ES128	S63	Yu et al. 2022	2022	39.41	94.245	5000	39.365	94.246	5000	0.045	2600	3600	1000	L148	Agamidae	Phrynocephalus_vlangalii	50	3	0.989949	61	2.92	0.859127	Lacertilia
ES129	S63	Yu et al. 2022	2022	39.41	94.245	5000	39.365	94.246	5000	0.045	2600	3600	1000	L148	Agamidae	Phrynocephalus_vlangalii	50	2.36	0.848528	61	2.47	0.859127	Lacertilia
ES130	S63	Yu et al. 2022	2022	39.41	94.245	5000	39.365	94.246	5000	0.045	2600	3600	1000	L148	Agamidae	Phrynocephalus_vlangalii	50	0.42	0.141421	61	0.4	0.234307	Lacertilia
ES131	S64	Zuffi et al. 2009	2009	41.683	12.383	1000	42.15	12.133	1000	0.467	0	400	400	L187	Viperidae	Vipera_aspis	9	7	2.2	15	6.9	1.9	Serpentes
ES132	S64	Zuffi et al. 2009	2009	41.683	12.383	1000	42.15	12.133	1000	0.467	0	400	400	L187	Viperidae	Vipera_aspis	7	41.6	13.3	14	40.8	10.4	Serpentes
ES133	S64	Zuffi et al. 2009	2009	41.683	12.383	1000	42.15	12.133	1000	0.467	0	400	400	L187	Viperidae	Vipera_aspis	7	23.4	1.54	14	24.3	3.34	Serpentes

## Sheet: UpperThermalLimit
effectSizeID	studyID	author	year	decimalLatLow	decimalLongLow	errorInMetersLow	decimalLatHigh	decimalLongHigh	errorInMetersHigh	latitudeDiff	elevationLow	elevationHigh	elevationRange	locationID	family	speciesName	nLow	meanLow	sdLow	nHigh	meanHigh	sdHigh
ES1	S1	Anderson et al. 2022	2022	-37.9727	147.604	1000	-37.1116	147.179	1000	0.86116	17	1546	1529	L6	Scincidae	Lampropholis_guichenoti	14	39.3286	0.792686	17	39.4059	0.752056
ES2	S2	Belasen et al. 2017	2017	37.05	25.383	1000	37.108	25.533	1000	0.058	25	636	611	L13	Lacertidae	Podarcis_erhardii	12	43.97	0.37	22	44.1991	0.423722
ES3	S3	Bodensteiner et al. 2021	2021	42.964	1.102	1000	42.909	0.17	1000	0.055	425	1812	1387	L16	Lacertidae	Podarcis_muralis	14	41.3607	1.29112	16	42.125	0.858487
ES5	S4	Claunch et al. 2021	2021	35.919	-121.467	5000	36.568	-118.769	5000	0.649	2100	2680	580	L25	Phrynosomatidae	Sceloporus_graciosus	34	42.6	2.33238	29	42.3	1.61555
ES6	S4	Claunch et al. 2021	2021	35.305	-120.662	5000	44.668	-116.111	5000	9.363	0	2100	2100	L26	Phrynosomatidae	Sceloporus_occidentalis	69	41.4	2.49199	5	42.8	0.67082
ES7	S5	Crowley 1985a	1985	35.156	-106.511	5000	37.028	-105.763	5000	1.872	1750	2400	650	L150	Phrynosomatidae	Sceloporus_undulatus	17	42.7	1.23693	23	43.3	0.959166
ES8	S6	Gvozdik & Castilla 2001	2001	49.883	17.199	1000	50.033	17.2	1000	0.15	250	1450	1200	L163	Lacertidae	Zootoca_vivipara	6	43.9	0.979796	6	44.1	0.489898
ES9	S7	Herrando-Perez et al. 2018	2018	37.02	-6.57	1000	40.67	-4.04	1000	3.65	30	950	920	L170	Lacertidae	Acanthodactylus_erythrurus	5	47.4	0.891628	5	45.86	1.61028
ES10	S7	Herrando-Perez et al. 2018	2018	38.18	-2.84	1000	37.84	-2.97	1000	0.34	630	1436	806	L171	Lacertidae	Algyroides_marchi	5	42.24	0.545894	5	41.42	0.601664
ES11	S7	Herrando-Perez et al. 2018	2018	42.62	-7.14	1000	40.33	-7.6	1000	2.29	811	1844	1033	L172	Lacertidae	Iberolacerta_monticola	5	41.22	0.204939	10	41.23	0.34335
ES12	S7	Herrando-Perez et al. 2018	2018	42.76	-0.74	1000	41.76	-1.87	1000	1	1048	1412	364	L173	Lacertidae	Lacerta_bilineata	3	41.1333	0.251661	5	41.18	0.54037
ES13	S7	Herrando-Perez et al. 2018	2018	40.31	-6.63	1000	40.27	-5.23	1000	0.04	863	1909	1046	L174	Lacertidae	Lacerta_schreiberi	5	42.08	0.920326	5	41.46	0.680441
ES14	S7	Herrando-Perez et al. 2018	2018	40.05	-5.14	1000	40.71	-4.14	1000	0.66	387	1511	1124	L175	Lacertidae	Podarcis_guadarramae	5	43.22	0.697854	5	44.24	0.151658
ES15	S7	Herrando-Perez et al. 2018	2018	37.91	-3	1000	37.84	-2.97	1000	0.07	783	1436	653	L176	Lacertidae	Podarcis_hispanicus	5	43.22	0.593296	5	43.34	0.850294
ES16	S7	Herrando-Perez et al. 2018	2018	41.5	0.06	1000	42.75	-0.78	1000	1.25	283	1151	868	L177	Lacertidae	Podarcis_liolepis	6	44.7667	0.484424	5	42.62	0.70852
ES17	S7	Herrando-Perez et al. 2018	2018	41.84	-2.95	1000	40.78	-4	1000	1.06	1185	1772	587	L178	Lacertidae	Podarcis_muralis	5	42.76	0.594138	5	43.68	0.965401
ES18	S7	Herrando-Perez et al. 2018	2018	37	-6.56	1000	36.7	-5.39	1000	0.3	16	1198	1182	L179	Lacertidae	Podarcis_vaucheri	5	45.34	0.705691	5	43.76	0.194936
ES19	S7	Herrando-Perez et al. 2018	2018	38.57	-7.91	1000	40.48	-2.18	1000	1.91	286	1029	743	L180	Lacertidae	Podarcis_virescens	5	42	0.273861	5	43.5	0.678233
ES20	S7	Herrando-Perez et al. 2018	2018	37.02	-6.57	1000	40.36	-5.27	1000	3.34	31	1397	1366	L181	Lacertidae	Psammodromus_algirus	5	43.08	0.258844	10	42.9	0.527046
ES21	S7	Herrando-Perez et al. 2018	2018	40.01	-3.59	1000	40.71	-4.33	1000	0.7	582	1325	743	L182	Lacertidae	Psammodromus_hispanicus	5	43.76	1.17175	5	45.64	1.02859
ES22	S8	Hertz & Huey 1981	1981	18.186	-71.072	5000	18.926	-70.698	5000	0.74	5	1150	1145	L67	Anolidae	Anolis_cybotes	10	40.1	0.474342	12	39	0.727461
ES23	S8	Hertz & Nevo 1981	1981	33.211	35.658	5000	33.413	35.855	5000	0.202	170	1500	1330	L68	Agamidae	Stellagama_stellio	5	44.6	0.67082	10	44.7	0.632456
ES24	S9	Hertz 1979	1979	18.339	-65.761	5000	18.3	-65.793	5000	0.039	270	850	580	L66	Anolidae	Anolis_gundlachi	10	36	0.632456	10	33	0.632456
ES25	S10	Hertz 1981	1981	14.853	-61.09	5000	14.799	-61.151	5000	0.054	20	650	630	L168	Anolidae	Anolis_roquet	7	36	0.264575	9	35.2	0.6
ES26	S11	Hertz et al. 1979	1979	18.339	-65.761	5000	18.3	-65.793	5000	0.039	270	850	580	L66	Anolidae	Anolis_gundlachi	10	36	0.632456	10	33	0.632456
ES27	S12	Hertz et al. 1983	1983	33.211	35.658	5000	33.413	35.855	5000	0.202	170	1500	1330	L68	Agamidae	Stellagama_stellio	5	44.6	0.67082	10	44.7	0.632456
ES28	S13	Jiang et al. 2021	2021	39.41	94.245	5000	39.365	94.246	5000	0.045	2600	3600	1000	L148	Agamidae	Phrynocephalus_vlangalii	5	47.12	0.894427	5	46.64	0.357771
ES29	S14	Lemos-Espinal & Ballinger 1995b	1995	19.178	-98.642	1000	19.178	-98.642	1000	0	3700	4400	700	L82	Phrynosomatidae	Sceloporus_grammicus	48	41.81	0.214774	34	41.17	0.233238
ES30	S15	Llevelyn et al. 2016	2016	-18.41	145.947	5000	-19.008	146.153	5000	0.598	60	950	890	L166	Scincidae	Lampropholis_coggeri	10	38.41	0.727324	192	39.3205	2.45951
ES31	S16	Mendez-Galeano et al. 2020	2020	4.615	-74.312	1000	4.56	-73.999	1000	0.055	2200	3400	1200	L94	Anolidae	Anolis_heterodermus	6	34.7	1.9	7	35.8	2.2
ES32	S17	Van Damme et al. 1989	1989	42.533	8.716	1000	42.416	8.916	1000	0.117	0	1450	1450	L140	Lacertidae	Podarcis_tiliguerta	5	42.4	0.67082	5	43	0.894427
ES33	S18	Van Damme et al. 1990	1990	51.416	4.416	1000	47.033	10.549	1000	4.383	25	2000	1975	L161	Lacertidae	Zootoca_vivipara	5	40.4	0.894427	5	40.7	1.11803
ES34	S19	Gao et al. 2024	2024	29.32	89.33	100	29.74	84.04	100	0.018798	3824	4583	759	L209	Agamidae	Phrynocephalus_theobaldi	15	44.1	1.53	34	41.19	2.34
ES35	S20	Pinzón-Barrera et al. 2024	2024	4.489	-75.285	100	4.614	-74.312	100	0.055	1600	2200	600	L220	Anolidae	Anolis_tolimensis	6	33.9	3.18434	9	34.2	2.1
