# Supplementary material for: No Evidence for Pace of Life Evolution Along Elevational Gradients in Squamate Reptiles
Source: Ecol Lett. 2026 Feb 23;29(2):e70343. doi: 10.1111/ele.70343 (PMC12928677; doi:10.1111/ele.70343)
Supplement: Supplementary file 1 — Data S1: ele70343‐sup‐0001‐Supinfo.zip. [file ELE-29-0-s001.zip › Data/species.nex]

#NEXUS

[Tree distribution from: "Fully-sampled phylogenies of squamates reveal evolutionary patterns in threat status; Tonini JFR, Beard KH, Ferreira RB, Jetz W, Pyron RA, doi:10.1016/j.biocon.2016.03.039]
[Subsampled and pruned from vertlife.org on 2025-08-29T12:15:34Z ]
[Data: "Squamates Posterior All Species" (see Tonini et al. 2016 supplement for details)]

BEGIN TREES;
	TREE tree_1048 = (((((((((Sauromalus_ater:74.5483222409,((Liolaemus_lineomaculatus:18.5686854315,(Liolaemus_boulengeri:10.394987054000001,Liolaemus_irregularis:10.3949872519):8.173699846):5.746580688,(Liolaemus_aparicioi:17.413816850499998,(Liolaemus_bibronii:11.4923787887,Liolaemus_pictus:11.492377482999999):5.9214400541000005):6.9014474398):50.23305298):6.223646,((Anolis_heterodermus:49.596485352,Anolis_roquet:49.596483349):18.3473296,(Anolis_tolimensis:54.6742917382,((Anolis_gundlachi:27.106899901000002,Anolis_cristatellus:27.10689923):23.776407543,Anolis_cybotes:50.883303099):3.7909897727999997):13.2695163339):12.828152035):6.530223,((Uta_stansburiana:39.9675576707,((Sceloporus_variabilis:37.014355364000004,(Sceloporus_merriami:32.84751802,((Sceloporus_graciosus:24.672836091999997,(((Sceloporus_spinosus:19.410375508,(Sceloporus_virgatus:15.17729118,(Sceloporus_occidentalis:13.68692329,Sceloporus_undulatus:13.686923925):1.490366615):4.2330839081):0.9546883811,((Sceloporus_minor:15.7759457783,(Sceloporus_torquatus:10.034401817000001,Sceloporus_jarrovii:10.034401392000001):5.741543644):1.443745026,Sceloporus_grammicus:17.219689431):3.14537319):1.090510983,((Sceloporus_bicanthalis:7.866213726,Sceloporus_aeneus:7.866213726):6.951524887,Sceloporus_scalaris:14.817736493000002):6.637836682):3.2172597339999998):6.182451091,Sceloporus_ochoterenae:30.855287181999998):1.9922295610999998):4.1668381944):0.6356200291,Urosaurus_ornatus:37.649972213):2.3175771921):7.550610177,Cophosaurus_texanus:47.518160210000005):39.78402918):52.126848,((Calotes_versicolor:82.66020439399999,(Stellagama_stellio:43.026838146,((Phrynocephalus_theobaldi:3.722903618,Phrynocephalus_vlangalii:3.7229031160000003):11.2368896861,(Phrynocephalus_helioscopus:13.3346022513,Phrynocephalus_przewalskii:13.334603255):1.6251913867):28.067048525700002):39.63336614):9.146817,(Intellagama_lesueurii:50.5933721,Amphibolurus_muricatus:50.5933683566):41.213640754):47.622012):10.660252,(((Elgaria_coerulea:9.137132998,Elgaria_multicarinata:9.137133796899999):11.65158117,Barisia_imbricata:20.7887145669):57.696414432999994,Xenosaurus_platyceps:78.485137998):71.604161):5.296886,((((Crotalus_lepidus:6.613615524,Crotalus_triseriatus:6.6136155236):36.5130220913,((Vipera_aspis:4.826885276,Vipera_latastei:4.8268862951000004):7.806073314,Vipera_ammodytes:12.632960477000001):30.4936796375):19.500286,((((((Zamenis_longissimus:13.812266292,Coronella_austriaca:13.812267636):0.1185618568,Elaphe_quadrivirgata:13.9308310545):19.8213514907,Hierophis_viridiflavus:33.7521811046):14.815131000000001,Oxyrhopus_trigeminus:48.5673109425):3.306997,(((Natrix_tessellata:13.38736971,Natrix_natrix:13.38736971):3.01899002,Natrix_maura:16.40636252):14.79328638,(((Thamnophis_elegans:5.5930099577,Thamnophis_eques:5.593012187999999):4.8862432937,(Thamnophis_melanogaster:7.0050886420000005,Thamnophis_scalaris:7.0050886420000005):3.4741665609999997):2.34110514,Thamnophis_sirtalis:12.8203609):18.379287717):20.674647345999997):4.536778,Pseudechis_porphyriacus:56.4110805073):6.215832):22.990949999999998,Boa_constrictor:85.61786519):69.768315):5.564301,((((Psammodromus_algirus:16.91083802,Psammodromus_hispanicus:16.910838023):10.22535536,(Gallotia_galloti:11.956898978000002,Gallotia_atlantica:11.956897695):15.179290552000001):28.97012662,((((Zootoca_vivipara:27.406656563000002,Scelarcis_perspicillata:27.406650925999998):3.826584424,((((((Takydromus_septentrionalis:10.173026015,Takydromus_wolteri:10.173026015):13.4120715872,Takydromus_sexlineatus:23.585101406):4.024370314,Apathya_cappadocica:27.609466089999998):1.24166117,Phoenicolacerta_laevis:28.851127119):0.4460907579,(((Iberolacerta_cyreni:2.794946369,Iberolacerta_monticola:2.794946369):20.583318301,(((Darevskia_valentini:0.7404122203,Darevskia_rudis:0.7404122203):9.453116549,Darevskia_parvula:10.193529191):1.582668997,((Darevskia_derjugini:4.574583947,Darevskia_clarkorum:4.574582960400001):5.947414568999999,Darevskia_bithynica:10.5219978118):1.2541995452):11.602067749):3.29545495,(Anatololacerta_danfordi:25.899969095000003,Algyroides_marchi:25.899970501):0.7737502425):2.623497548):0.5490481225,((Lacerta_agilis:14.547052270999998,Lacerta_schreiberi:14.547052271):1.258658655,(Lacerta_bilineata:7.976459537,Lacerta_viridis:7.976459537):7.829252374):14.040554788):1.3869678084):2.269781839,(((Podarcis_liolepis:9.183463858,(Podarcis_hispanicus:5.292599513,Podarcis_vaucheri:5.292599513):3.8908644865):1.98345746,Podarcis_muralis:11.166921318):0.8288124713,((Podarcis_tiliguerta:8.110637671,Podarcis_guadarramae:8.110637672):3.427551766,(Podarcis_erhardii:8.28641541,Podarcis_virescens:8.2864151285):3.2517738862):0.4575440712):21.5072886118):15.88532482,((Ophisops_elegans:42.10119501,Acanthodactylus_erythrurus:42.1011890885):0.5704459691,(Eremias_multiocellata:14.203359866,Eremias_argus:14.203361273999999):28.468274774):6.7167045613):6.717971924):93.980591,Aspidoscelis_costata:150.0869030311):10.863571):10.972237,(((((Ablepharus_bivittatus:4.708429599,Ablepharus_kitaibelii:4.7084300014):34.26402245201,((Niveoscincus_ocellatus:10.2767103019,Niveoscincus_metallicus:10.276709334):8.3122165246,(Lampropholis_coggeri:17.903585251,Lampropholis_guichenoti:17.903582022000002):0.6853445894000001):20.383524402):9.406963,Trachylepis_striata:48.379413487499995):16.538132,(Saiphos_equalis:31.7108844318,Eulamprus_tympanum:31.710885178700003):33.206647955744):5.918093,Plestiodon_chinensis:70.8356275749):101.087087):7.370245,(((Tarentola_boettgeri:80.717427601,Homonota_darwinii:80.7174433714):11.704292597,Quedenfeldtia_trachyblepharus:92.421739855):7.987242999999999,Woodworthia_maculatus:100.408976124):78.88397);
	TREE tree_8555 = (((((((((Sauromalus_ater:73.747238175,((Liolaemus_lineomaculatus:18.708952231999998,((Liolaemus_aparicioi:7.124128796699999,Liolaemus_irregularis:7.1241292775):2.8489195797000004,Liolaemus_boulengeri:9.973048476799999):8.735902081499999):5.65542046,(Liolaemus_pictus:13.7515191205,Liolaemus_bibronii:13.7515181335):10.6128517707):49.38285119):2.494943,((Anolis_roquet:44.811404842,Anolis_heterodermus:44.811407159000005):10.45577993,(Anolis_tolimensis:46.2820510861,((Anolis_cristatellus:26.526475210199997,Anolis_gundlachi:26.526474345):16.823292206,Anolis_cybotes:43.349770303):2.9322795173):8.9851372677):20.97498303):1.020236,((Uta_stansburiana:39.886391835,(((Sceloporus_merriami:32.49071686,((Sceloporus_graciosus:26.082144567599997,(((Sceloporus_spinosus:18.613775952,((Sceloporus_occidentalis:9.42580539,Sceloporus_undulatus:9.425804375):1.011939554,Sceloporus_virgatus:10.43774474):8.176031211):0.9893619789,((Sceloporus_minor:17.7703766296,(Sceloporus_jarrovii:10.1752617,Sceloporus_torquatus:10.175262513):7.595112655):1.13105599,Sceloporus_grammicus:18.901432781):0.7017059806):0.5736562994,((Sceloporus_aeneus:5.939516248,Sceloporus_bicanthalis:5.939516248):3.562067618,Sceloporus_scalaris:9.5015838656):10.67520996):5.9053515569999995):5.411648108,Sceloporus_ochoterenae:31.493797545):0.9969174872):4.6891984147,Sceloporus_variabilis:37.179912235):0.9937607615,Urosaurus_ornatus:38.1736725861):1.7127257497000001):3.204208571,Cophosaurus_texanus:43.090608126099994):34.17180158):63.552996,((Calotes_versicolor:91.26747126151,(Stellagama_stellio:54.121441233,((Phrynocephalus_theobaldi:4.989094206,Phrynocephalus_vlangalii:4.989095264):14.239464916,(Phrynocephalus_przewalskii:15.507892125,Phrynocephalus_helioscopus:15.50789424):3.720667841):34.892882963):37.146040861):16.952516,(Intellagama_lesueurii:47.32628581,Amphibolurus_muricatus:47.326276942):60.893718611000004):32.595407):15.978451,(((Elgaria_multicarinata:10.557386302000001,Elgaria_coerulea:10.55738389):18.63927937,Barisia_imbricata:29.196665430000003):56.3647966,Xenosaurus_platyceps:85.56145156000001):71.232396):6.387245,((((Crotalus_lepidus:4.090151673,Crotalus_triseriatus:4.090151673):26.297880411900003,((Vipera_aspis:4.725144954,Vipera_latastei:4.7251451103):6.419279091,Vipera_ammodytes:11.144425894):19.2436061353):36.267205,((((((Zamenis_longissimus:9.734600866,Coronella_austriaca:9.734600866000001):0.5312324933,Elaphe_quadrivirgata:10.265832221699998):21.8790223016,Hierophis_viridiflavus:32.1448511193):18.799947000000003,Oxyrhopus_trigeminus:50.9448021286):5.45143,(((Natrix_tessellata:9.715802149,Natrix_natrix:9.715802149):4.973839974,Natrix_maura:14.68964483):13.09868293,(((Thamnophis_melanogaster:6.7519978714,Thamnophis_scalaris:6.7519984128):3.8453404009999996,(Thamnophis_eques:7.733626612,Thamnophis_elegans:7.73362634):2.8637122026999995):2.089821404,Thamnophis_sirtalis:12.687161573000001):15.101165101):28.607908183):3.034854,Pseudechis_porphyriacus:59.43108880719999):7.22415):16.275218,Boa_constrictor:82.930466925):80.25064499999999):2.021528,((((Psammodromus_algirus:18.10627249,Psammodromus_hispanicus:18.106272494000002):5.510570739,(Gallotia_atlantica:11.33063693,Gallotia_galloti:11.330636932):12.28620702):33.41755847,((((Scelarcis_perspicillata:32.197306659999995,Zootoca_vivipara:32.19729748):4.570063624,(((((Takydromus_sexlineatus:28.407192392000002,(Takydromus_wolteri:13.064894308,Takydromus_septentrionalis:13.0648940021):15.342294260000001):3.82996826,Apathya_cappadocica:32.237157589999995):0.218867221,Phoenicolacerta_laevis:32.456024817999996):0.9269396809,(((Iberolacerta_monticola:4.359340114,Iberolacerta_cyreni:4.359340114):22.2328648799,((Darevskia_parvula:11.42521415,(Darevskia_valentini:1.137512619,Darevskia_rudis:1.137512619):10.287700456):2.827372091,(Darevskia_bithynica:10.8082231783,(Darevskia_derjugini:6.081692261,Darevskia_clarkorum:6.081691494999999):4.726532448):3.444361529):12.339618908999999):3.68522534,(Anatololacerta_danfordi:28.93785186081,Algyroides_marchi:28.9378447172):1.339584697):3.105534468):1.155930383,((Lacerta_schreiberi:15.5332886293,Lacerta_agilis:15.533288167000002):1.856789186,(Lacerta_bilineata:8.178494468,Lacerta_viridis:8.178494468):9.211582884):17.148817221):2.228466987):1.271305445,(((Podarcis_tiliguerta:3.861011378,Podarcis_virescens:3.8610109192):5.2609156996,(Podarcis_erhardii:4.018972145,Podarcis_guadarramae:4.018972145):5.1029558508):3.075118731,((Podarcis_liolepis:10.39874843,(Podarcis_vaucheri:6.486059214,Podarcis_hispanicus:6.486059214):3.9126895170999996):0.550943968,Podarcis_muralis:10.949691475):1.247354486):25.841614153):12.85157252,((Ophisops_elegans:45.980777157000006,Acanthodactylus_erythrurus:45.980766750399994):1.247007896,(Eremias_multiocellata:16.973063928000002,Eremias_argus:16.973063315):30.254714087999997):3.6624627331000004):6.144151619):94.396181,Aspidoscelis_costata:151.43056447499998):13.772044):2.69553,(((((Ablepharus_bivittatus:32.873129358,Ablepharus_kitaibelii:32.873132018999996):25.334747559999997,((Lampropholis_guichenoti:23.130355885,Lampropholis_coggeri:23.130357421):2.995488911,(Niveoscincus_metallicus:14.138579553,Niveoscincus_ocellatus:14.1385804743):11.9872654453):32.0820302828):3.934014,Trachylepis_striata:62.1418892286):20.437509,(Eulamprus_tympanum:39.5216153313,Saiphos_equalis:39.5216131481):43.05777474970599):0.979533,Plestiodon_chinensis:83.55893065699999):84.339222):10.545358,(((Tarentola_boettgeri:65.99700238,Homonota_darwinii:65.997014108):25.980164562000002,Quedenfeldtia_trachyblepharus:91.977168997):8.951740000000001,Woodworthia_maculatus:100.9289334529):77.514595);
	TREE tree_8509 = (((((((((Sauromalus_ater:69.0431596137,(((Liolaemus_aparicioi:14.436218998940001,(Liolaemus_boulengeri:13.001349860000001,Liolaemus_irregularis:13.00134995054):1.4348672731):6.3291023299999996,Liolaemus_lineomaculatus:20.765319601439998):5.273784693,(Liolaemus_pictus:11.9899856143,Liolaemus_bibronii:11.989986206000001):14.049120185):43.004060953999996):8.051071,((Anolis_roquet:58.452466768,Anolis_heterodermus:58.452472407):10.02004919,(Anolis_tolimensis:54.2396597976,((Anolis_cristatellus:28.326607552,Anolis_gundlachi:28.326607548000002):21.361724345,Anolis_cybotes:49.688333881):4.5513256171):14.232864116999998):8.621699532000001):7.028208,((Uta_stansburiana:44.18555558749001,(((Sceloporus_merriami:32.85896052,((Sceloporus_graciosus:27.502564858,(((Sceloporus_bicanthalis:7.612983508,Sceloporus_aeneus:7.612983508):5.372305314,Sceloporus_scalaris:12.985288822):7.911211586,((Sceloporus_spinosus:18.037264541,((Sceloporus_occidentalis:12.92163988,Sceloporus_undulatus:12.921640406193001):0.1404228251,Sceloporus_virgatus:13.062061939):4.975202602):2.534058009,(((Sceloporus_jarrovii:11.63520027,Sceloporus_torquatus:11.635198204000002):5.3364789598,Sceloporus_minor:16.971678402000002):1.56560088,Sceloporus_grammicus:18.537277833):2.0340443003):0.3251786826):6.606066517):3.21713248,Sceloporus_ochoterenae:30.719700438):2.1392534750000003):6.22030767,Sceloporus_variabilis:39.0792646799):1.357523451,Urosaurus_ornatus:40.436785861000004):3.74876686):5.919198921,Cophosaurus_texanus:50.104751847):34.0176841):66.435114,((Calotes_versicolor:89.004638927,(Stellagama_stellio:36.8019782624,((Phrynocephalus_przewalskii:11.2281661049,Phrynocephalus_helioscopus:11.228166737):2.3794959058,(Phrynocephalus_theobaldi:4.631911655,Phrynocephalus_vlangalii:4.6319116551):8.9757483052):23.194327922099998):52.202659440000005):3.026519,(Intellagama_lesueurii:39.72729075,Amphibolurus_muricatus:39.727282008):52.303876259):58.526398):6.368177,(((Elgaria_multicarinata:7.73856264,Elgaria_coerulea:7.738563563):15.2965899714,Barisia_imbricata:23.0351526149):78.12627746000001,Xenosaurus_platyceps:101.161414436425):55.764314999999996):9.287406,((((Crotalus_lepidus:6.559679752,Crotalus_triseriatus:6.559679753):33.3083913823,((Vipera_latastei:5.8269526763,Vipera_aspis:5.826953722000001):7.011410596199999,Vipera_ammodytes:12.838364316):27.029709021000002):26.365678,((((((Zamenis_longissimus:11.414236961,Coronella_austriaca:11.414235923):1.483396654,Elaphe_quadrivirgata:12.8976340022):9.4562881123,Hierophis_viridiflavus:22.3539233335):29.239178,Oxyrhopus_trigeminus:51.59309442295):4.262389,(((Natrix_tessellata:11.69345907,Natrix_natrix:11.69345907):4.747231568,Natrix_maura:16.44069353):17.02674319,(((Thamnophis_melanogaster:6.6407346144999995,Thamnophis_scalaris:6.6407333153999994):3.089101135,(Thamnophis_elegans:7.6960733779999995,Thamnophis_eques:7.6960754):2.0337606393):1.671589364,Thamnophis_sirtalis:11.401424825):22.066011894):22.388053103):3.326634,Pseudechis_porphyriacus:59.18211174212):7.051629999999999):18.076691,Boa_constrictor:84.31044706900002):81.902698):4.125846,((((Psammodromus_algirus:19.65895798,Psammodromus_hispanicus:19.658963381000003):2.161135624,(Gallotia_atlantica:10.784827737,Gallotia_galloti:10.784827737):11.035272618):41.27933624,((((Scelarcis_perspicillata:33.15276911,Zootoca_vivipara:33.152767298):8.555585962,(((((Takydromus_sexlineatus:28.832546569,(Takydromus_wolteri:14.522975323999999,Takydromus_septentrionalis:14.522975323):14.309576700000001):7.4713663100000005,Apathya_cappadocica:36.303909250000004):0.4435394317,Phoenicolacerta_laevis:36.747458856):1.277920947,(((Iberolacerta_monticola:1.416614156,Iberolacerta_cyreni:1.416614156):31.211628660000002,(Darevskia_bithynica:18.08483619,((Darevskia_parvula:15.42770802,(Darevskia_rudis:2.369155115,Darevskia_valentini:2.369155115):13.058552362):2.280771485,(Darevskia_derjugini:7.162951059,Darevskia_clarkorum:7.1629499690000005):10.545527721000001):0.3763570444):14.54340844):3.270942843,(Anatololacerta_danfordi:35.646007224,Algyroides_marchi:35.646005406):0.253180069):2.126192331):0.5296998914,((Lacerta_schreiberi:17.6632664899,Lacerta_agilis:17.663265768000002):2.045028511,(Lacerta_viridis:8.981507531,Lacerta_bilineata:8.981507531):10.72678856):18.846782333):3.1532786493000002):2.735950181,(((Podarcis_erhardii:13.507536809000001,Podarcis_guadarramae:13.507536446000001):0.482015897,Podarcis_tiliguerta:13.989554158999999):0.9418215212,(((Podarcis_virescens:0.2936963941,Podarcis_liolepis:0.2936963941):10.39914471,(Podarcis_vaucheri:7.386156562,Podarcis_hispanicus:7.386156562):3.306683375):1.491136623,Podarcis_muralis:12.183978083):2.747397595):29.512931936):17.33702081,((Ophisops_elegans:51.740506684,Acanthodactylus_erythrurus:51.740514864000005):0.6456472461,(Eremias_argus:20.987795808,Eremias_multiocellata:20.987795808):31.398369209800002):9.395165958500002):1.318099123):104.26918,Aspidoscelis_costata:167.36860933000003):2.970374):8.068299,(((((Ablepharus_bivittatus:18.99326663,Ablepharus_kitaibelii:18.993263777400003):41.781885325,((Lampropholis_coggeri:25.761591939,Lampropholis_guichenoti:25.761588557):1.500032887,(Niveoscincus_ocellatus:12.4385596832,Niveoscincus_metallicus:12.4385588844):14.8230643327):33.5135264627):3.297888,Trachylepis_striata:64.07303227470001):19.152991,(Eulamprus_tympanum:38.2450487648,Saiphos_equalis:38.245049612):44.98097482200001):1.969508,Plestiodon_chinensis:85.195538024):93.211747):4.511831,(((Tarentola_boettgeri:64.534652736,Homonota_darwinii:64.5346534475):18.728611755899998,Quedenfeldtia_trachyblepharus:83.26326505):14.817132,Woodworthia_maculatus:98.0803847324):84.838717);
	TREE tree_1629 = (((((((((Sauromalus_ater:69.328540243,(((Liolaemus_boulengeri:12.67022616829,Liolaemus_irregularis:12.670226740530001):7.0806298,Liolaemus_lineomaculatus:19.7508546334):5.448395755,(Liolaemus_pictus:9.955185290709998,(Liolaemus_aparicioi:6.2416806567,Liolaemus_bibronii:6.2416813433):3.7135056642):15.244067538700001):44.129285307):2.202623,((Anolis_heterodermus:45.52046848,Anolis_roquet:45.520470348):14.51304592,(Anolis_tolimensis:42.942875780399994,((Anolis_gundlachi:23.116663999,Anolis_cristatellus:23.1166648032):17.410920829,Anolis_cybotes:40.527585363):2.4152869489):17.090642894000002):11.497639601):5.291019,((Uta_stansburiana:41.2785169454,((Sceloporus_variabilis:37.382149244000004,(Sceloporus_merriami:31.62135932,((((((Sceloporus_virgatus:12.40777699,(Sceloporus_occidentalis:11.70680439,Sceloporus_undulatus:11.706804389):0.7009738326):7.955508075999999,Sceloporus_spinosus:20.363286912):2.046256347,(((Sceloporus_jarrovii:10.20966767,Sceloporus_torquatus:10.209667668):7.9775862199,Sceloporus_minor:18.1872551159):0.5331446967,Sceloporus_grammicus:18.720400628):3.689141399):0.6362896034,((Sceloporus_aeneus:5.409037021,Sceloporus_bicanthalis:5.409037021):7.828154924,Sceloporus_scalaris:13.237193991):9.808638052):3.9744163710000002,Sceloporus_graciosus:27.020245959):1.39466829,Sceloporus_ochoterenae:28.414917113):3.206440163):5.760793403):0.1516016034,Urosaurus_ornatus:37.533750542):3.7447593027000003):4.807286952,Cophosaurus_texanus:46.085795986):30.73637771):59.736278,((Calotes_versicolor:76.65306401800001,(Stellagama_stellio:34.7062855108,((Phrynocephalus_przewalskii:10.773365936400001,Phrynocephalus_helioscopus:10.773366229):1.1837737275,(Phrynocephalus_theobaldi:3.820748444,Phrynocephalus_vlangalii:3.820748444):8.136390926):22.749137504):41.94677555):24.292522,(Intellagama_lesueurii:43.59050263,Amphibolurus_muricatus:43.590513167000005):57.35507973):35.612864):7.667959,(((Elgaria_multicarinata:7.903216157999999,Elgaria_coerulea:7.903215071):15.17360954,Barisia_imbricata:23.0768252676):60.94402058,Xenosaurus_platyceps:84.020842259844):60.20558):5.838221,((((Crotalus_lepidus:4.699383416,Crotalus_triseriatus:4.6993837890000005):29.4842459316,((Vipera_aspis:5.60268265,Vipera_latastei:5.602682842):7.206415797,Vipera_ammodytes:12.809099789400001):21.374528677599997):27.821013,((((((Zamenis_longissimus:13.93612677,Coronella_austriaca:13.936125373):0.9124332008,Elaphe_quadrivirgata:14.8485603903):15.039410026299999,Hierophis_viridiflavus:29.887972719200004):14.387507,Oxyrhopus_trigeminus:44.27548000694001):6.249771,(((Natrix_tessellata:5.944398139,Natrix_natrix:5.944398139):8.68022673,Natrix_maura:14.62462487):13.53468979,(((Thamnophis_eques:6.6960069883,Thamnophis_elegans:6.6960063176):3.1826829454,(Thamnophis_melanogaster:6.5374868104,Thamnophis_scalaris:6.5374861381):3.3412020048):1.158189486,Thamnophis_sirtalis:11.036880092):17.122434347000002):22.3659246963):2.023695,Pseudechis_porphyriacus:52.54893662240001):9.455693):20.523362,Boa_constrictor:82.527993427):67.536649):4.212671,((((Psammodromus_algirus:18.99717714,Psammodromus_hispanicus:18.997181747):10.45445413,(Gallotia_atlantica:14.763035731,Gallotia_galloti:14.763037266):14.688600141):52.02960699,((((Zootoca_vivipara:42.56260119,Scelarcis_perspicillata:42.56261279):10.21996501,(((((Takydromus_sexlineatus:35.467377651999996,(Takydromus_septentrionalis:17.2823027465,Takydromus_wolteri:17.282302051000002):18.185087202000002):10.49292665,Apathya_cappadocica:45.9603043):2.215710017,Phoenicolacerta_laevis:48.176032644):1.422009085,(((Iberolacerta_cyreni:3.311840542,Iberolacerta_monticola:3.311840542):40.537397657,((Darevskia_parvula:15.215474991,((Darevskia_valentini:2.157839245,Darevskia_rudis:2.157839245):0.4382971251,Darevskia_bithynica:2.596135907):12.619338621):7.289246452,(Darevskia_derjugini:8.482517399,Darevskia_clarkorum:8.482517167000001):14.022203581):21.344517454):1.602009889,(Anatololacerta_danfordi:44.438384102,Algyroides_marchi:44.438374822):1.012865383):4.146785984):0.1666536593,((Lacerta_bilineata:14.54080495,Lacerta_viridis:14.54080495):12.16554068,(Lacerta_agilis:25.505058336000005,Lacerta_schreiberi:25.5050581001):1.201286132):23.058342824999997):3.0178807643):2.548631642,((((Podarcis_liolepis:9.196941646,Podarcis_virescens:9.196941646):8.150351714,(Podarcis_hispanicus:8.51004111,Podarcis_vaucheri:8.51004111):8.8372492337):2.284174379,Podarcis_muralis:19.631469131):1.665253421,(Podarcis_tiliguerta:20.123714674000002,(Podarcis_guadarramae:16.693722817,Podarcis_erhardii:16.693724675):3.429990235):1.173006945):34.0344701886):24.80288592,((Ophisops_elegans:67.84942521,Acanthodactylus_erythrurus:67.849438669):2.23396367,(Eremias_multiocellata:25.810862634,Eremias_argus:25.810864715999998):44.272524859):10.0506897769):1.347147605):60.767756,Aspidoscelis_costata:142.24900396110002):12.028304):8.788546,(((((Ablepharus_kitaibelii:18.33014632,Ablepharus_bivittatus:18.330147459):19.815702322,((Lampropholis_guichenoti:16.0900553359,Lampropholis_coggeri:16.090055659):2.5469327106,(Niveoscincus_ocellatus:8.395597288,Niveoscincus_metallicus:8.395597396200001):10.241391084):19.508865768600003):16.359717,Trachylepis_striata:54.5055721839):18.857575,(Eulamprus_tympanum:34.8241162941,Saiphos_equalis:34.824116421):38.539014213220995):7.046435,Plestiodon_chinensis:80.409578353):82.65628500000001):7.348905,(((Tarentola_boettgeri:64.641123611,Homonota_darwinii:64.641124842):10.864640521,Quedenfeldtia_trachyblepharus:75.505758433):20.818195,Woodworthia_maculatus:96.323952335):74.090802);
	TREE tree_1778 = (((((((((Sauromalus_ater:66.8439786416,(((Liolaemus_irregularis:10.5603170214,Liolaemus_boulengeri:10.560317202699999):5.6030242908000005,Liolaemus_lineomaculatus:16.1633414957):4.871731411,(Liolaemus_bibronii:8.91100243639,(Liolaemus_pictus:6.056489428199999,Liolaemus_aparicioi:6.056491262):2.8545144789999997):12.124067423):45.80890976):2.243108,((Anolis_heterodermus:34.3588161869,Anolis_roquet:34.3588170762):10.325053859999999,(Anolis_tolimensis:36.52395455874999,((Anolis_cristatellus:19.6461666356,Anolis_gundlachi:19.646166632):15.587401471,Anolis_cybotes:35.2335696662):1.29038458):8.1599166904):24.40320527):10.875471,((Uta_stansburiana:38.9059280977,((Sceloporus_variabilis:35.305125478,(Sceloporus_merriami:30.33125256,((((((Sceloporus_virgatus:11.76298725,(Sceloporus_undulatus:10.859255250699999,Sceloporus_occidentalis:10.859255040999999):0.9037324187):6.559146044,Sceloporus_spinosus:18.322137267000002):1.007482037,((Sceloporus_minor:15.975284528299998,(Sceloporus_jarrovii:11.04149515,Sceloporus_torquatus:11.041497245):4.9337889574):1.089226397,Sceloporus_grammicus:17.0645121807):2.2651064961):1.112033569,((Sceloporus_aeneus:7.435674045,Sceloporus_bicanthalis:7.435674045000001):3.720897258,Sceloporus_scalaris:11.156571303):9.285080942):4.982238539,Sceloporus_graciosus:25.423889319999997):2.979751486,Sceloporus_ochoterenae:28.403640801):1.9276071556):4.9738739645):1.028669699,Urosaurus_ornatus:36.333791208):2.5721331252):4.741788501,Cophosaurus_texanus:43.647714506999996):36.31484252):62.961853,((Calotes_versicolor:78.4112958687,(((Phrynocephalus_theobaldi:3.914495995,Phrynocephalus_vlangalii:3.9144966190999995):10.3168923842,(Phrynocephalus_helioscopus:10.8880482117,Phrynocephalus_przewalskii:10.888048523999998):3.3433401674):23.3155658781,Stellagama_stellio:37.546960186):40.864335600000004):14.5831,(Intellagama_lesueurii:28.81240518,Amphibolurus_muricatus:28.812403719):64.18199115):49.93001099999999):13.591936,(((Elgaria_coerulea:10.05927337,Elgaria_multicarinata:10.0592729213):16.9636785867,Barisia_imbricata:27.0229507249):71.848197039,Xenosaurus_platyceps:98.871129376):57.64519):1.232354,((((Crotalus_lepidus:8.643823268,Crotalus_triseriatus:8.643823268):44.03047735951,(Vipera_ammodytes:16.171191312,(Vipera_latastei:5.700970159,Vipera_aspis:5.7009692041):10.470223779):36.503121521500006):17.243108,((((((Zamenis_longissimus:9.418515787,Coronella_austriaca:9.4185160778):0.454806131,Elaphe_quadrivirgata:9.8733224023):20.8885186603,Hierophis_viridiflavus:30.761833286):18.286188,Oxyrhopus_trigeminus:49.04802168296):1.549982,(((Natrix_tessellata:10.63741394,Natrix_natrix:10.63741394):4.573124836,Natrix_maura:15.21053878):11.76791019,(((Thamnophis_eques:6.090880837,Thamnophis_elegans:6.0908815219):2.6774667545,(Thamnophis_melanogaster:5.0924120625,Thamnophis_scalaris:5.0924109182):3.675935986):1.987405489,Thamnophis_sirtalis:10.755753308000001):16.2226947406):23.619548628):11.918902,Pseudechis_porphyriacus:62.5169171914):7.400515):19.582925,Boa_constrictor:89.500344845):68.248347):3.779681,((((Psammodromus_hispanicus:31.530622304999998,Psammodromus_algirus:31.53062948):4.553794916,(Gallotia_atlantica:16.4282882,Gallotia_galloti:16.428288202):19.65612902):53.7341096,((((Zootoca_vivipara:49.768646797,Scelarcis_perspicillata:49.76864679):8.670874613,(((((Takydromus_sexlineatus:36.009392132,(Takydromus_wolteri:17.153153599,Takydromus_septentrionalis:17.153152357000003):18.856240766):12.72555018,Apathya_cappadocica:48.73494727):1.229017699,Phoenicolacerta_laevis:49.96396795):1.954730862,(((Iberolacerta_cyreni:4.338405037,Iberolacerta_monticola:4.338405037):45.316496545,((Darevskia_bithynica:20.947451469999997,(Darevskia_derjugini:8.703428968,Darevskia_clarkorum:8.703428471):12.244023740300001):1.987517766,(Darevskia_parvula:21.38948311,(Darevskia_rudis:1.612905417,Darevskia_valentini:1.612905417):19.776577938):1.545486375):26.7199326):0.8365790893,(Anatololacerta_danfordi:46.614742749,Algyroides_marchi:46.614747717):3.876733455):1.427212923):3.879685036,((Lacerta_agilis:23.782721355,Lacerta_schreiberi:23.7827247778):6.78141768,(Lacerta_viridis:8.956015282,Lacerta_bilineata:8.956015282):21.60812375):25.234238613000002):2.6411569349999997):6.355895518,((Podarcis_erhardii:23.273634900000005,(Podarcis_virescens:5.00816809,(Podarcis_guadarramae:2.444161225,Podarcis_tiliguerta:2.444161225):2.564007611):18.265466554):0.654585265,((Podarcis_liolepis:17.06754531,(Podarcis_vaucheri:10.64107768,Podarcis_hispanicus:10.64107768):6.4264649015):5.839001036,Podarcis_muralis:22.90654386):1.021676546):40.8672007403):22.60476949,((Ophisops_elegans:70.75149239000001,Acanthodactylus_erythrurus:70.7514909039):3.537820833,(Eremias_multiocellata:24.705354196000002,Eremias_argus:24.705353951):49.583958037):13.110886108):2.418323485):65.28496200000001,Aspidoscelis_costata:155.1034813185):6.424885):0.763978,(((((Ablepharus_kitaibelii:10.4303152,Ablepharus_bivittatus:10.430314783):32.1128455012,((Lampropholis_guichenoti:18.895773685,Lampropholis_coggeri:18.895773685):2.629162509,(Niveoscincus_metallicus:11.229093047,Niveoscincus_ocellatus:11.229094121400001):10.2958436921):21.018222321099998):12.141622,Trachylepis_striata:54.68477752799999):8.403856,(Eulamprus_tympanum:27.5438851966,Saiphos_equalis:27.5438872993):35.544738814800006):3.029948,Plestiodon_chinensis:66.11857405980001):96.173772):10.013197,(((Tarentola_boettgeri:71.15027405800001,Homonota_darwinii:71.150269069):23.955171149999998,Quedenfeldtia_trachyblepharus:95.10544639700001):2.889284,Woodworthia_maculatus:97.994742389):74.310818);
	TREE tree_0204 = (((((((((Sauromalus_ater:72.480443995,(((Liolaemus_aparicioi:8.5664889836,Liolaemus_lineomaculatus:8.566488806550002):7.470528585,(Liolaemus_irregularis:9.30339286861,Liolaemus_boulengeri:9.3033935514):6.733626018500001):5.554252604,(Liolaemus_bibronii:10.00379653768,Liolaemus_pictus:10.0037958551):11.5874740242):50.889180413000005):9.227732,((Anolis_roquet:47.444734663000006,Anolis_heterodermus:47.444732869700005):17.30188363,(Anolis_tolimensis:47.343930315,((Anolis_gundlachi:26.215820107,Anolis_cristatellus:26.215820703):18.439804495,Anolis_cybotes:44.6556255):2.6883140856):17.402682011):16.961544658):6.185005,((Uta_stansburiana:41.597213008,((Sceloporus_variabilis:37.9110358378,(Sceloporus_merriami:32.38829627,((((((Sceloporus_virgatus:12.00024898,(Sceloporus_occidentalis:10.85541688,Sceloporus_undulatus:10.855417479):1.144831897):8.359199199999999,Sceloporus_spinosus:20.359448376000003):1.505284607,(((Sceloporus_jarrovii:12.4596044488,Sceloporus_torquatus:12.459604648):6.8425960341,Sceloporus_minor:19.302196873099998):0.8660146133,Sceloporus_grammicus:20.168213888999997):1.6965174881):1.712798335,((Sceloporus_bicanthalis:10.33227811,Sceloporus_aeneus:10.33227811):2.805883124,Sceloporus_scalaris:13.138161236999998):10.43936928):4.102523871000001,Sceloporus_graciosus:27.680053388):1.872385689,Sceloporus_ochoterenae:29.552441883999997):2.835856389):5.5227389775999995):1.784141558,Urosaurus_ornatus:39.6951772053):1.9020394084999999):8.156322404,Cophosaurus_texanus:49.753540013000006):38.13963458):60.932179,((Calotes_versicolor:81.804040243,(((Phrynocephalus_przewalskii:14.039297049999998,Phrynocephalus_helioscopus:14.0392975336):1.3414016662,(Phrynocephalus_theobaldi:4.394765583,Phrynocephalus_vlangalii:4.3947657559):10.985933823):26.502191427299998,Stellagama_stellio:41.882897390000004):39.92116747):19.648968,(Intellagama_lesueurii:36.195302401,Amphibolurus_muricatus:36.19531194100001):65.257712266):47.372337):7.881886,(((Elgaria_coerulea:10.192010639,Elgaria_multicarinata:10.1920101085):17.691063186,Barisia_imbricata:27.8830719654):66.14659018,Xenosaurus_platyceps:94.029655996662):62.677593):8.577391,((((Crotalus_lepidus:5.109753799,Crotalus_triseriatus:5.10975535):29.6557338042,(Vipera_ammodytes:10.555312091,(Vipera_latastei:6.638306782,Vipera_aspis:6.6383067822):3.9170053085):24.2101741707):32.931349,((((((Zamenis_longissimus:13.391758416,Coronella_austriaca:13.391758415999998):2.480267017,Elaphe_quadrivirgata:15.8720251329):14.049332345,Hierophis_viridiflavus:29.92135956139):21.991727,Oxyrhopus_trigeminus:51.9130736622):1.279088,(((Natrix_tessellata:12.04044499,Natrix_natrix:12.04044499):8.220474899,Natrix_maura:20.26091989):10.37063914,(((Thamnophis_melanogaster:7.5239250267,Thamnophis_scalaris:7.5239239708):4.330507724,(Thamnophis_elegans:5.6547324233,Thamnophis_eques:5.654731632):6.1997003262):1.989129616,Thamnophis_sirtalis:13.843560783000001):16.787996924999998):22.560597418):6.328303,Pseudechis_porphyriacus:59.52047383866):8.176359999999999):17.762125,Boa_constrictor:85.45895099700002):79.825685):8.256416,((((Psammodromus_algirus:24.07433657,Psammodromus_hispanicus:24.074330397399997):13.8219019,(Gallotia_galloti:18.481259121,Gallotia_atlantica:18.481260885):19.4149719462):39.36931053,((((Scelarcis_perspicillata:39.10012081,Zootoca_vivipara:39.100134716999996):4.258715273,(((((Takydromus_sexlineatus:33.703073219000004,(Takydromus_wolteri:15.139654895,Takydromus_septentrionalis:15.1396544969):18.563409387):4.990422007,Apathya_cappadocica:38.69348728):0.5782637967,Phoenicolacerta_laevis:39.271743732):1.660917093,(((Iberolacerta_monticola:4.268196906,Iberolacerta_cyreni:4.268196906):31.122259335000003,((Darevskia_parvula:16.912118347,(Darevskia_rudis:1.95804938,Darevskia_valentini:1.95804938):14.954069759000001):1.080151083,((Darevskia_derjugini:5.753233582,Darevskia_clarkorum:5.753233840599999):4.203414687,Darevskia_bithynica:9.956649142420002):8.035623543):17.398184634000003):2.620987159,(Anatololacerta_danfordi:35.891091636,Algyroides_marchi:35.8910844767):2.12035972):2.921222977):0.3042801628,((Lacerta_schreiberi:20.746632949000002,Lacerta_agilis:20.746631362):1.576872241,(Lacerta_viridis:11.3485949,Lacerta_bilineata:11.348594895999998):10.9749097):18.913442152000002):2.1218931102):4.116721214,(((Podarcis_liolepis:14.02592755,(Podarcis_vaucheri:8.448423011,Podarcis_hispanicus:8.448423011):5.5775047355):2.77639019,Podarcis_muralis:16.802319726):1.944697819,((Podarcis_erhardii:16.7850400273,Podarcis_tiliguerta:16.785041019):0.8305044352,(Podarcis_virescens:2.618641086,Podarcis_guadarramae:2.618641086):14.99690397):1.13147288):28.7285399534):18.71216256,((Ophisops_elegans:59.32298978,Acanthodactylus_erythrurus:59.322985804000005):0.8961698587,(Eremias_argus:20.91497057,Eremias_multiocellata:20.914970571):39.3041745713):5.9685701472):11.07781272):79.595009,Aspidoscelis_costata:156.860550652):16.680498):1.305083,(((((Ablepharus_kitaibelii:8.311975231,Ablepharus_bivittatus:8.311975976):28.090062719,((Lampropholis_guichenoti:14.344785660500001,Lampropholis_coggeri:14.344786455):1.576705595,(Niveoscincus_ocellatus:8.957893597,Niveoscincus_metallicus:8.9578934976):6.9635975589):20.4805454748):17.259545,Trachylepis_striata:53.6615853903):13.479201,(Saiphos_equalis:34.2950879255,Eulamprus_tympanum:34.29508515):32.8457031313):14.543049,Plestiodon_chinensis:81.6838431102):93.162289):8.546604,(((Tarentola_boettgeri:66.18199507,Homonota_darwinii:66.182001777):18.183453226,Quedenfeldtia_trachyblepharus:84.3654447012):15.985009999999999,Woodworthia_maculatus:100.35045807860001):83.042269);
	TREE tree_5977 = (((((((((Sauromalus_ater:64.3055624685,(((Liolaemus_irregularis:8.4574872932,Liolaemus_boulengeri:8.4574872474):6.5469892535,Liolaemus_lineomaculatus:15.0044744638):5.061518062,((Liolaemus_pictus:9.373724260100001,Liolaemus_bibronii:9.373723374699999):4.1004069438,Liolaemus_aparicioi:13.4741309831):6.5918634478):44.23956905):3.151684,((Anolis_roquet:45.743212407799994,Anolis_heterodermus:45.7432132519):13.99214618,(Anolis_tolimensis:49.15579290031,((Anolis_cristatellus:26.770547136,Anolis_gundlachi:26.770542645000003):18.121694079999997,Anolis_cybotes:44.892234189999996):4.263556711):10.579561749500002):7.721892737999999):2.727769,((Uta_stansburiana:30.590106570399996,(((Sceloporus_merriami:25.57565712,(((((Sceloporus_aeneus:4.945410613,Sceloporus_bicanthalis:4.945410613):3.973049297,Sceloporus_scalaris:8.918461966999999):7.466229854,((((Sceloporus_undulatus:8.682382629,Sceloporus_occidentalis:8.682382472):1.129419049,Sceloporus_virgatus:9.811801204):4.386844646,Sceloporus_spinosus:14.1986469577):1.586990848,(((Sceloporus_jarrovii:9.393714573,Sceloporus_torquatus:9.393714573):4.732732367500001,Sceloporus_minor:14.1264482062):0.4654954791,Sceloporus_grammicus:14.59194328984):1.1936957025):0.5990521173):4.349038014,Sceloporus_graciosus:20.733728574):2.61944909,Sceloporus_ochoterenae:23.353177346):2.2224807218):4.0879787363,Sceloporus_variabilis:29.663634586300002):0.5977280228,Urosaurus_ornatus:30.261364508):0.32873773809999995):6.723178348,Cophosaurus_texanus:37.313281284):32.87174409):75.799722,((Calotes_versicolor:66.406714232,(((Phrynocephalus_theobaldi:5.470782072,Phrynocephalus_vlangalii:5.470782072):5.7077119842999995,(Phrynocephalus_przewalskii:9.2388335,Phrynocephalus_helioscopus:9.2388340054):1.9396601768000001):21.1857290975,Stellagama_stellio:32.364227563600004):34.04249064):10.700064,(Amphibolurus_muricatus:30.981077893300004,Intellagama_lesueurii:30.981082215999997):46.12570441):68.877962):5.776356,(((Elgaria_coerulea:16.81179804,Elgaria_multicarinata:16.8118000455):20.979920659999998,Barisia_imbricata:37.7917190342):59.898195969999996,Xenosaurus_platyceps:97.68991600300001):54.071179):3.48633,((((Crotalus_triseriatus:7.815338449,Crotalus_lepidus:7.815340185):43.2893585141,((Vipera_aspis:6.050064025,Vipera_latastei:6.0500650874):13.540610126,Vipera_ammodytes:19.590674154):31.5140150365):18.803269,((((((Zamenis_longissimus:5.7630811089,Coronella_austriaca:5.7630803133):1.328336157,Elaphe_quadrivirgata:7.0914169781):26.461513733900002,Hierophis_viridiflavus:33.5529264761):21.460353000000005,Oxyrhopus_trigeminus:55.0132890627):4.151763,(((Natrix_tessellata:13.71775963,Natrix_natrix:13.71775963):8.787587935,Natrix_maura:22.50534423):15.2253902475,(((Thamnophis_melanogaster:8.54327219,Thamnophis_scalaris:8.5432735228):5.388463935,(Thamnophis_elegans:7.947526893999999,Thamnophis_eques:7.947527895):5.984211898000001):2.375261975,Thamnophis_sirtalis:16.307000771):21.4237340425):21.4342919471):4.939249,Pseudechis_porphyriacus:64.10428764):5.803676):16.316663,Boa_constrictor:86.224628013):69.02279):6.925397,((((Psammodromus_algirus:29.33113277,Psammodromus_hispanicus:29.331127913):7.451108049,(Gallotia_atlantica:15.29948785,Gallotia_galloti:15.299487849999998):21.482750537999998):47.80411918,((((Zootoca_vivipara:40.137004696,Scelarcis_perspicillata:40.137007049999994):8.02993677,(((((Takydromus_sexlineatus:36.4511628382,(Takydromus_wolteri:16.318627611,Takydromus_septentrionalis:16.318625265999998):20.132543665900002):4.999457933,Apathya_cappadocica:41.45062475):1.487565865,Phoenicolacerta_laevis:42.938189912):2.344091157,(((Iberolacerta_cyreni:4.599990836,Iberolacerta_monticola:4.599990836):33.133488452,((Darevskia_parvula:20.15585582,(Darevskia_rudis:1.14489288,Darevskia_valentini:1.14489288):19.01096294):2.372417069,(Darevskia_derjugini:8.586684879,(Darevskia_bithynica:0.4704733892,Darevskia_clarkorum:0.4704733892):8.116212193):13.941585664):15.205206401):4.093244386,(Anatololacerta_danfordi:41.07580477,Algyroides_marchi:41.075802885):0.7509186762):3.455562085):1.658691038,((Lacerta_viridis:9.259798012,Lacerta_bilineata:9.259798012):15.68402778,(Lacerta_schreiberi:22.55807112,Lacerta_agilis:22.558070879):2.385752564):21.997147963):1.2259677175):6.390406979,(((Podarcis_virescens:7.81103213,Podarcis_erhardii:7.81103213):10.4702185925,Podarcis_tiliguerta:18.281251892):3.539686576,(((Podarcis_guadarramae:2.232798965,Podarcis_liolepis:2.232798965):11.82390725,(Podarcis_vaucheri:7.7693801,Podarcis_hispanicus:7.7693801):6.28732588):5.47229955,Podarcis_muralis:19.529005527):2.291931769):32.7364146683):23.92627763,((Ophisops_elegans:65.37367458,Acanthodactylus_erythrurus:65.373681851):2.629656861,(Eremias_multiocellata:26.439649164,Eremias_argus:26.439649166000002):41.563682277):10.480293230000001):6.102718218):68.741063,Aspidoscelis_costata:153.3274147096):8.845404):6.772664,(((((Ablepharus_kitaibelii:5.0403505200000005,Ablepharus_bivittatus:5.0403505200000005):35.429370356,((Lampropholis_guichenoti:16.447700325,Lampropholis_coggeri:16.44769856737):0.9624279568,(Niveoscincus_metallicus:7.460105541700001,Niveoscincus_ocellatus:7.4601064686):9.9500204272):23.05959333296):6.702886,Trachylepis_striata:47.1725951266):9.293188,(Saiphos_equalis:26.038555702400004,Eulamprus_tympanum:26.038557017800002):30.427225265090996):3.292315,Plestiodon_chinensis:59.758096566999996):109.187389):4.503288,(((Tarentola_boettgeri:64.76885662000001,Homonota_darwinii:64.768857782):20.463370149000003,Quedenfeldtia_trachyblepharus:85.232223985):11.775649999999999,Woodworthia_maculatus:97.00787541300001):76.440885);
	TREE tree_9111 = (((((((((Sauromalus_ater:81.825525368,((((Liolaemus_irregularis:12.5335066971,Liolaemus_aparicioi:12.533509007000001):1.512815391,Liolaemus_boulengeri:14.046322198999999):6.7294140249,Liolaemus_lineomaculatus:20.7757356735):9.214506276,(Liolaemus_bibronii:15.548536494,Liolaemus_pictus:15.548537263600002):14.44170740801):51.835260901):2.514035,((Anolis_roquet:51.610957242,Anolis_heterodermus:51.6109597707):15.53161809,(Anolis_tolimensis:49.35182014949999,((Anolis_gundlachi:26.61338473,Anolis_cristatellus:26.613385364000003):20.099148304,Anolis_cybotes:46.712535246499996):2.6392855324999998):17.790758970000002):17.196965971):7.87744,((Uta_stansburiana:44.7003025782,((Sceloporus_variabilis:41.063722474,(Sceloporus_merriami:35.11919175,((Sceloporus_graciosus:27.465015465999997,(((Sceloporus_spinosus:21.356592486,((Sceloporus_occidentalis:12.82176083,Sceloporus_undulatus:12.8217621145):0.8742981054,Sceloporus_virgatus:13.69605872):7.660531622):1.677598511,(((Sceloporus_torquatus:11.339468964,Sceloporus_jarrovii:11.339468964):7.761424356,Sceloporus_minor:19.1008933192):0.6174713552,Sceloporus_grammicus:19.7183655383):3.3158248191000004):0.4517346072,((Sceloporus_bicanthalis:7.822247591,Sceloporus_aeneus:7.822247591):7.681890741,Sceloporus_scalaris:15.504136183):7.981788133):3.979091361):5.460750781,Sceloporus_ochoterenae:32.925770115999995):2.1934212097):5.9445326561):1.284786808,Urosaurus_ornatus:42.348507991999995):2.3517928631):5.473562816,Cophosaurus_texanus:50.173863024):42.04312409):58.629127,((Calotes_versicolor:82.30971269380001,(((Phrynocephalus_theobaldi:4.312995204,Phrynocephalus_vlangalii:4.312993585999999):9.646018756,(Phrynocephalus_helioscopus:11.88915632,Phrynocephalus_przewalskii:11.889154377999999):2.069858288):26.194162499449998,Stellagama_stellio:40.153181544000006):42.15654246):7.401316,(Intellagama_lesueurii:35.40378947,Amphibolurus_muricatus:35.403794806499995):54.307233023):61.135091):5.411695,(((Elgaria_multicarinata:10.7221683486,Elgaria_coerulea:10.722168116199999):15.81418277,Barisia_imbricata:26.5363515879):54.21759598,Xenosaurus_platyceps:80.75394826499999):75.503865):3.975262,((((Crotalus_lepidus:5.608429085,Crotalus_triseriatus:5.608429084999999):31.460349316500004,(Vipera_ammodytes:13.139900734000001,(Vipera_aspis:5.726135546,Vipera_latastei:5.726135159):7.413765575):23.9288826581):28.439679,((((((Zamenis_longissimus:18.082398074,Coronella_austriaca:18.082397888):1.178463126,Elaphe_quadrivirgata:19.260862155):20.5705198578,Hierophis_viridiflavus:39.8313859759):10.442765999999999,Oxyrhopus_trigeminus:50.27415943238):0.846113,(((Natrix_tessellata:9.698627728,Natrix_natrix:9.698627728):7.725231298,Natrix_maura:17.42385903):11.82663794,(((Thamnophis_elegans:6.1976908361000005,Thamnophis_eques:6.197691846):3.9300951273999996,(Thamnophis_scalaris:6.266478681700001,Thamnophis_melanogaster:6.2664786824):3.861308544):1.318889175,Thamnophis_sirtalis:11.446677665):17.803821577):21.869763521):4.870331,Pseudechis_porphyriacus:55.990593630999996):9.517864):22.699344999999997,Boa_constrictor:88.207817361):72.025274):2.890605,((((Psammodromus_algirus:19.61144772,Psammodromus_hispanicus:19.611444107):6.101829363,(Gallotia_atlantica:11.79697481,Gallotia_galloti:11.796974808000002):13.916298894999999):51.53246072,((((Zootoca_vivipara:42.783832125,Scelarcis_perspicillata:42.78381167):6.965928367,((((((Takydromus_wolteri:17.98636699,Takydromus_septentrionalis:17.986366992):14.649294312000002,Takydromus_sexlineatus:32.635661092):9.028855335,Apathya_cappadocica:41.664520519999996):1.222928059,Phoenicolacerta_laevis:42.887448371000005):0.1724191548,(((Iberolacerta_cyreni:4.056348969,Iberolacerta_monticola:4.056348969):32.620243735,((Darevskia_parvula:12.60621051,(Darevskia_valentini:2.9523402,Darevskia_rudis:2.9523402):9.653870307):7.107167663,(Darevskia_bithynica:12.621305743,(Darevskia_clarkorum:7.324176228999999,Darevskia_derjugini:7.3241754101):5.297132173):7.092073449000001):16.963210439):4.420982624,(Anatololacerta_danfordi:39.3071457465,Algyroides_marchi:39.307152083):1.790421397):1.962290288):2.331982345,((Lacerta_agilis:20.378147376,Lacerta_schreiberi:20.378147378):5.404174281,(Lacerta_viridis:13.32069858,Lacerta_bilineata:13.32069858):12.46162308):19.609522621):4.35790497):2.591852341,(((Podarcis_liolepis:13.22857683,(Podarcis_hispanicus:5.595598769,Podarcis_vaucheri:5.595598769):7.63297745):1.909476085,Podarcis_muralis:15.138052101):1.874894588,((Podarcis_tiliguerta:14.95752081,Podarcis_guadarramae:14.95752204):0.3777288051,(Podarcis_erhardii:9.309795871,Podarcis_virescens:9.30979638266):6.025453743):1.677696257):35.328647124999996):19.2215052,((Ophisops_elegans:56.806427987999996,Acanthodactylus_erythrurus:56.806425330500005):2.277189123,(Eremias_multiocellata:23.161485560000003,Eremias_argus:23.161485560000003):35.922128078):12.4794931536):5.682620349):79.219254,Aspidoscelis_costata:156.46498181560003):6.6587):2.021091,(((((Ablepharus_bivittatus:4.069031528,Ablepharus_kitaibelii:4.0690314336):42.4597900812,((Lampropholis_guichenoti:19.625964118,Lampropholis_coggeri:19.625962833):1.169281695,(Niveoscincus_ocellatus:10.79090648,Niveoscincus_metallicus:10.7909066086):10.0043392036):25.733576047099998):4.665094,Trachylepis_striata:51.19390570739999):17.230101,(Saiphos_equalis:32.617057056499995,Eulamprus_tympanum:32.6170599084):35.806949710317994):10.554711,Plestiodon_chinensis:78.978718818):86.166056):7.947305,(((Tarentola_boettgeri:68.123201954,Homonota_darwinii:68.12319881299999):21.451004453,Quedenfeldtia_trachyblepharus:89.57420757899999):7.356014999999999,Woodworthia_maculatus:96.9302156418):76.161853);
	TREE tree_8420 = (((((((((Sauromalus_ater:79.6848394787,(((Liolaemus_boulengeri:11.683568381,Liolaemus_irregularis:11.6835689738):6.3733795442,Liolaemus_lineomaculatus:18.05694743):7.227252532,(Liolaemus_aparicioi:17.0186873062,(Liolaemus_bibronii:12.1025593771,Liolaemus_pictus:12.1025586334):4.9161278799999995):8.265512855):54.400621257):3.797466,((Anolis_roquet:59.210480458,Anolis_heterodermus:59.210478933):15.66206601,(Anolis_tolimensis:60.98818832744001,((Anolis_cristatellus:33.426196388,Anolis_gundlachi:33.42619677):23.560568428,Anolis_cybotes:56.986765960999996):4.001425494):13.8843573017):8.6097522713):6.458144,((Uta_stansburiana:48.962653825000004,(((Sceloporus_merriami:39.40644912,(((((Sceloporus_spinosus:22.165095874000002,(Sceloporus_virgatus:11.84534045,(Sceloporus_occidentalis:11.3855916,Sceloporus_undulatus:11.385590408999999):0.4597481374):10.319756374):2.418542284,((Sceloporus_minor:21.8636388648,(Sceloporus_jarrovii:12.17632095,Sceloporus_torquatus:12.176320952000001):9.687317198999999):1.621300336,Sceloporus_grammicus:23.484937292999998):1.0987011941):0.8129446616,((Sceloporus_bicanthalis:8.389202682,Sceloporus_aeneus:8.389202682):4.28778724,Sceloporus_scalaris:12.676989921999999):12.71959361):5.499286557,Sceloporus_graciosus:30.895869617):6.323220165,Sceloporus_ochoterenae:37.219090253):2.1873543368):5.802315217,Sceloporus_variabilis:45.208760044):0.6173703619,Urosaurus_ornatus:45.82612850299999):3.13652627):3.779476706,Cophosaurus_texanus:52.742125289):37.19831057):52.956142,((Calotes_versicolor:77.542983932,(((Phrynocephalus_przewalskii:10.334687195099999,Phrynocephalus_helioscopus:10.3346878086):2.3725797363999996,(Phrynocephalus_theobaldi:4.94543835,Phrynocephalus_vlangalii:4.945437275):7.7618288887):22.020236754,Stellagama_stellio:34.727510599):42.81547426):14.492087,(Intellagama_lesueurii:35.17240518,Amphibolurus_muricatus:35.17240541300001):56.862672245000006):50.861514):8.18272,(((Elgaria_coerulea:16.61927928,Elgaria_multicarinata:16.61927733256):18.07880696,Barisia_imbricata:34.6980854488):58.823455081,Xenosaurus_platyceps:93.521530816):57.557783):4.580493,((((Crotalus_lepidus:5.63353794,Crotalus_triseriatus:5.633536724000001):29.02014713122,((Vipera_aspis:4.39829386,Vipera_latastei:4.39829406484):9.971560965,Vipera_ammodytes:14.369857891):20.2838274501):34.27513,((((((Zamenis_longissimus:8.691879168,Coronella_austriaca:8.691879169):0.7541050537,Elaphe_quadrivirgata:9.4459843112):12.3894571819,Hierophis_viridiflavus:21.8354416711):30.349233,Oxyrhopus_trigeminus:52.1846732891):3.287667,(((Natrix_tessellata:9.620999883,Natrix_natrix:9.620999883):7.30758244,Natrix_maura:16.92858232):8.289676339,(((Thamnophis_scalaris:5.572081746,Thamnophis_melanogaster:5.572081719999999):4.106597782,(Thamnophis_elegans:7.1347345364,Thamnophis_eques:7.1347342775):2.5439455881999997):2.057218018,Thamnophis_sirtalis:11.735899338):13.4823608847):30.254089741):9.408146,Pseudechis_porphyriacus:64.8804836572):4.048325999999999):22.738799000000004,Boa_constrictor:91.667611333):63.992195):5.213097,((((Psammodromus_algirus:25.86311367,Psammodromus_hispanicus:25.863111013):4.577539811,(Gallotia_atlantica:11.871575208,Gallotia_galloti:11.871575208000001):18.569078271):36.44893087,((((Zootoca_vivipara:27.846015908000002,Scelarcis_perspicillata:27.846014420000003):6.107936734,((((((Takydromus_septentrionalis:11.342528546,Takydromus_wolteri:11.342526907100002):11.1126809274,Takydromus_sexlineatus:22.455208129):5.544077459,Apathya_cappadocica:27.99928112):0.3029191807,Phoenicolacerta_laevis:28.302206709):2.891156292,(((Iberolacerta_cyreni:1.786154182,Iberolacerta_monticola:1.786154182):28.301158033,((Darevskia_parvula:12.3718721,(Darevskia_valentini:0.7492906673,Darevskia_rudis:0.7492906673):11.622582624):1.173298005,(Darevskia_bithynica:10.089844552999999,(Darevskia_derjugini:6.362353411,Darevskia_clarkorum:6.362353559300001):3.7274899504):3.455327637):16.542141208):0.02389185537,(Anatololacerta_danfordi:28.439726821,Algyroides_marchi:28.439728306000003):1.671477126):1.082157415):0.4652358141,((Lacerta_bilineata:8.781456126,Lacerta_viridis:8.7814558279):9.199034935,(Lacerta_agilis:12.6086206,Lacerta_schreiberi:12.608620603):5.37187046):13.678106117):2.295348765):0.8702097547,(((Podarcis_guadarramae:1.751870978,Podarcis_tiliguerta:1.751870978):9.018874203,(Podarcis_virescens:9.382222539,Podarcis_erhardii:9.382222241000001):1.3885226419):0.6071168872,((Podarcis_liolepis:8.854732657,(Podarcis_hispanicus:4.677788636,Podarcis_vaucheri:4.677788636):4.1769446159):1.138942407,Podarcis_muralis:9.9936756601):1.384187005):23.446294225):21.77413203,((Ophisops_elegans:45.1069298489,Acanthodactylus_erythrurus:45.1069350663):1.262594766,(Eremias_argus:18.58331387,Eremias_multiocellata:18.583313870999998):27.7862149169):10.228759233):10.29129168):85.105226,Aspidoscelis_costata:151.99480784620002):8.878086):8.895239,(((((Ablepharus_bivittatus:17.823585289,Ablepharus_kitaibelii:17.8235852894):29.643390979000003,((Lampropholis_guichenoti:19.559572437999996,Lampropholis_coggeri:19.559571040999998):2.345378295,(Niveoscincus_metallicus:10.571289095000001,Niveoscincus_ocellatus:10.571289095000001):11.333659818600001):25.5620246776):5.278785,Trachylepis_striata:52.7457573544):32.832744,(Eulamprus_tympanum:38.134055962,Saiphos_equalis:38.134059498999996):47.4444435411):3.885083,Plestiodon_chinensis:89.463584251):80.304553):8.878736,(((Tarentola_boettgeri:80.303771849,Homonota_darwinii:80.3037699631):12.94028444,Quedenfeldtia_trachyblepharus:93.244038861):6.2164459999999995,Woodworthia_maculatus:99.460490024):79.18637);
	TREE tree_2210 = (((((((((Sauromalus_ater:66.7061206473,((Liolaemus_lineomaculatus:15.454317240000002,(Liolaemus_irregularis:8.2710312906,Liolaemus_boulengeri:8.271032030899999):7.183286703):3.571116034,(Liolaemus_aparicioi:15.643835618799999,(Liolaemus_bibronii:9.021191029699999,Liolaemus_pictus:9.021191226500001):6.622642619045):3.3816007800000003):47.680681063):9.063892,((Anolis_roquet:45.0710746713,Anolis_heterodermus:45.071072999):11.07597113,(Anolis_tolimensis:44.223520346300006,((Anolis_gundlachi:24.643331878,Anolis_cristatellus:24.643332716):16.450455505999997,Anolis_cybotes:41.093787943):3.1297304520000004):11.923524338):19.622958254):6.526566,((Uta_stansburiana:36.878802053,((Sceloporus_variabilis:34.385701513,((((((((Sceloporus_occidentalis:10.6773952,Sceloporus_undulatus:10.677396974):0.9328360191,Sceloporus_virgatus:11.61023122):6.8748451669,Sceloporus_spinosus:18.48507895):1.475357129,((Sceloporus_minor:18.1791062318,(Sceloporus_jarrovii:11.47687883,Sceloporus_torquatus:11.476878833):6.702227537):0.6009840892,Sceloporus_grammicus:18.7800908534):1.1803434508000001):0.352806742,(Sceloporus_scalaris:12.275893581999998,(Sceloporus_aeneus:6.255807656,Sceloporus_bicanthalis:6.2558070644):6.0200853347):8.037349041):4.326416591,Sceloporus_graciosus:24.639658231000002):2.598386843,Sceloporus_ochoterenae:27.2380440851):2.4487195809999998,Sceloporus_merriami:29.686756372):4.6989370572):0.6924380869,Urosaurus_ornatus:35.078136643):1.8006630453999999):8.484495403,Cophosaurus_texanus:45.363299229000006):36.93327189):67.440483,((Calotes_versicolor:77.95786316217999,(((Phrynocephalus_theobaldi:4.653057928,Phrynocephalus_vlangalii:4.653057067000001):10.408992162,(Phrynocephalus_helioscopus:13.845121630300001,Phrynocephalus_przewalskii:13.845121634):1.216929317):24.956705163,Stellagama_stellio:40.018756634):37.93910903):18.238119,(Intellagama_lesueurii:33.893027031,Amphibolurus_muricatus:33.893027741):62.30295869):53.541079):7.201635,(((Elgaria_multicarinata:15.83383976,Elgaria_coerulea:15.833839759):11.19549625,Barisia_imbricata:27.029335120999995):57.517704099999996,Xenosaurus_platyceps:84.54703025004301):72.391653):3.715895,((((Crotalus_lepidus:4.786690053,Crotalus_triseriatus:4.7866897898000005):28.419895259413998,((Vipera_aspis:5.302134736,Vipera_latastei:5.302135456):6.881006949,Vipera_ammodytes:12.183144920099998):21.023445352):32.955095,((((((Zamenis_longissimus:14.138467976000001,Coronella_austriaca:14.138467975000001):1.22826252,Elaphe_quadrivirgata:15.3667303511):13.9497476225,Hierophis_viridiflavus:29.316477450899995):18.784247,Oxyrhopus_trigeminus:48.100711983400004):5.800287,(((Natrix_tessellata:11.30200085,Natrix_natrix:11.30200085):7.853101839,Natrix_maura:19.15510269):10.70506924,(((Thamnophis_melanogaster:6.978700223300001,Thamnophis_scalaris:6.9787009896):4.120256546,(Thamnophis_elegans:5.3855981178,Thamnophis_eques:5.3855973509999995):5.7133609523):1.825517359,Thamnophis_sirtalis:12.92447285):16.9356965248):24.040833841):5.714143,Pseudechis_porphyriacus:59.61514592095):6.546532):16.548555999999998,Boa_constrictor:82.710241614):77.94435200000001):10.051394,((((Psammodromus_algirus:26.2226739,Psammodromus_hispanicus:26.222667928):13.4377797,(Gallotia_atlantica:15.67553179,Gallotia_galloti:15.675533978):23.984917824):42.10577241,((((((Podarcis_liolepis:14.76495646,(Podarcis_vaucheri:8.541118829,Podarcis_hispanicus:8.541118829):6.223840052):2.139580655,(Podarcis_guadarramae:12.61012346,Podarcis_muralis:12.61012346):4.294414263099999):1.522980999,(Podarcis_erhardii:17.5473805786,Podarcis_tiliguerta:17.54738017):0.8801387485):1.205859106,Podarcis_virescens:19.63337742):29.75071476,((Scelarcis_perspicillata:38.777505219999995,Zootoca_vivipara:38.777497152):7.814366065,(((((Takydromus_sexlineatus:34.680802994000004,(Takydromus_wolteri:15.588676051,Takydromus_septentrionalis:15.588673428000002):19.092124721):4.80686872,Apathya_cappadocica:39.48766566):1.504920145,Phoenicolacerta_laevis:40.992580761):0.5728998041,(((Iberolacerta_monticola:6.029772799,Iberolacerta_cyreni:6.029772799):29.215506297,((Darevskia_parvula:19.229683217999998,(Darevskia_valentini:3.214415074,Darevskia_rudis:3.2144151144):16.015269556):1.699693308,((Darevskia_derjugini:6.205677287,Darevskia_clarkorum:6.205676883200001):8.247693773,Darevskia_bithynica:14.453369645999999):6.476007891):14.315902164):3.829800274,(Anatololacerta_danfordi:37.136120159,Algyroides_marchi:37.136122179):1.938958203):2.490406845):0.2337243652,((Lacerta_viridis:6.742923972,Lacerta_bilineata:6.742923972):16.44937421,(Lacerta_agilis:21.658155803,Lacerta_schreiberi:21.6581465287):1.534140761):18.606911384):4.792658084):2.792226948):18.09995145,((Ophisops_elegans:58.58530504753,Acanthodactylus_erythrurus:58.5853010409):1.936821704,(Eremias_multiocellata:22.0644048511,Eremias_argus:22.064405452):38.4577233511):6.9619247166):14.28216521):80.712552,Aspidoscelis_costata:162.4787726968):8.227218):1.445546,(((((Ablepharus_kitaibelii:7.4544098355,Ablepharus_bivittatus:7.4544098353):30.67462742,((Lampropholis_guichenoti:16.433129632,Lampropholis_coggeri:16.433130721):1.6531217,(Niveoscincus_ocellatus:8.513892263,Niveoscincus_metallicus:8.5138930236):9.572360157699999):20.0427859991):16.53982,Trachylepis_striata:54.668858819899995):12.990304,(Saiphos_equalis:32.409125653,Eulamprus_tympanum:32.4091269863):35.250029412368):11.674013,Plestiodon_chinensis:79.3331790418):92.81836799999999):5.84183,(((Tarentola_boettgeri:60.311098988,Homonota_darwinii:60.311097733000004):21.338932103999998,Quedenfeldtia_trachyblepharus:81.650039924):18.356488,Woodworthia_maculatus:100.006506386):77.986835);
	TREE tree_2013 = (((((((((Sauromalus_ater:70.51061023129999,(((Liolaemus_aparicioi:10.196500558899999,(Liolaemus_boulengeri:7.68687925191,Liolaemus_irregularis:7.68687939773):2.5096210159999996):5.721921651000001,Liolaemus_lineomaculatus:15.9184230798):3.324403211,(Liolaemus_bibronii:10.614371779799999,Liolaemus_pictus:10.6143717502):8.628456278400002):51.267775694):4.679018,((Anolis_heterodermus:38.68169591030001,Anolis_roquet:38.6816967062):18.98308619,(Anolis_tolimensis:44.095722375479994,((Anolis_gundlachi:23.839665056,Anolis_cristatellus:23.8396629287):16.199452493,Anolis_cybotes:40.039118606):4.0566057067):13.569058053000001):17.524838405):3.823126,((Uta_stansburiana:36.641905593,((Sceloporus_variabilis:34.145615437669996,(Sceloporus_merriami:29.027135706000003,(((((Sceloporus_aeneus:8.463987108,Sceloporus_bicanthalis:8.463987108):2.749071983,Sceloporus_scalaris:11.213059091):8.176915209,((Sceloporus_spinosus:16.6969644015,(Sceloporus_virgatus:10.44866699,(Sceloporus_occidentalis:9.808814485,Sceloporus_undulatus:9.8088146705):0.6398519452):6.248297040100001):2.393685441,((Sceloporus_minor:16.0442634365,(Sceloporus_jarrovii:11.481939685999999,Sceloporus_torquatus:11.481938942):4.5623247547):1.097096753,Sceloporus_grammicus:17.1413606359):1.949288648):0.2993261324):4.3359397336,Sceloporus_graciosus:23.7259160792):3.796573098,Sceloporus_ochoterenae:27.522489929000002):1.5046407546):5.1184847939):0.853281177,Urosaurus_ornatus:34.998897574):1.6430143425):5.030672343,Cophosaurus_texanus:41.672581478):37.3401691):66.416549,((Calotes_versicolor:64.9047619578,(((Phrynocephalus_helioscopus:9.083365038,Phrynocephalus_przewalskii:9.0833661526):1.3765052807,(Phrynocephalus_theobaldi:3.136049266,Phrynocephalus_vlangalii:3.136049266):7.323821919):17.577338401,Stellagama_stellio:28.037214541199997):36.86755383):13.979154,(Intellagama_lesueurii:31.35128981,Amphibolurus_muricatus:31.351293726):47.532627139000006):66.545379):9.830657,(((Elgaria_coerulea:12.66510139,Elgaria_multicarinata:12.665100952):12.6228634352,Barisia_imbricata:25.2879669138):75.60254678,Xenosaurus_platyceps:100.89051150352):54.369438):3.489555,((((Crotalus_lepidus:2.668184153,Crotalus_triseriatus:2.6681841527000003):24.188197353779998,((Vipera_latastei:3.67567662608,Vipera_aspis:3.675676886):5.2949268830000005,Vipera_ammodytes:8.970604589499999):17.885780488600002):41.772175,((((((Zamenis_longissimus:5.3555266802,Coronella_austriaca:5.3555266797000005):0.1774175912,Elaphe_quadrivirgata:5.532944216400001):22.553792324249997,Hierophis_viridiflavus:28.0867316641):17.080536000000002,Oxyrhopus_trigeminus:45.16726839497):2.023145,(((Natrix_tessellata:11.00328806,Natrix_natrix:11.00328806):1.672384996,Natrix_maura:12.6756726):12.06277118,(((Thamnophis_elegans:5.641995339199999,Thamnophis_eques:5.641996941):2.6198870153,(Thamnophis_melanogaster:4.8902950627,Thamnophis_scalaris:4.8902941475):3.3715882749999997):0.8406091748,Thamnophis_sirtalis:9.102490912):15.635951723000002):22.4519759332):11.519611,Pseudechis_porphyriacus:58.710018854):9.918538999999999):19.224763,Boa_constrictor:87.85333157000001):70.896191):4.339005,((((Psammodromus_algirus:32.77384209,Psammodromus_hispanicus:32.773842084):11.36468419,(Gallotia_atlantica:18.09380284,Gallotia_galloti:18.093802842):26.044717915):29.38692673,((((Zootoca_vivipara:34.928320526,Scelarcis_perspicillata:34.92832052):5.361179822,((((((Takydromus_septentrionalis:13.258787985,Takydromus_wolteri:13.2587885303):16.468083024000002,Takydromus_sexlineatus:29.726875373):5.522867165,Apathya_cappadocica:35.24974436):0.8438109181,Phoenicolacerta_laevis:36.093547459999996):1.985847342,(((Iberolacerta_cyreni:2.892981981,Iberolacerta_monticola:2.892981981):28.965233501999997,((Darevskia_bithynica:13.555198401999998,(Darevskia_derjugini:6.307737216,Darevskia_clarkorum:6.3077373974999995):7.2474606415):1.101136885,((Darevskia_rudis:1.878144951,Darevskia_valentini:1.878144951):11.838160272,Darevskia_parvula:13.716305222999999):0.9400289728):17.201882382):5.029372091,(Anatololacerta_danfordi:35.1381080693,Algyroides_marchi:35.138100237):1.749486062):1.191805764):0.6454403767,((Lacerta_agilis:18.002654021999998,Lacerta_schreiberi:18.002654018):3.830989862,(Lacerta_viridis:9.857683218,Lacerta_bilineata:9.857683218):11.97596066):16.891190021):1.56467175765):7.149125408,(((Podarcis_liolepis:12.05759232,(Podarcis_hispanicus:5.567652929,Podarcis_vaucheri:5.567652929):6.489939933):2.629079004,(Podarcis_guadarramae:11.1734147,Podarcis_muralis:11.1734152492):3.513256617):3.018458552,(Podarcis_tiliguerta:16.671787091,(Podarcis_erhardii:7.436946276,Podarcis_virescens:7.4369468221):9.2348419092):1.033342413):29.7334991584):15.43215137,((Ophisops_elegans:50.848256369000005,Acanthodactylus_erythrurus:50.848260008):4.17110507,(Eremias_argus:20.844959483,Eremias_multiocellata:20.844959474):34.1744094285):7.8514209556):10.65465786):83.66387,Aspidoscelis_costata:157.1893021065):5.899214):5.247982,(((((Ablepharus_bivittatus:27.672607289,Ablepharus_kitaibelii:27.672607283999998):21.265697633200002,((Lampropholis_coggeri:20.847508749000003,Lampropholis_guichenoti:20.847502152):1.503955027,(Niveoscincus_metallicus:12.531741223200001,Niveoscincus_ocellatus:12.531741092999999):9.819723344):26.5868380393):13.069999,Trachylepis_striata:62.0082952859):7.070812,(Saiphos_equalis:33.4608318111,Eulamprus_tympanum:33.4608332406):35.618270893714):16.190616,Plestiodon_chinensis:85.2697193785):83.066774):7.234298,(((Tarentola_boettgeri:61.473252970000004,Homonota_darwinii:61.4732546441):25.663693453,Quedenfeldtia_trachyblepharus:87.136937503):13.242342,Woodworthia_maculatus:100.37927913890002):75.191511);
	TREE tree_8465 = (((((((((Sauromalus_ater:76.773660876,((Liolaemus_lineomaculatus:17.523857619999998,(Liolaemus_boulengeri:9.494434225900001,Liolaemus_irregularis:9.494434016937):8.0294223468):4.234733882,((Liolaemus_pictus:11.522550186099998,Liolaemus_bibronii:11.5225499767):5.3324356275,Liolaemus_aparicioi:16.854985946975):4.90360506):55.015065307):2.61399,((Anolis_roquet:56.9269487398,Anolis_heterodermus:56.9269476595):17.32515561,(Anolis_tolimensis:57.95213821653,((Anolis_cristatellus:31.719106075,Anolis_gundlachi:31.719106078):23.797413524999996,Anolis_cybotes:55.516519237):2.4356213468):16.2999651983):5.1355285126000005):4.611467,((Uta_stansburiana:40.6837213564,(((Sceloporus_merriami:32.37686922,((Sceloporus_graciosus:28.150441475999997,((((Sceloporus_virgatus:13.62372163,(Sceloporus_occidentalis:12.20603205,Sceloporus_undulatus:12.206032047999999):1.417689169):5.845970006,Sceloporus_spinosus:19.469689777):1.08608659,((Sceloporus_minor:17.686619660399998,(Sceloporus_jarrovii:10.75778245,Sceloporus_torquatus:10.757781825):6.928836182):0.2875454422,Sceloporus_grammicus:17.974165519):2.5816133306999998):0.8460238528,((Sceloporus_aeneus:6.744344205,Sceloporus_bicanthalis:6.744344205):3.9700011139999996,Sceloporus_scalaris:10.714344491999999):10.68745738):6.748639606999999):2.364816494,Sceloporus_ochoterenae:30.515257978):1.8616201394):4.7168334342,Sceloporus_variabilis:37.0937109303):0.8744702945,Urosaurus_ornatus:37.968182257):2.7155446787999997):5.258314915,Cophosaurus_texanus:45.9420375018):38.05706591):64.419021,((Calotes_versicolor:90.13264011049999,(Stellagama_stellio:43.670981537,((Phrynocephalus_helioscopus:14.1816470823,Phrynocephalus_przewalskii:14.181646307000001):1.9461384275,(Phrynocephalus_theobaldi:6.259403916,Phrynocephalus_vlangalii:6.259403916):9.8683829535):27.5432030164):46.46165707):8.520801,(Amphibolurus_muricatus:25.1646763213,Intellagama_lesueurii:25.164678692):73.48877570900001):49.764683000000005):7.163182,(((Elgaria_coerulea:10.38358246,Elgaria_multicarinata:10.3835813168):16.16695958,Barisia_imbricata:26.5505414493):72.86843877,Xenosaurus_platyceps:99.41896954):56.16234):4.328446,((((Crotalus_lepidus:7.402213597,Crotalus_triseriatus:7.402215728):33.4766531579,(Vipera_ammodytes:14.158845842,(Vipera_aspis:6.267215525,Vipera_latastei:6.2672170220000005):7.891630527):26.720020887000004):18.786869,((((((Zamenis_longissimus:11.499527267600001,Coronella_austriaca:11.4995262792):1.261230009,Elaphe_quadrivirgata:12.7607571533):12.518125387400001,Hierophis_viridiflavus:25.278876869100003):26.390763,Oxyrhopus_trigeminus:51.6696362582):0.294993,(((Natrix_tessellata:12.15826471,Natrix_natrix:12.15826471):4.088645013,Natrix_maura:16.24690973):14.14662962,(((Thamnophis_scalaris:6.2672060091,Thamnophis_melanogaster:6.2672052217):2.5426209018000003,(Thamnophis_elegans:6.916303909599999,Thamnophis_eques:6.916304171):1.8935214281):1.25440028,Thamnophis_sirtalis:10.0642248314):20.329313212000002):21.5710846414):1.974434,Pseudechis_porphyriacus:53.939062890539994):5.72667):22.160815,Boa_constrictor:81.82655600199999):78.08321000000001):7.561854,((((Psammodromus_algirus:18.26847089,Psammodromus_hispanicus:18.2684758268):5.009197682,(Gallotia_atlantica:11.16334171,Gallotia_galloti:11.163342309):12.114331352):31.12611244,((((((Podarcis_tiliguerta:13.1940442756,Podarcis_erhardii:13.1940438146):1.636036097,((Podarcis_liolepis:9.75040398,(Podarcis_vaucheri:6.799410937,Podarcis_hispanicus:6.799410937):2.9509933493):3.851402813,Podarcis_muralis:13.601808329):1.228272657):0.4917832701,Podarcis_virescens:15.3218642529):11.70001776,Podarcis_guadarramae:27.02187925):9.653076915,((Scelarcis_perspicillata:31.05696589,Zootoca_vivipara:31.056968959):4.119386373,((((((Takydromus_wolteri:14.095275319999999,Takydromus_septentrionalis:14.095273784):11.3508027997,Takydromus_sexlineatus:25.446080727000002):5.843048167,Apathya_cappadocica:31.28912276):1.192428909,Phoenicolacerta_laevis:32.481553663999996):1.186414369,(((Iberolacerta_monticola:3.082569083,Iberolacerta_cyreni:3.082569083):25.256760434,((Darevskia_parvula:13.68953849,(Darevskia_rudis:1.957952499,Darevskia_valentini:1.957952499):11.731586142000001):2.924694119,(Darevskia_bithynica:13.725813770000002,(Darevskia_derjugini:6.322896375,Darevskia_clarkorum:6.3228977578):7.402915858):2.8884191473):11.725098442):2.620234032,(Anatololacerta_danfordi:30.264831975,Algyroides_marchi:30.264824295):0.6947412475):2.708402023):0.3571104737,((Lacerta_bilineata:7.996088016,Lacerta_viridis:7.996088016):8.882776074,(Lacerta_schreiberi:15.7477579601,Lacerta_agilis:15.747759959):1.131105208):17.14621472):1.1512743735):1.498604056):17.23094921,((Ophisops_elegans:44.879298657,Acanthodactylus_erythrurus:44.879292205300004):1.631212297,(Eremias_multiocellata:18.766023494,Eremias_argus:18.766021956):27.7444780906):7.395402037800001):0.4978714864):106.389949,Aspidoscelis_costata:160.793739485):6.677872):6.560519,(((((Ablepharus_bivittatus:26.5834294226,Ablepharus_kitaibelii:26.583426646):25.540015401999998,((Lampropholis_coggeri:23.848554264000004,Lampropholis_guichenoti:23.848547725):3.088610458,(Niveoscincus_ocellatus:12.379313028000002,Niveoscincus_metallicus:12.3793117192):14.5578516913):25.1862749557):11.183916,Trachylepis_striata:63.30735900329999):16.148386,(Eulamprus_tympanum:37.3405383849,Saiphos_equalis:37.340539854570004):42.115196092251):8.056116,Plestiodon_chinensis:87.511848636):86.520267):10.735596,(((Tarentola_boettgeri:73.18367697000001,Homonota_darwinii:73.183681091):10.760497574,Quedenfeldtia_trachyblepharus:83.944163514):14.759751,Woodworthia_maculatus:98.7039282787):86.063805);
	TREE tree_3933 = (((((((((((Liolaemus_lineomaculatus:14.8478125363,(Liolaemus_irregularis:8.76103744425,Liolaemus_boulengeri:8.7610377247):6.0867758915):4.794477754,(Liolaemus_aparicioi:17.9422068639,(Liolaemus_pictus:9.9765502055,Liolaemus_bibronii:9.9765484837):7.9656571364):1.700083909):42.974838981,Sauromalus_ater:62.6171336232):6.958865,((Anolis_heterodermus:45.3215069053,Anolis_roquet:45.321508238):14.15995475,(Anolis_tolimensis:46.7116443376,((Anolis_cristatellus:23.073917373,Anolis_gundlachi:23.073917643):19.092724326,Anolis_cybotes:42.1666393014):4.545003437):12.769817854500001):10.094525175):1.388873,((Uta_stansburiana:37.420446975999994,((Sceloporus_variabilis:35.9359445388,(Sceloporus_merriami:28.43239604,(((((Sceloporus_bicanthalis:6.849278028,Sceloporus_aeneus:6.849278028):3.706815847,Sceloporus_scalaris:10.556093875):9.644978559,((((Sceloporus_occidentalis:10.756399289,Sceloporus_undulatus:10.756397819):0.1333801219,Sceloporus_virgatus:10.88977934):7.889906797,Sceloporus_spinosus:18.779684297000003):1.274810922,((Sceloporus_minor:16.52407864,(Sceloporus_jarrovii:10.98051469,Sceloporus_torquatus:10.98051469):5.5435646857):1.543827911,Sceloporus_grammicus:18.067905261):1.9865899531000002):0.1465756713):3.2878650772,Sceloporus_graciosus:23.488935488):2.771230485,Sceloporus_ochoterenae:26.260167814):2.1722232687):7.503556586799999):0.257947644,Urosaurus_ornatus:36.193894389):1.2265538716):6.843308065,Cophosaurus_texanus:44.26375504):26.70110579):69.718667,(((((Phrynocephalus_theobaldi:5.677878117,Phrynocephalus_vlangalii:5.677878402799999):7.849307992300001,(Phrynocephalus_przewalskii:9.889977648099999,Phrynocephalus_helioscopus:9.889977791000002):3.6372088914000003):17.7265944105,Stellagama_stellio:31.253783804):35.86102306,Calotes_versicolor:67.11480218900002):8.840617,(Intellagama_lesueurii:27.0191139,Amphibolurus_muricatus:27.019105421000003):48.936314102000004):64.72812400000001):14.834998,(((Elgaria_multicarinata:13.201830375,Elgaria_coerulea:13.2018310185):9.691426382,Barisia_imbricata:22.893260840499998):83.17954716,Xenosaurus_platyceps:106.07285630386099):49.445730999999995):4.969128,((((Crotalus_lepidus:7.924382205,Crotalus_triseriatus:7.924383771):34.64389403010001,((Vipera_aspis:4.017782092,Vipera_latastei:4.017782443):7.600663309799999,Vipera_ammodytes:11.618445753):30.949833744099998):17.328423,((((((Zamenis_longissimus:13.140800294999998,Coronella_austriaca:13.140801772):0.5391082719,Elaphe_quadrivirgata:13.6799095075):12.7932551088,Hierophis_viridiflavus:26.473175076800004):18.185581,Oxyrhopus_trigeminus:44.65875947277):6.754326,(((Natrix_tessellata:12.03762152,Natrix_natrix:12.03762152):7.928345584,Natrix_maura:19.96596711):12.2032067,(((Thamnophis_scalaris:7.170033009599999,Thamnophis_melanogaster:7.170033009699999):4.507786075,(Thamnophis_elegans:6.518860019,Thamnophis_eques:6.518860836):5.158958521):1.150839154,Thamnophis_sirtalis:12.828659327):19.3405142087):19.243900924):5.485106,Pseudechis_porphyriacus:56.8981870406):2.9985169999999997):20.114296000000003,Boa_constrictor:80.010991919):80.476669):5.032985,((((((Zootoca_vivipara:32.199031442,Scelarcis_perspicillata:32.199036989999996):8.030734419,(((((Takydromus_sexlineatus:28.828590205999998,(Takydromus_wolteri:13.976741614,Takydromus_septentrionalis:13.9767419838):14.85184119):4.82630585,Apathya_cappadocica:33.65488866):0.9942799069,Phoenicolacerta_laevis:34.649163015999996):1.323391315,(((Iberolacerta_cyreni:2.83968644,Iberolacerta_monticola:2.83968644):28.882789411,((Darevskia_parvula:13.69894767,(Darevskia_valentini:1.486377402,Darevskia_rudis:1.486377402):12.21256934):2.697454342,((Darevskia_derjugini:7.310807710000001,Darevskia_clarkorum:7.31080808):2.915077295,Darevskia_bithynica:10.22588519):6.170516082):15.326072733):1.845922617,(Anatololacerta_danfordi:33.131426917,Algyroides_marchi:33.13143635):0.4369623023):2.404163069):1.232910821,((Lacerta_viridis:4.722757879,Lacerta_bilineata:4.722757879):14.35777092,(Lacerta_agilis:18.716424839,Lacerta_schreiberi:18.716424465):0.3641058098):18.124942265):3.0242923894):5.759155076,(((Podarcis_erhardii:8.972828768,Podarcis_guadarramae:8.972830062):8.155750758,Podarcis_tiliguerta:17.128579525):0.8026577998,(((Podarcis_virescens:11.29380052,(Podarcis_vaucheri:7.338541415,Podarcis_hispanicus:7.338541415):3.9552592949000003):1.375588157,Podarcis_liolepis:12.66938905):2.269548302,Podarcis_muralis:14.938937352):2.992301266):28.0576830566):14.92390802,((Ophisops_elegans:52.422420639,Acanthodactylus_erythrurus:52.422421009000004):1.62484042,(Eremias_argus:20.048179495,Eremias_multiocellata:20.048179495):33.9990798935):6.865567711000001):6.923087647,((Psammodromus_algirus:24.76888771,Psammodromus_hispanicus:24.768882214):4.964998228,(Gallotia_atlantica:10.90398917,Gallotia_galloti:10.903989166999999):18.829883842999998):38.10203806):83.92528999999999,Aspidoscelis_costata:151.76120517139998):13.759442):7.294492,((((((Lampropholis_coggeri:21.123649370000003,Lampropholis_guichenoti:21.123649370000003):3.515853412,(Niveoscincus_metallicus:9.0482989234,Niveoscincus_ocellatus:9.0482987631):15.5912043378):25.152925381400003,(Ablepharus_kitaibelii:12.689460725,Ablepharus_bivittatus:12.6894604192):37.102969526):11.950621,Trachylepis_striata:61.74304343079999):6.609583,(Eulamprus_tympanum:32.7023824912,Saiphos_equalis:32.7023840481):35.650244818237006):12.352853,Plestiodon_chinensis:80.70549745):92.109657):11.747532,(((Tarentola_boettgeri:73.38097973400001,Homonota_darwinii:73.380970001):13.078293023299999,Quedenfeldtia_trachyblepharus:86.459269585):12.848459,Woodworthia_maculatus:99.3077242861):85.254961);
	TREE tree_3133 = (((((((((Sauromalus_ater:79.1136922328,(((Liolaemus_irregularis:12.9090342559,Liolaemus_boulengeri:12.90903358):8.2672224659,(Liolaemus_lineomaculatus:10.192473730799998,Liolaemus_aparicioi:10.19247529):10.983783249):6.516030087,(Liolaemus_bibronii:16.206336925,Liolaemus_pictus:16.206339522):11.4859464032):51.421400860000006):2.450967,((Anolis_roquet:54.841866294,Anolis_heterodermus:54.8418679105):11.30480912,(Anolis_tolimensis:51.23601178329999,((Anolis_gundlachi:27.390882428,Anolis_cristatellus:27.390882429):17.963772554000002,Anolis_cybotes:45.354655631):5.88135589):14.9106625947):15.41796408):11.460453,((Uta_stansburiana:44.056493846,((Sceloporus_variabilis:40.087958435000004,((((((((Sceloporus_occidentalis:12.66297864,Sceloporus_undulatus:12.662978930600001):1.434341452,Sceloporus_virgatus:14.09731855):6.041576451,Sceloporus_spinosus:20.138895439):1.287410518,((Sceloporus_minor:17.8936717431,(Sceloporus_jarrovii:12.77881103,Sceloporus_torquatus:12.77881103):5.1148602709999995):1.30620316,Sceloporus_grammicus:19.1998740211):2.2264319384999998):0.9105632827,((Sceloporus_bicanthalis:6.594692747,Sceloporus_aeneus:6.594694075):4.474463766,Sceloporus_scalaris:11.069156514):11.26771273):3.1435397098,Sceloporus_graciosus:25.480407842):4.7859825,Sceloporus_ochoterenae:30.266392557):4.560514823,Sceloporus_merriami:34.826907598000005):5.261051058800001):0.625039957,Urosaurus_ornatus:40.713000606):3.343498329):7.466156155,Cophosaurus_texanus:51.522652219):41.50246792):57.816008,((Calotes_versicolor:77.29313075399999,(((Phrynocephalus_przewalskii:9.4814864772,Phrynocephalus_helioscopus:9.4814863441):3.554924256,(Phrynocephalus_vlangalii:3.3677766955,Phrynocephalus_theobaldi:3.3677763355):9.668632835):20.866436980000003,Stellagama_stellio:33.902841292000005):43.39028741):11.060618,(Intellagama_lesueurii:34.06977517,Amphibolurus_muricatus:34.069776576):54.283977437):62.487362000000005):5.09187,(((Elgaria_multicarinata:14.0413583061,Elgaria_coerulea:14.041358926):13.00954081,Barisia_imbricata:27.050898498199995):57.78352968,Xenosaurus_platyceps:84.83442000442):71.098567):4.591403,((((Crotalus_lepidus:5.798774552,Crotalus_triseriatus:5.798773911):43.312751218,(Vipera_ammodytes:15.401583437900001,(Vipera_aspis:5.755366585,Vipera_latastei:5.755367038):9.646217084):33.709936211):19.143892,((((((Zamenis_longissimus:14.106681975,Coronella_austriaca:14.106681971599999):0.3931375126,Elaphe_quadrivirgata:14.499819035200002):11.285511033999999,Hierophis_viridiflavus:25.78533312214):28.936251999999996,Oxyrhopus_trigeminus:54.7215863495):1.950942,(((Natrix_tessellata:14.35379572,Natrix_natrix:14.35379572):5.996387218,Natrix_maura:20.35018294):9.040884903,(((Thamnophis_elegans:6.1216306662,Thamnophis_eques:6.121632003999999):5.0500031797,(Thamnophis_scalaris:6.8906280369,Thamnophis_melanogaster:6.8906288403):4.281007413):1.322837862,Thamnophis_sirtalis:12.494470104):16.896597207):27.281451331):5.423878,Pseudechis_porphyriacus:62.0963999124):6.159011):18.943535,Boa_constrictor:87.19894082399999):73.325446):1.146796,((((Psammodromus_algirus:25.52568939236,Psammodromus_hispanicus:25.525678045):10.93831736,(Gallotia_atlantica:17.05002887,Gallotia_galloti:17.050029494):19.413966729):50.12466724,((((Zootoca_vivipara:49.869111599,Scelarcis_perspicillata:49.86910455):8.422168429,(((((Takydromus_sexlineatus:42.012011032,(Takydromus_septentrionalis:22.074939117999996,Takydromus_wolteri:22.074941476):19.93706297):8.338776663,Apathya_cappadocica:50.35077828):1.420108632,Phoenicolacerta_laevis:51.770875857):0.9799943088,(((Iberolacerta_cyreni:2.770080467,Iberolacerta_monticola:2.770080467):40.690841037,((Darevskia_parvula:12.49378207,(Darevskia_valentini:2.264426798,Darevskia_rudis:2.264426798):10.229355511):6.493388845,((Darevskia_derjugini:8.375605693,Darevskia_clarkorum:8.3756075756):9.086305746,Darevskia_bithynica:17.461911679):1.525259478):24.473755291):3.542476028,(Anatololacerta_danfordi:46.55717876,Algyroides_marchi:46.557190528):0.4462143006):5.747479222):3.159856919,((Lacerta_agilis:23.633647301999996,Lacerta_schreiberi:23.633647301):7.157031359,(Lacerta_viridis:18.69710319,Lacerta_bilineata:18.69710319):12.09357312):25.12005972):2.380546357):5.457635012,(((Podarcis_liolepis:13.16230673,(Podarcis_hispanicus:7.058327299,Podarcis_vaucheri:7.058327299):6.1039782587):2.7606691,(Podarcis_guadarramae:15.21791625,Podarcis_muralis:15.217918599999999):0.7050595862):3.182491256,(Podarcis_tiliguerta:17.368502922,(Podarcis_virescens:13.509606631,Podarcis_erhardii:13.509604282000002):3.8588972307):1.73696417):44.643447558599995):21.84177016,((Ophisops_elegans:68.71097267409999,Acanthodactylus_erythrurus:68.710962547):1.842844867,(Eremias_multiocellata:27.394321159999997,Eremias_argus:27.394321158000004):43.159486497):15.036879200000001):0.9979746763):66.33024499999999,Aspidoscelis_costata:152.91890827999998):8.752271):8.00644,(((((Ablepharus_kitaibelii:1.050665268,Ablepharus_bivittatus:1.050665268):58.291591487,((Lampropholis_guichenoti:22.465716404,Lampropholis_coggeri:22.46571574):3.912714357,(Niveoscincus_ocellatus:12.35189454,Niveoscincus_metallicus:12.351894542):14.026536052199999):32.963821570600004):5.436537,Trachylepis_striata:64.778797242):13.691483,(Saiphos_equalis:35.834250966000006,Eulamprus_tympanum:35.83425310609999):42.636019035385):12.963041,Plestiodon_chinensis:91.4333234578):78.244307):6.845249,(((Tarentola_boettgeri:74.95567828200001,Homonota_darwinii:74.955686015):11.7183715064,Quedenfeldtia_trachyblepharus:86.674056819):11.612368,Woodworthia_maculatus:98.286429141):78.236452);
	TREE tree_0020 = (((((((((Sauromalus_ater:78.44802681350001,(((Liolaemus_boulengeri:10.303662215800001,Liolaemus_irregularis:10.3036630818):9.952767449,Liolaemus_lineomaculatus:20.256430533):5.087115859,((Liolaemus_aparicioi:7.39331785,Liolaemus_bibronii:7.393317807):6.0468824661000005,Liolaemus_pictus:13.4402001429):11.903349281):53.104473209999995):2.526624,((Anolis_heterodermus:48.397043475000004,Anolis_roquet:48.397047277999995):20.92924093,(Anolis_tolimensis:51.853437907700005,((Anolis_gundlachi:27.314989233,Anolis_cristatellus:27.314988600999996):20.077367087,Anolis_cybotes:47.3923580287):4.461081874):17.472851902):11.648344253):9.022395,((Uta_stansburiana:40.770479217,((Sceloporus_variabilis:39.1290715103,(Sceloporus_merriami:32.660175778299994,(((((Sceloporus_aeneus:7.694531774,Sceloporus_bicanthalis:7.694531774):4.159772475,Sceloporus_scalaris:11.854304466):10.09196424,((Sceloporus_spinosus:19.2872272898,(Sceloporus_virgatus:12.8218976,(Sceloporus_occidentalis:11.69098208,Sceloporus_undulatus:11.690981862000001):1.130915734):6.4653303464):2.218694417,(((Sceloporus_jarrovii:11.51531154,Sceloporus_torquatus:11.515311545):7.944624502,Sceloporus_minor:19.4599364814):0.3443608507,Sceloporus_grammicus:19.804297763):1.7016252458):0.4403467808):5.296490593,Sceloporus_graciosus:27.242760825):3.837742459,Sceloporus_ochoterenae:31.080505456999997):1.57966956366):6.46890019):0.2986834221,Urosaurus_ornatus:39.427758097):1.3427191674999999):7.838548197,Cophosaurus_texanus:48.609021758):41.38802163):44.449825,((Calotes_versicolor:84.36384658009999,(((Phrynocephalus_theobaldi:4.085920233,Phrynocephalus_vlangalii:4.085920233):8.5186729037,(Phrynocephalus_przewalskii:11.237958745,Phrynocephalus_helioscopus:11.2379590428):1.3666345398000002):21.562427402,Stellagama_stellio:34.167026036):50.196840030000004):5.892894,(Intellagama_lesueurii:38.83241477,Amphibolurus_muricatus:38.832415913):51.424337594):44.190111):17.147095,(((Elgaria_coerulea:20.992883211,Elgaria_multicarinata:20.992883212):28.03020027,Barisia_imbricata:49.02308026707):62.063516390000004,Xenosaurus_platyceps:111.086596075):40.507357999999996):6.575908,((((Crotalus_lepidus:6.22701113,Crotalus_triseriatus:6.227010791600001):43.6338474059,((Vipera_aspis:7.694195519,Vipera_latastei:7.694194756):7.521070771,Vipera_ammodytes:15.215265787):34.645597259):18.880576,((((((Zamenis_longissimus:7.5910728247999995,Coronella_austriaca:7.5910719389):0.516417913,Elaphe_quadrivirgata:8.1074907375):14.996024377500001,Hierophis_viridiflavus:23.1035000055):24.369279,Oxyrhopus_trigeminus:47.4727876237):6.484548,(((Natrix_tessellata:11.61862931,Natrix_natrix:11.61862931):3.549779284,Natrix_maura:15.16840859):11.99872407,(((Thamnophis_elegans:6.171430301399999,Thamnophis_eques:6.17143002):3.6509122533,(Thamnophis_melanogaster:6.400816191300001,Thamnophis_scalaris:6.400817034900001):3.421524956):2.055847518,Thamnophis_sirtalis:11.878189509):15.288941745):26.790197805200002):12.179538,Pseudechis_porphyriacus:66.13686616029999):2.6045689999999997):17.329241,Boa_constrictor:86.070679):72.09919):2.797409,((((Psammodromus_hispanicus:30.7067549035,Psammodromus_algirus:30.70675241):6.429667365,(Gallotia_galloti:17.885677445,Gallotia_atlantica:17.885677442):19.25074399):41.64037591,((((Zootoca_vivipara:34.112185765,Scelarcis_perspicillata:34.11217844):5.954877072,((((((Takydromus_septentrionalis:13.168181153,Takydromus_wolteri:13.168181153):16.2484219846,Takydromus_sexlineatus:29.416595254):5.529578193,Apathya_cappadocica:34.94618628):1.321005181,Phoenicolacerta_laevis:36.267188343):1.200522312,(((Iberolacerta_cyreni:3.663467728,Iberolacerta_monticola:3.663467728):28.964655754,((Darevskia_parvula:10.56059211,(Darevskia_rudis:1.477127405,Darevskia_valentini:1.477127405):9.08346489):4.85969356,((Darevskia_derjugini:7.131219567,Darevskia_clarkorum:7.1312203004):5.2495895059999995,Darevskia_bithynica:12.3808088892):3.0394784324):17.207835971):3.00904221,(Anatololacerta_danfordi:35.09786889,Algyroides_marchi:35.097868894):0.5392969827):1.830544053):1.28400392,((Lacerta_agilis:20.047733284,Lacerta_schreiberi:20.047733282):1.708954029,(Lacerta_viridis:8.377440565,Lacerta_bilineata:8.377440565):13.37924803):16.99502434):1.3153493619):2.260338995,(((Podarcis_liolepis:12.40217509,(Podarcis_hispanicus:6.541232996,Podarcis_vaucheri:6.541232996):5.860942279):3.750465804,Podarcis_muralis:16.152640896):1.026950805,((Podarcis_tiliguerta:15.20991707,Podarcis_guadarramae:15.209917069):1.210915933,(Podarcis_erhardii:13.308229567,Podarcis_virescens:13.308228647):3.1126039910000003):0.7587588794):25.1478044503):22.41927344,((Ophisops_elegans:51.661465688999996,Acanthodactylus_erythrurus:51.661456521):2.064262058,(Eremias_argus:20.649205601,Eremias_multiocellata:20.6492055997):33.07651243):11.02096045811):14.03011071):68.749521,Aspidoscelis_costata:147.5263100381):13.440955):2.772927,(((((Ablepharus_kitaibelii:13.7268952711,Ablepharus_bivittatus:13.726895270400002):22.182054366,((Lampropholis_coggeri:15.042271086,Lampropholis_guichenoti:15.042272078999998):1.655893433,(Niveoscincus_ocellatus:10.0499499,Niveoscincus_metallicus:10.049953670499999):6.6482110461):19.2107806585):22.79109,Trachylepis_striata:58.7000406227):19.11529,(Saiphos_equalis:39.216924771600006,Eulamprus_tympanum:39.2169222456):38.598398320334994):9.635505,Plestiodon_chinensis:87.450823284):76.289367):15.577535,(((Tarentola_boettgeri:64.527472315,Homonota_darwinii:64.527472307):29.270134144000004,Quedenfeldtia_trachyblepharus:93.79760136499999):3.875963,Woodworthia_maculatus:97.67355871699999):81.644169);
	TREE tree_7879 = (((((((((Sauromalus_ater:70.25563480264,((((Liolaemus_aparicioi:6.496951402,Liolaemus_boulengeri:6.496951401):3.328444313,Liolaemus_irregularis:9.8253953388):6.196398276,Liolaemus_lineomaculatus:16.02179474353):3.68045288,(Liolaemus_pictus:10.1508516029,Liolaemus_bibronii:10.1508516024):9.5513964463):50.553383941999996):5.672587,((Anolis_heterodermus:46.856921748299996,Anolis_roquet:46.8569219):14.653802586000001,(Anolis_tolimensis:49.75624083482,((Anolis_cristatellus:28.999332459999998,Anolis_gundlachi:28.999332459999998):17.264383755,Anolis_cybotes:46.263717119000006):3.492525521):11.754486345):14.417487119):2.931814,((Uta_stansburiana:40.2599650275,(((Sceloporus_merriami:32.45377813,((Sceloporus_graciosus:25.915362323999997,(((((Sceloporus_occidentalis:13.21608272,Sceloporus_undulatus:13.2160833417):1.759986256,Sceloporus_virgatus:14.97606918):6.080364644,Sceloporus_spinosus:21.056433208999998):0.9280633369,((Sceloporus_minor:18.992543321,(Sceloporus_jarrovii:11.06470716,Sceloporus_torquatus:11.064707158):7.927837814):1.150219855,Sceloporus_grammicus:20.142763588999998):1.8417325432):0.4151627842,((Sceloporus_aeneus:7.121974582,Sceloporus_bicanthalis:7.121974582):4.506737189,Sceloporus_scalaris:11.628712802):10.7709475592):3.5157029919999996):4.302308968,Sceloporus_ochoterenae:30.217671285):2.2360975387):4.302148220299999,Sceloporus_variabilis:36.7559180867):0.5113949399,Urosaurus_ornatus:37.267313646000005):2.992649315):6.791006282,Cophosaurus_texanus:47.050968001):31.80906346):65.568444,((Calotes_versicolor:79.237448915,(Stellagama_stellio:44.565470329,((Phrynocephalus_theobaldi:4.622161196,Phrynocephalus_vlangalii:4.622161195):9.783188405999999,(Phrynocephalus_przewalskii:11.39404014,Phrynocephalus_helioscopus:11.394039499):3.011308824):30.160123289999998):34.671977881000004):15.223746,(Intellagama_lesueurii:33.36620627,Amphibolurus_muricatus:33.36620833):61.094989874):49.967272):10.165221,(((Elgaria_coerulea:11.597617369,Elgaria_multicarinata:11.597618234999999):15.97644576,Barisia_imbricata:27.5740624194):70.45992883,Xenosaurus_platyceps:98.03400323899999):56.559692):10.545304,((((Crotalus_lepidus:7.822978469,Crotalus_triseriatus:7.822978470000001):46.407358885,((Vipera_aspis:4.805711352,Vipera_latastei:4.8057113009000005):11.683097243,Vipera_ammodytes:16.48880757):37.741528911):20.271157,((((((Zamenis_longissimus:9.2546528266,Coronella_austriaca:9.25465354298):1.350923307,Elaphe_quadrivirgata:10.6055761329):12.793088811599999,Hierophis_viridiflavus:23.39866234192):34.542184,Oxyrhopus_trigeminus:57.940839898090005):3.320463,(((Natrix_tessellata:14.20756575,Natrix_natrix:14.20756575):3.325181146,Natrix_maura:17.53274689):15.90508117,(((Thamnophis_scalaris:6.2353787638,Thamnophis_melanogaster:6.2353794968):4.7732196191,(Thamnophis_eques:6.860874395,Thamnophis_elegans:6.860874113):4.1477245523):1.022180205,Thamnophis_sirtalis:12.030780704):21.407052149000002):27.8234705005):3.784515,Pseudechis_porphyriacus:65.04581947400001):9.455677000000001):12.844191,Boa_constrictor:87.345699003):77.793305):1.990091,((((Psammodromus_algirus:28.45664968,Psammodromus_hispanicus:28.456646163000002):7.271499899,(Gallotia_atlantica:13.707993363,Gallotia_galloti:13.707994772):22.02015305):45.90420342,((((Zootoca_vivipara:42.454854623,Scelarcis_perspicillata:42.45486691):5.372974371,(((((Takydromus_sexlineatus:33.728068812,(Takydromus_wolteri:16.053949617,Takydromus_septentrionalis:16.053949617):17.6741279932):4.891773379,Apathya_cappadocica:38.61984832):1.158686011,Phoenicolacerta_laevis:39.778523901999996):2.484787881,(((Iberolacerta_cyreni:3.594590037,Iberolacerta_monticola:3.594590037):37.447593008,((Darevskia_parvula:17.103859066,(Darevskia_valentini:1.619697319,Darevskia_rudis:1.619697319):15.484162357999999):5.181419242,(Darevskia_bithynica:15.036619031999999,(Darevskia_derjugini:7.2084449,Darevskia_clarkorum:7.20844488):7.828172086):7.248663371):18.756902285):0.3200851476,(Anatololacerta_danfordi:40.1456526018,Algyroides_marchi:40.145647067):1.216618255):0.9010548448):3.233622764,((Lacerta_viridis:9.583709249,Lacerta_bilineata:9.583709249):11.52100639,(Lacerta_agilis:18.10464127,Lacerta_schreiberi:18.104641269):3.000074369):24.392229139999998):2.3308903587):3.07628005,((Podarcis_erhardii:16.735040725799998,(Podarcis_tiliguerta:4.359406271,Podarcis_guadarramae:4.359406271):12.375633436):3.867470528,((Podarcis_muralis:13.319509171,Podarcis_virescens:13.319509167):5.044487704,(Podarcis_liolepis:14.908193,(Podarcis_vaucheri:8.538565341,Podarcis_hispanicus:8.538565341):6.369628685):3.455803868):2.238512951):30.301599219):22.6237546,((Ophisops_elegans:61.1292735249,Acanthodactylus_erythrurus:61.1292798674):1.931654434,(Eremias_multiocellata:18.975679134,Eremias_argus:18.975679137):44.08526561):10.466927087999998):8.104474411):70.44778600000001,Aspidoscelis_costata:152.08013584699998):15.048961):4.141631,(((((Ablepharus_kitaibelii:10.404380573,Ablepharus_bivittatus:10.404378729000001):33.324243736099994,((Lampropholis_coggeri:17.685324729,Lampropholis_guichenoti:17.685324872):4.398399387,(Niveoscincus_ocellatus:13.13689446,Niveoscincus_metallicus:13.136894034600001):8.9468292258):21.6448973209):9.471125,Trachylepis_striata:53.19974766733001):10.114046,(Eulamprus_tympanum:33.2316564121,Saiphos_equalis:33.23165510046999):30.082118236591004):10.487359,Plestiodon_chinensis:73.801141223):97.469572):2.414962,(((Tarentola_boettgeri:62.006429237,Homonota_darwinii:62.00642577):25.207571658,Quedenfeldtia_trachyblepharus:87.214013989):10.877741,Woodworthia_maculatus:98.0917313801):75.593944);
	TREE tree_3598 = (((((((((Sauromalus_ater:75.31699036590001,((Liolaemus_lineomaculatus:19.167763918,((Liolaemus_irregularis:12.188171112800001,Liolaemus_boulengeri:12.1881682018):0.5942551544,Liolaemus_aparicioi:12.782424991600001):6.3853369643999995):6.105814549,(Liolaemus_bibronii:10.1629330773,Liolaemus_pictus:10.1629319974):15.110641433):50.043417880999996):2.990831,((Anolis_roquet:43.8193958191,Anolis_heterodermus:43.819395536900004):11.83787822,(Anolis_tolimensis:47.389609000600004,((Anolis_cristatellus:24.829629908,Anolis_gundlachi:24.829630194000003):19.481617349,Anolis_cybotes:44.311248102):3.078362084):8.2676638439):22.65054302):2.947466,((Uta_stansburiana:37.763798074600004,(((Sceloporus_merriami:31.1416007,((Sceloporus_graciosus:24.002434424,(((Sceloporus_spinosus:16.782321731,((Sceloporus_undulatus:10.1133961,Sceloporus_occidentalis:10.113396293000001):1.502333453,Sceloporus_virgatus:11.61573013):5.166590437):2.661766248,(((Sceloporus_torquatus:10.1280048279,Sceloporus_jarrovii:10.128004441):5.851728608,Sceloporus_minor:15.979732081):0.8079532618,Sceloporus_grammicus:16.787685924):2.656401669):0.4998208457,((Sceloporus_aeneus:8.441190238,Sceloporus_bicanthalis:8.441190238):3.203012912,Sceloporus_scalaris:11.644203148999999):8.299703934):4.0585250124000005):4.600732132,Sceloporus_ochoterenae:28.603166555000005):2.5384308627):4.4469039089,Sceloporus_variabilis:35.588501514):0.4594820739,Urosaurus_ornatus:36.047983201):1.7158084815999999):4.409341595,Cophosaurus_texanus:42.173132699):39.08215298):62.461102,((Calotes_versicolor:87.780903493,(Stellagama_stellio:43.267307835000004,((Phrynocephalus_przewalskii:10.637649834000001,Phrynocephalus_helioscopus:10.63764903244):2.4234496186000003,(Phrynocephalus_theobaldi:4.383721677,Phrynocephalus_vlangalii:4.383720341):8.6773779665):30.206208758999995):44.51358501):14.491745,(Intellagama_lesueurii:47.69137029,Amphibolurus_muricatus:47.691367328999995):54.581281536):41.443741):10.366711,(((Elgaria_coerulea:18.198826740999998,Elgaria_multicarinata:18.1988279551):29.800696701,Barisia_imbricata:47.9995258683):49.72602519680001,Xenosaurus_platyceps:97.72555486955699):56.35756):3.000089,((((Crotalus_lepidus:7.080536181,Crotalus_triseriatus:7.080534133):32.7781619747,((Vipera_aspis:5.899545111,Vipera_latastei:5.8995455272):5.735911216,Vipera_ammodytes:11.635457713000001):28.22323752524):26.320664,((((((Zamenis_longissimus:13.4402289891,Coronella_austriaca:13.440228988000001):0.4799009203,Elaphe_quadrivirgata:13.920130431699999):15.4653959973,Hierophis_viridiflavus:29.385525755900005):19.052921,Oxyrhopus_trigeminus:48.4384506983):7.131501,(((Natrix_tessellata:9.851817967,Natrix_natrix:9.851817967):7.176514012,Natrix_maura:17.02833198):12.3548356,(((Thamnophis_scalaris:7.9788638481,Thamnophis_melanogaster:7.9788638477):2.2139527475,(Thamnophis_eques:6.714375882100001,Thamnophis_elegans:6.714376401999999):3.4784386347):1.865536164,Thamnophis_sirtalis:12.0583509931):17.324815082):26.186780221):2.285464,Pseudechis_porphyriacus:57.855413007600006):8.323945):15.140265,Boa_constrictor:81.319616213):75.763575):7.47863,((((Psammodromus_algirus:21.65276708,Psammodromus_hispanicus:21.652757763):4.401691863,(Gallotia_atlantica:10.77697532,Gallotia_galloti:10.776975319):15.27747617):42.00520206,((((Scelarcis_perspicillata:34.97898814,Zootoca_vivipara:34.978986430999996):3.998681057,(((((Takydromus_sexlineatus:30.411271859000003,(Takydromus_wolteri:16.461810248,Takydromus_septentrionalis:16.461809225):13.949462637):4.333809175,Apathya_cappadocica:34.74507762):1.511459559,Phoenicolacerta_laevis:36.256544862):1.095272484,(((Iberolacerta_monticola:3.101358918,Iberolacerta_cyreni:3.101358918):29.590939652,(((Darevskia_valentini:0.6190707317,Darevskia_rudis:0.6190707317):10.780530254,Darevskia_parvula:11.399602182):2.536312975,((Darevskia_derjugini:6.908267882,Darevskia_clarkorum:6.908267712000001):3.176630864,Darevskia_bithynica:10.084899429299998):3.8510162385999998):18.756386828):2.493887651,(Anatololacerta_danfordi:34.503619756,Algyroides_marchi:34.503617195000004):0.6825760252):2.165621223):0.8085814379,((Lacerta_schreiberi:17.2638380771,Lacerta_agilis:17.263837897000002):4.728216278,(Lacerta_viridis:6.902418881,Lacerta_bilineata:6.902418881):15.0896353):16.168337948999998):0.8172767249999999):3.78807262,((((Podarcis_virescens:7.642697479,Podarcis_liolepis:7.642697479):2.758600628,(Podarcis_vaucheri:6.654206064,Podarcis_hispanicus:6.654206064):3.7470923841):0.55327929,Podarcis_muralis:10.954579446):2.511006012,(Podarcis_tiliguerta:11.703642646,(Podarcis_erhardii:9.636288055,Podarcis_guadarramae:9.6362866888):2.0673559563):1.761941105):29.300156015):13.58097557,((Ophisops_elegans:48.6039924548,Acanthodactylus_erythrurus:48.603987320399995):1.993404433,(Eremias_argus:18.966935496,Eremias_multiocellata:18.966935497):31.630456925000004):5.7493257519):11.71293354):89.10838799999999,Aspidoscelis_costata:157.16803050132):7.393782):1.998736,(((((Ablepharus_kitaibelii:8.95607933,Ablepharus_bivittatus:8.95607933):36.866679612,((Lampropholis_guichenoti:20.046597268200003,Lampropholis_coggeri:20.04660367):4.31724290674,(Niveoscincus_ocellatus:11.1604125,Niveoscincus_metallicus:11.1604125):13.203433949599999):21.45891013484):14.780594,Trachylepis_striata:60.6033367725):18.42013,(Eulamprus_tympanum:38.502803282,Saiphos_equalis:38.502801485800006):40.5206621729):2.797512,Plestiodon_chinensis:81.8209805071):84.739564):13.164848,(((Tarentola_boettgeri:82.6083196069,Homonota_darwinii:82.608308122):6.2554681984,Quedenfeldtia_trachyblepharus:88.86376223959999):11.224719,Woodworthia_maculatus:100.088503232):79.636899);
	TREE tree_3747 = (((((((((Sauromalus_ater:69.45555602177001,(((Liolaemus_irregularis:11.1845699332,Liolaemus_boulengeri:11.184571225200001):7.081145923,Liolaemus_lineomaculatus:18.265716826000002):5.213675491,((Liolaemus_pictus:11.100156384,Liolaemus_bibronii:11.1001566664):0.2449650722,Liolaemus_aparicioi:11.345119433799999):12.134269244):45.976162158):1.883995,((Anolis_heterodermus:41.603153814,Anolis_roquet:41.6031517251):12.16259199,(Anolis_tolimensis:43.3210046011,((Anolis_gundlachi:22.449785059499998,Anolis_cristatellus:22.449786620999998):18.829315964000003,Anolis_cybotes:41.279102330499995):2.0419017548):10.4447419854):17.573800674):2.109901,((Uta_stansburiana:40.397256311,(((Sceloporus_merriami:31.90591504,(((((((Sceloporus_occidentalis:8.581219422,Sceloporus_undulatus:8.581220778):0.8548660784,Sceloporus_virgatus:9.436085113):7.7413216380000005,Sceloporus_spinosus:17.177406752):2.663140802,((Sceloporus_minor:17.2044766383,(Sceloporus_torquatus:10.682260763,Sceloporus_jarrovii:10.682259991199999):6.522215489):0.9611529446,Sceloporus_grammicus:18.1656315162):1.6749181634):0.371719376,((Sceloporus_bicanthalis:7.546547067,Sceloporus_aeneus:7.5465480354):3.578960958,Sceloporus_scalaris:11.12550725):9.086759679):2.4991398387,Sceloporus_graciosus:22.71140851):6.924190494,Sceloporus_ochoterenae:29.635597071):2.2703160374):6.2278724664,Sceloporus_variabilis:38.133786928999996):1.055962542,Urosaurus_ornatus:39.189745982):1.2075107186):6.032212063,Cophosaurus_texanus:46.429471283):27.01997694):59.227033,((Calotes_versicolor:66.71450133459999,(Stellagama_stellio:34.163329325,((Phrynocephalus_helioscopus:9.709455524,Phrynocephalus_przewalskii:9.709455255):3.0692865730000003,(Phrynocephalus_theobaldi:3.379406183,Phrynocephalus_vlangalii:3.3794075240000003):9.3993344381):21.384577562):32.55117665):19.142268,(Intellagama_lesueurii:37.5290751,Amphibolurus_muricatus:37.5290755562):48.327694822):46.81971):15.161972,(((Elgaria_coerulea:11.51287822,Elgaria_multicarinata:11.512878722):19.46810203,Barisia_imbricata:30.980984714999998):63.193972630000005,Xenosaurus_platyceps:94.174943972):53.6635):9.633,((((Crotalus_lepidus:5.356019349,Crotalus_triseriatus:5.356019349):25.3750055275,(Vipera_ammodytes:8.9851738624,(Vipera_aspis:3.221423566,Vipera_latastei:3.2214240180000004):5.7637499949999995):21.745845664999997):32.753366,((((((Zamenis_longissimus:9.197041585400001,Coronella_austriaca:9.19704067671):1.001388438,Elaphe_quadrivirgata:10.1984296416):13.6342921159,Hierophis_viridiflavus:23.8327180374):21.975723000000002,Oxyrhopus_trigeminus:45.808434752100005):5.333212,(((Natrix_tessellata:13.33135714,Natrix_natrix:13.33135714):6.375317379,Natrix_maura:19.70667452):8.382898224,(((Thamnophis_eques:7.222251146,Thamnophis_elegans:7.2222509171):2.3448063217,(Thamnophis_melanogaster:5.8022108004,Thamnophis_scalaris:5.8022115616):3.764846413):3.289317584,Thamnophis_sirtalis:12.856375811):15.233194398999998):23.0520757337):2.701045,Pseudechis_porphyriacus:53.8426946836):9.641683):19.059269999999998,Boa_constrictor:82.543652133):74.927808):4.118206,((((Psammodromus_algirus:28.19350626,Psammodromus_hispanicus:28.193515619):7.326360834,(Gallotia_atlantica:13.85280187,Gallotia_galloti:13.85280422768):21.667074594000002):46.15814218,((((Zootoca_vivipara:42.388508822999995,Scelarcis_perspicillata:42.38850057):10.34932618,(((((Takydromus_sexlineatus:31.61280965,(Takydromus_septentrionalis:15.489322179000002,Takydromus_wolteri:15.4893219723):16.123480259):12.23330767,Apathya_cappadocica:43.846119380000005):0.5708610791,Phoenicolacerta_laevis:44.416970154):2.275708005,(((Iberolacerta_cyreni:4.305166776,Iberolacerta_monticola:4.305166776):33.246034901,(Darevskia_bithynica:22.1258102,((Darevskia_parvula:18.06050206,(Darevskia_valentini:0.9101109174,Darevskia_rudis:0.9101109174):17.150391143):2.593360468,(Darevskia_derjugini:8.909100678,Darevskia_clarkorum:8.909098617):11.7447628814):1.47194994):15.425389415):5.342327139,(Anatololacerta_danfordi:39.738776732000005,Algyroides_marchi:39.738776939):3.154754148):3.799147283):0.621633252,((Lacerta_agilis:26.142546918,Lacerta_schreiberi:26.14255743):2.579577715,(Lacerta_bilineata:8.733644673,Lacerta_viridis:8.733644673):19.98847996):18.592186988):5.423513692):2.998900646,((Podarcis_tiliguerta:19.080751969199998,Podarcis_erhardii:19.080751761000002):1.953793357,((Podarcis_liolepis:14.94184108,((Podarcis_vaucheri:7.561084431,Podarcis_hispanicus:7.561084431):3.500015393,Podarcis_guadarramae:11.061099824):3.88074229):3.760162784,(Podarcis_muralis:11.26163805,Podarcis_virescens:11.2616382533):7.44036582):2.33254125):34.702179393799995):18.08311954,((Ophisops_elegans:64.607090878,Acanthodactylus_erythrurus:64.607081182):1.408717648,(Eremias_argus:22.406642021,Eremias_multiocellata:22.406642232000003):43.6091493917):7.804044802999999):7.858161903):72.160945,Aspidoscelis_costata:153.83894786410002):7.750712):3.216015,(((((Ablepharus_kitaibelii:2.2110365326,Ablepharus_bivittatus:2.2110361322000003):41.707684826,((Lampropholis_guichenoti:19.2948866537,Lampropholis_coggeri:19.294890017):2.201831423,(Niveoscincus_ocellatus:14.3917171555,Niveoscincus_metallicus:14.391717729):7.105004356219999):22.421998254400002):9.017388,Trachylepis_striata:52.9361015688):16.616677,(Eulamprus_tympanum:33.4556167187,Saiphos_equalis:33.4556174161):36.097165337392):2.972096,Plestiodon_chinensis:72.52488784399999):92.28078400000001):5.762566,(((Tarentola_boettgeri:58.124967190999996,Homonota_darwinii:58.124975663):17.271656292,Quedenfeldtia_trachyblepharus:75.3966178651):20.816048000000002,Woodworthia_maculatus:96.21266384):74.355571);
	TREE tree_7285 = (((((((((Sauromalus_ater:69.5353984455,((Liolaemus_lineomaculatus:16.7856679542,(Liolaemus_boulengeri:9.1892032903,Liolaemus_irregularis:9.1892027732):7.5964633678):4.570947174,(Liolaemus_bibronii:9.8927382746,(Liolaemus_pictus:4.174271738,Liolaemus_aparicioi:4.1742716337):5.7184666935):11.4638751934):48.178785833):5.021658,((Anolis_roquet:41.74258060299999,Anolis_heterodermus:41.7425781127):12.322713857,(Anolis_tolimensis:43.4596537372,((Anolis_gundlachi:24.279325633,Anolis_cristatellus:24.279325914):16.355940035,Anolis_cybotes:40.635265113900005):2.8243888974):10.605638230399999):20.491754758):3.111576,((Uta_stansburiana:36.439301797300004,(((Sceloporus_merriami:28.9385325,((((((Sceloporus_virgatus:11.14480753,(Sceloporus_occidentalis:11.11640127,Sceloporus_undulatus:11.116400718):0.02840538096):6.141376097999999,Sceloporus_spinosus:17.286181606):2.002798223,((Sceloporus_minor:16.1518023534,(Sceloporus_jarrovii:11.00828728,Sceloporus_torquatus:11.008285449999999):5.143515069999999):0.6323994118,Sceloporus_grammicus:16.7842001144):2.5047802695):1.248939807,((Sceloporus_bicanthalis:8.744130917,Sceloporus_aeneus:8.744130917):4.447057145,Sceloporus_scalaris:13.191188613):7.346731395):3.894427811,Sceloporus_graciosus:24.432348735099996):2.232168375,Sceloporus_ochoterenae:26.664511237):2.2740082355):5.174099895,Sceloporus_variabilis:34.112625974):0.8130081411,Urosaurus_ornatus:34.925633015):1.5136695098000001):3.174519362,Cophosaurus_texanus:39.613823352):38.05480359):69.583216,((Calotes_versicolor:76.9256303,(((Phrynocephalus_theobaldi:3.610149952,Phrynocephalus_vlangalii:3.6101502959999996):9.17964312,(Phrynocephalus_helioscopus:10.962829004900001,Phrynocephalus_przewalskii:10.9628295215):1.8269633799):27.162318833,Stellagama_stellio:39.952103658700004):36.97352832):11.053543,(Intellagama_lesueurii:34.89608292,Amphibolurus_muricatus:34.896073471):53.083100072):59.272666):12.485017,(((Elgaria_coerulea:14.93444031,Elgaria_multicarinata:14.934437704):11.38088321,Barisia_imbricata:26.315325912000002):60.80277109,Xenosaurus_platyceps:87.11809599719601):72.618781):6.475924,((((Crotalus_lepidus:7.507664909,Crotalus_triseriatus:7.507665282):33.3139200781,(Vipera_ammodytes:18.485448287,(Vipera_aspis:10.057591432999999,Vipera_latastei:10.057593504):8.42785499):22.336135357699998):21.832855,((((((Zamenis_longissimus:13.471888920000001,Coronella_austriaca:13.471890038000002):0.2748144178,Elaphe_quadrivirgata:13.7467024971):13.18834954363,Hierophis_viridiflavus:26.935048076239998):19.981621999999998,Oxyrhopus_trigeminus:46.91666841192):2.701904,(((Natrix_tessellata:9.532910036,Natrix_natrix:9.532910036):6.26434006,Natrix_maura:15.7972501):8.740379283,(((Thamnophis_eques:7.0096911760000005,Thamnophis_elegans:7.0096916229):1.8370115848,(Thamnophis_melanogaster:4.3284409153,Thamnophis_scalaris:4.328441294299999):4.5182607303):1.737582763,Thamnophis_sirtalis:10.584286195):13.953345635000002):25.0809512767):5.858061,Pseudechis_porphyriacus:55.4766344711):7.1778):23.719629,Boa_constrictor:86.37406745):79.838729):3.728418,((((Psammodromus_algirus:20.26759619,Psammodromus_hispanicus:20.267602958):8.377721403,(Gallotia_atlantica:12.05904104,Gallotia_galloti:12.059042731):16.586283321):42.83242495,((((Scelarcis_perspicillata:39.083060610000004,Zootoca_vivipara:39.083056655):2.887267095,((((((Takydromus_septentrionalis:19.044269505000003,Takydromus_wolteri:19.044271487):11.8154026425,Takydromus_sexlineatus:30.859672741):5.524542367,Apathya_cappadocica:36.38422302):1.982173261,Phoenicolacerta_laevis:38.366390351):0.5375393898,(((Iberolacerta_monticola:4.920942074,Iberolacerta_cyreni:4.920942074):26.982257631,(((Darevskia_parvula:11.06701816,Darevskia_bithynica:11.06701816):2.250448629,(Darevskia_rudis:1.958091124,Darevskia_valentini:1.958091124):11.35937487):2.480528934,(Darevskia_derjugini:4.741613788,Darevskia_clarkorum:4.7416129975):11.05638141603):16.105205963):4.622736129,(Anatololacerta_danfordi:34.926453408,Algyroides_marchi:34.926447076):1.599478862):2.377992329):1.723740504,((Lacerta_schreiberi:22.051065053000002,Lacerta_agilis:22.051065054):2.227720302,(Lacerta_bilineata:7.753176549,Lacerta_viridis:7.7531761534):16.52561079):16.348879747):1.3426540998999998):4.293343515,(((Podarcis_muralis:11.04030396,Podarcis_virescens:11.040304162):6.04715148,((Podarcis_guadarramae:12.91446723,Podarcis_liolepis:12.91446723):1.848468582,(Podarcis_vaucheri:8.475923523,Podarcis_hispanicus:8.475923523):6.2870128784):2.324518449):1.798269836,(Podarcis_erhardii:16.893514764,Podarcis_tiliguerta:16.893514961):1.992210122):27.3779326911):18.42120277,((Ophisops_elegans:56.22625485,Acanthodactylus_erythrurus:56.2262484618):0.9153652978,(Eremias_argus:20.922539301,Eremias_multiocellata:20.922538111):36.219073736):7.543257991299999):6.792869689):90.693619,Aspidoscelis_costata:162.17137794218):7.76984):1.321409,(((((Ablepharus_bivittatus:24.450325065599998,Ablepharus_kitaibelii:24.450322781):25.664199633000003,((Lampropholis_guichenoti:22.876918958,Lampropholis_coggeri:22.8769267981):1.215544092,(Niveoscincus_ocellatus:13.284026861000001,Niveoscincus_metallicus:13.284026861):10.8084429546):26.022054730500003):5.698985,Trachylepis_striata:55.813517698000005):11.06672,(Saiphos_equalis:33.5681239671,Eulamprus_tympanum:33.5681228204):33.312112129445005):6.010989,Plestiodon_chinensis:72.891219761):98.37138499999999):7.435271,(((Tarentola_boettgeri:72.20220102900001,Homonota_darwinii:72.20219484100001):16.67531314,Quedenfeldtia_trachyblepharus:88.877513553):10.439789000000001,Woodworthia_maculatus:99.31729881480001):79.380574);
	TREE tree_8253 = (((((((((Sauromalus_ater:66.71738458749999,((Liolaemus_lineomaculatus:19.080976380099997,(Liolaemus_irregularis:11.122622533740001,Liolaemus_boulengeri:11.122622283599998):7.9583555378):6.079015256,((Liolaemus_pictus:9.993578058699999,Liolaemus_bibronii:9.9935784347):7.46232261,Liolaemus_aparicioi:17.4559023592):7.704092095):41.557388227000004):3.543131,((Anolis_roquet:46.65038169100001,Anolis_heterodermus:46.6503804942):12.7646331,(Anolis_tolimensis:44.80545727256,((Anolis_gundlachi:24.038552456,Anolis_cristatellus:24.038551572):18.413431738,Anolis_cybotes:42.4519877634):2.3534664262):14.609564367099999):10.845496789):6.904297,(((((Sceloporus_merriami:32.624984760000004,((Sceloporus_graciosus:26.752174194,(((Sceloporus_spinosus:17.557367465,((Sceloporus_occidentalis:10.673886464999999,Sceloporus_undulatus:10.673887267):0.7565017071,Sceloporus_virgatus:11.43038817):6.126979293):2.326989145,(((Sceloporus_jarrovii:9.9343183018,Sceloporus_torquatus:9.934318503):6.843413167,Sceloporus_minor:16.7777306668):1.009712568,Sceloporus_grammicus:17.787444033):2.0969111676):1.296719877,((Sceloporus_bicanthalis:6.475840928,Sceloporus_aeneus:6.475840326):6.16971101,Sceloporus_scalaris:12.645552943):8.535524548):5.571099717):4.149925445,Sceloporus_ochoterenae:30.902099639999996):1.7228869269):4.997329734,Sceloporus_variabilis:37.622319913):0.7401535591,Urosaurus_ornatus:38.362469862):2.9670726597,Uta_stansburiana:41.329537703):3.823931791,Cophosaurus_texanus:45.153476311999995):32.01133326):73.971713,((Calotes_versicolor:82.4259730931,(Stellagama_stellio:35.905917751000004,((Phrynocephalus_przewalskii:11.008490483,Phrynocephalus_helioscopus:11.0084888764):1.8855657095,(Phrynocephalus_theobaldi:3.589513343,Phrynocephalus_vlangalii:3.589513343):9.304543332000001):23.011871678000002):46.52004506):19.81723,(Intellagama_lesueurii:43.79320971,Amphibolurus_muricatus:43.793221699):58.449980858):48.89332):15.331823,(((Elgaria_coerulea:19.2561943569,Elgaria_multicarinata:19.256195506):24.961595170000002,Barisia_imbricata:44.2177906823):57.572058718,Xenosaurus_platyceps:101.789841711851):64.67850200000001):2.564997,((((Crotalus_lepidus:4.169997858,Crotalus_triseriatus:4.16999588561):28.8769289729,((Vipera_latastei:4.053892509000001,Vipera_aspis:4.053892325):8.0780752907,Vipera_ammodytes:12.1319678):20.914940199):32.38222,((((((Zamenis_longissimus:16.328632055,Coronella_austriaca:16.328633219):0.1430308871,Elaphe_quadrivirgata:16.4716641062):15.083775748399999,Hierophis_viridiflavus:31.55544001472):17.206273,Oxyrhopus_trigeminus:48.761710747420004):6.963655,(((Natrix_tessellata:10.93250114,Natrix_natrix:10.93250114):7.162768418,Natrix_maura:18.09526699):11.4380197,(((Thamnophis_elegans:6.3456157056,Thamnophis_eques:6.345614933):4.1091191923,(Thamnophis_melanogaster:6.5726464648,Thamnophis_scalaris:6.572645614500001):3.882089977):1.333643938,Thamnophis_sirtalis:11.788379865):17.744907081):26.1920798148):3.621352,Pseudechis_porphyriacus:59.346719125099995):6.0824169999999995):19.923873,Boa_constrictor:85.353017002):83.68034):2.793013,((((Psammodromus_algirus:26.737566786000002,Psammodromus_hispanicus:26.737561235):8.531779438,(Gallotia_atlantica:14.96288861,Gallotia_galloti:14.962890650899999):20.306452057999998):38.76897078,((((Scelarcis_perspicillata:42.67908003,Zootoca_vivipara:42.67909147):2.445358504,(((((Takydromus_sexlineatus:32.5439761448,(Takydromus_septentrionalis:17.139043158,Takydromus_wolteri:17.13904354):15.404932221):4.496743853,Apathya_cappadocica:37.0407118):2.075675148,Phoenicolacerta_laevis:39.11639457):2.964340139,(((Iberolacerta_monticola:2.992593172,Iberolacerta_cyreni:2.992593172):29.6762804171,((Darevskia_bithynica:14.7042086472,(Darevskia_derjugini:7.299796982,Darevskia_clarkorum:7.2997960299):7.404412236999999):1.478430804,(Darevskia_parvula:12.66391178,(Darevskia_rudis:1.383693921,Darevskia_valentini:1.383693921):11.280217668999999):3.518728051):16.486235662):3.001647092,(Anatololacerta_danfordi:34.902712969,Algyroides_marchi:34.902704777):0.7678172407):6.410212124):0.3172494616,((Lacerta_schreiberi:21.684704082,Lacerta_agilis:21.684704089):0.30459416,(Lacerta_bilineata:8.336114777,Lacerta_viridis:8.336114777):13.653183089):20.408685924):2.7264568444):4.325757301,(((Podarcis_muralis:12.42635015,Podarcis_virescens:12.42634825):4.19207199,(Podarcis_liolepis:13.81437678,(Podarcis_vaucheri:8.375518568,Podarcis_hispanicus:8.375518568):5.438859924000001):2.804043461):2.35404798,((Podarcis_erhardii:11.836117933,Podarcis_guadarramae:11.836120032):6.375040289,Podarcis_tiliguerta:18.211158036):0.7613107588):30.477735240999998):16.0473757,((Ophisops_elegans:54.780774570999995,Acanthodactylus_erythrurus:54.780773804999995):3.114988697,(Eremias_multiocellata:18.2767488736,Eremias_argus:18.276746582):39.619016677000005):7.601810375):8.540726409):93.82685599999999,Aspidoscelis_costata:167.8651608814):3.961184):0.604626,(((((Ablepharus_kitaibelii:5.409061003,Ablepharus_bivittatus:5.4090611368):36.5351878398,((Lampropholis_coggeri:19.339931838000002,Lampropholis_guichenoti:19.3399280016):0.7193570835,(Niveoscincus_ocellatus:10.1209112017,Niveoscincus_metallicus:10.120911816):9.9383780881):21.884955082799998):19.675533,Trachylepis_striata:61.6197798541):14.277412,(Saiphos_equalis:36.43518139209999,Eulamprus_tympanum:36.4351811822):39.4620067644):3.608328,Plestiodon_chinensis:79.5055129592):92.925467):12.199128,(((Tarentola_boettgeri:72.14153078,Homonota_darwinii:72.1415325852):18.335459294,Quedenfeldtia_trachyblepharus:90.4769939932):9.548435,Woodworthia_maculatus:100.025427019):84.604677);
	TREE tree_0795 = ((((((((((((Liolaemus_irregularis:11.2627958481,Liolaemus_boulengeri:11.262795176500001):7.076706183600001,Liolaemus_lineomaculatus:18.339502956910003):6.339626353,(Liolaemus_aparicioi:15.601929206449999,(Liolaemus_bibronii:12.0124116425,Liolaemus_pictus:12.012411003):3.5895204088):9.077199656000001):43.699485798,Sauromalus_ater:68.37862866249999):4.655989,((Anolis_roquet:40.8366123032,Anolis_heterodermus:40.8366088988):10.14272755,(Anolis_tolimensis:39.543508269499995,((Anolis_cristatellus:19.269747514,Anolis_gundlachi:19.269749707):17.2312515337,Anolis_cybotes:36.5009995331):3.0425080049999997):11.435830128):22.05526245):4.281249,((Uta_stansburiana:37.4636934721,(((Sceloporus_merriami:30.41502171,(((((Sceloporus_aeneus:8.608444621,Sceloporus_bicanthalis:8.608444621):3.663610945,Sceloporus_scalaris:12.272055566):7.19903161,((Sceloporus_spinosus:17.767945445000002,((Sceloporus_occidentalis:8.868842875,Sceloporus_undulatus:8.8688436105):2.114172041,Sceloporus_virgatus:10.98301676):6.784927949):1.485071372,(((Sceloporus_jarrovii:8.761365842,Sceloporus_torquatus:8.761365841):6.718826174,Sceloporus_minor:15.480193489400001):0.7494945921,Sceloporus_grammicus:16.229686239):3.023328735):0.2180714657):3.2311230097999997,Sceloporus_graciosus:22.702211658):4.81562423,Sceloporus_ochoterenae:27.517828514):2.8971878488):3.4069406705,Sceloporus_variabilis:33.821962382500004):0.8762114091,Urosaurus_ornatus:34.698174164):2.765518762):4.097914583,Cophosaurus_texanus:41.561608423):35.75424546):74.002801,(((((Phrynocephalus_przewalskii:12.024221381999999,Phrynocephalus_helioscopus:12.024221825700002):3.4500073874,(Phrynocephalus_theobaldi:4.505721397,Phrynocephalus_vlangalii:4.505721212):10.9685057817):29.750226488000003,Stellagama_stellio:45.224453669):36.60873539,Calotes_versicolor:81.83320020549999):11.161376,(Intellagama_lesueurii:31.36337517,Amphibolurus_muricatus:31.363384166):61.631190397999994):58.324079999999995):6.932594,(((Elgaria_coerulea:21.4182826,Elgaria_multicarinata:21.418283317):20.07103892,Barisia_imbricata:41.4893180721):67.117609547,Xenosaurus_platyceps:108.60691050090001):49.644334):5.614443,((((Crotalus_lepidus:4.588531743,Crotalus_triseriatus:4.5885324050000005):46.7504192195,((Vipera_aspis:7.3207198486000005,Vipera_latastei:7.3207183442):9.68349307,Vipera_ammodytes:17.004210661000002):34.334727069):11.461639,((((((Zamenis_longissimus:10.3261387602,Coronella_austriaca:10.32613845):0.9824085413,Elaphe_quadrivirgata:11.308546888299999):18.8658899009,Hierophis_viridiflavus:30.174432899399996):20.889340999999998,Oxyrhopus_trigeminus:51.063774959970004):4.071883,(((Natrix_tessellata:10.96207942,Natrix_natrix:10.96207942):4.076622374,Natrix_maura:15.03870179):14.38514092,(((Thamnophis_eques:6.606043166,Thamnophis_elegans:6.606043424999999):3.4044648205,(Thamnophis_melanogaster:5.5790195984,Thamnophis_scalaris:5.5790201152000005):4.43148813):1.594476229,Thamnophis_sirtalis:11.604984471):17.8188587473):25.711812125199998):5.223162,Pseudechis_porphyriacus:60.3588156381):2.441764):20.883549,Boa_constrictor:83.68413238):80.181563):3.621633,((((((((Podarcis_liolepis:15.24735429,(Podarcis_vaucheri:9.755305165,Podarcis_hispanicus:9.755305165):5.4920502826):5.185555762,Podarcis_muralis:20.432910048):2.848042038,((Podarcis_erhardii:21.06116412,Podarcis_virescens:21.061162265):1.646131817,Podarcis_tiliguerta:22.707294308):0.5736587056):0.07693410359,Podarcis_guadarramae:23.357887554999998):36.96302503,((Zootoca_vivipara:47.658090778,Scelarcis_perspicillata:47.65808614):7.774694802,(((((Takydromus_sexlineatus:37.255877388,(Takydromus_wolteri:16.937432986,Takydromus_septentrionalis:16.937435307):20.318446719):12.11426437,Apathya_cappadocica:49.37014408):1.045510885,Phoenicolacerta_laevis:50.415665408):0.4022398722,(((Iberolacerta_cyreni:1.616136683,Iberolacerta_monticola:1.616136683):41.743699753,(((Darevskia_parvula:21.61369504,(Darevskia_rudis:2.815350496,Darevskia_valentini:2.815350496):18.7983461717):5.573737366,(Darevskia_derjugini:8.593164587,Darevskia_clarkorum:8.5931650509):18.594267355):1.610256754,Darevskia_bithynica:28.79768173):14.562147732):4.457885245,(Anatololacerta_danfordi:43.685487076,Algyroides_marchi:43.685484748):4.132234599):3.000177108):0.3321253677,((Lacerta_agilis:26.782221587000002,Lacerta_schreiberi:26.782214631):1.590115264,(Lacerta_viridis:12.41274208,Lacerta_bilineata:12.41274208):15.95959454):22.777685205):4.282764913):4.888136294):25.04048668,((Ophisops_elegans:68.681299559,Acanthodactylus_erythrurus:68.681289348):2.62313481,(Eremias_multiocellata:23.720061202,Eremias_argus:23.720063521):47.584372709):14.056991349):3.852334814,((Psammodromus_hispanicus:34.415178682000004,Psammodromus_algirus:34.415176194):6.585120643,(Gallotia_atlantica:18.14905357,Gallotia_galloti:18.149053565):22.851245764):48.21347467):66.603061,Aspidoscelis_costata:155.8168232712):11.670499):9.879445,((((((Lampropholis_coggeri:16.918972464,Lampropholis_guichenoti:16.9189698306):1.503717539,(Niveoscincus_ocellatus:10.6391298714,Niveoscincus_metallicus:10.639129642):7.7835610493):23.672487180700003,(Ablepharus_bivittatus:11.79226613,Ablepharus_kitaibelii:11.792263778399999):30.302912852):7.762715,Trachylepis_striata:49.857887881100005):21.480784,(Eulamprus_tympanum:35.606181046014996,Saiphos_equalis:35.606179189):35.732485829077):9.950379,Plestiodon_chinensis:81.289049791):96.077706):2.802635,(((Tarentola_boettgeri:81.79727394300001,Homonota_darwinii:81.797277059):11.493258753,Quedenfeldtia_trachyblepharus:93.29053481529999):7.434092,Woodworthia_maculatus:100.72462875240001):79.444763);
	TREE tree_0256 = (((((((((Sauromalus_ater:67.047419002,((Liolaemus_lineomaculatus:16.874463714999997,(Liolaemus_irregularis:10.1378964914,Liolaemus_boulengeri:10.1378968733):6.7365643854999995):5.276647509,((Liolaemus_pictus:8.72347198,Liolaemus_bibronii:8.7234719253):9.657224157000002,Liolaemus_aparicioi:18.380695809000002):3.770412685):44.896307594):1.41502,((Anolis_heterodermus:49.5937284267,Anolis_roquet:49.593723648):10.44425926,(Anolis_tolimensis:44.946216344899995,((Anolis_gundlachi:23.500640225,Anolis_cristatellus:23.500641718):19.366442875999997,Anolis_cybotes:42.8670905616):2.0791296305):15.0917715568):8.424433282):6.449079,(((((Sceloporus_merriami:31.898462051000003,((Sceloporus_graciosus:25.633950229000003,(((Sceloporus_spinosus:17.210906868000002,((Sceloporus_undulatus:9.782759723,Sceloporus_occidentalis:9.782757832000001):1.094909349,Sceloporus_virgatus:10.8776685):6.333240254):1.887166351,(((Sceloporus_jarrovii:9.242810461,Sceloporus_torquatus:9.242810461000001):6.962127979,Sceloporus_minor:16.204941087199998):0.6257812537,Sceloporus_grammicus:16.830720827):2.267352581):0.540686061,((Sceloporus_aeneus:9.460811963,Sceloporus_bicanthalis:9.460811963):2.229095817,Sceloporus_scalaris:11.689905888):7.948852635):5.9951831890000005):4.038859756,Sceloporus_ochoterenae:29.672802795):2.2256628474999998):3.1460045296,Sceloporus_variabilis:35.044469035):1.708321471,Urosaurus_ornatus:36.752790125):1.789895543,Uta_stansburiana:38.542677349):5.357458236,Cophosaurus_texanus:43.90014390899999):31.01136239):76.611642,((Calotes_versicolor:81.9514546764,(Stellagama_stellio:35.967932742,((Phrynocephalus_helioscopus:10.5807095355,Phrynocephalus_przewalskii:10.580709387):1.1373386023,(Phrynocephalus_theobaldi:4.072366873,Phrynocephalus_vlangalii:4.072366873):7.645680668000001):24.249875806):45.98352509):20.87862,(Intellagama_lesueurii:40.58172238,Amphibolurus_muricatus:40.581705981):62.248361212999995):48.693073):14.545726,(((Elgaria_coerulea:18.9394597,Elgaria_multicarinata:18.939457696999998):26.240593875000002,Barisia_imbricata:45.1800532444):56.439200424,Xenosaurus_platyceps:101.61924904325599):64.44962699999999):1.48313,((((Crotalus_lepidus:3.777972595,Crotalus_triseriatus:3.7779729692):33.0621832168,(Vipera_ammodytes:13.260651995,(Vipera_aspis:5.6986639,Vipera_latastei:5.6986639):7.5619890153):23.5795030627):28.09916,((((((Zamenis_longissimus:15.855222325,Coronella_austriaca:15.855220667):0.04142117207,Elaphe_quadrivirgata:15.8966434471):15.957969349699997,Hierophis_viridiflavus:31.8546203936):16.035598,Oxyrhopus_trigeminus:47.890216302599995):9.277821,(((Natrix_tessellata:11.97107916,Natrix_natrix:11.97107916):6.636002254,Natrix_maura:18.60708141):14.40041059,(((Thamnophis_elegans:7.079082272400001,Thamnophis_eques:7.079084652000001):4.1560695409,(Thamnophis_melanogaster:6.8327638848,Thamnophis_scalaris:6.8327646517):4.402388193):1.563639899,Thamnophis_sirtalis:12.798794619999999):20.208698681900003):24.160545456999998):3.054146,Pseudechis_porphyriacus:60.22217352):4.717134):20.952984999999998,Boa_constrictor:85.892301998):81.659715):5.298547,((((Gallotia_atlantica:13.03740717,Gallotia_galloti:13.0374071701):17.281160426,(Psammodromus_algirus:20.23206487,Psammodromus_hispanicus:20.232066384):10.086501969):39.2083876,(((((((Podarcis_liolepis:8.827459675,Podarcis_virescens:8.827459675):0.2919060205,(Podarcis_hispanicus:5.639312383,Podarcis_vaucheri:5.639312383):3.4800538227999995):3.102052506,Podarcis_muralis:12.221419223):3.078489884,(Podarcis_tiliguerta:12.551638309,Podarcis_erhardii:12.551640012400002):2.748269094):2.896245359,Podarcis_guadarramae:18.196154469):24.49138089,((Zootoca_vivipara:33.123710097,Scelarcis_perspicillata:33.1237135):7.211451822,(((((Takydromus_sexlineatus:27.227627646,(Takydromus_septentrionalis:11.996551273,Takydromus_wolteri:11.996552125000001):15.231081142):6.034855445,Apathya_cappadocica:33.2624865):2.024143878,Phoenicolacerta_laevis:35.286637191):0.9996663456,(((Iberolacerta_cyreni:1.025799683,Iberolacerta_monticola:1.025799683):28.714010422,((Darevskia_parvula:13.208158745999999,(Darevskia_valentini:1.870277384,Darevskia_rudis:1.870277384):11.337883065):1.165025091,((Darevskia_clarkorum:5.444546948,Darevskia_derjugini:5.44454814):7.917887611000001,Darevskia_bithynica:13.3624335364):1.01075047):15.366626435):4.069165879,(Anatololacerta_danfordi:32.473214456,Algyroides_marchi:32.473217860999995):1.335758287):2.477320232):1.613750386,((Lacerta_agilis:16.640951569,Lacerta_schreiberi:16.640949862):1.307291853,(Lacerta_viridis:6.703260246,Lacerta_bilineata:6.703260246):11.24498164):19.951798918999998):2.4351165146):2.352364919):20.89553023,((Ophisops_elegans:51.206599259,Acanthodactylus_erythrurus:51.206587508000005):1.265043167,(Eremias_multiocellata:17.303162088,Eremias_argus:17.303161236999998):35.168475743399995):11.111419916):5.943895398):97.30251899999999,Aspidoscelis_costata:166.829486628):6.021081):0.963161,(((((Ablepharus_bivittatus:22.746116807999996,Ablepharus_kitaibelii:22.7461130115):22.171056190999998,((Lampropholis_coggeri:20.053566647,Lampropholis_guichenoti:20.053563752000002):1.41676954,(Niveoscincus_metallicus:10.457476736,Niveoscincus_ocellatus:10.457476736):11.0128582645):23.446832993):14.010823,Trachylepis_striata:58.927988746800004):14.765206,(Saiphos_equalis:36.073005494600004,Eulamprus_tympanum:36.0730050851):37.6201864405):3.757974,Plestiodon_chinensis:77.451169139):96.362555):13.174103,(((Tarentola_boettgeri:71.03950091300001,Homonota_darwinii:71.0395040024):20.117058818,Quedenfeldtia_trachyblepharus:91.15656271099999):7.142569,Woodworthia_maculatus:98.299128363):88.68869);
	TREE tree_2453 = (((((((((Sauromalus_ater:71.26602456449999,((Liolaemus_lineomaculatus:15.668582979,(Liolaemus_boulengeri:9.705754205,Liolaemus_irregularis:9.705754554):5.9628283806999995):5.752352111,(Liolaemus_pictus:11.0405578383,(Liolaemus_aparicioi:6.8077293622,Liolaemus_bibronii:6.807729793899999):4.2328269449):10.3803772108):49.845085341):10.023629,((Anolis_roquet:62.42183236800001,Anolis_heterodermus:62.421833151499996):17.45400673,(Anolis_tolimensis:61.8207620152,((Anolis_cristatellus:36.52381708,Anolis_gundlachi:36.523814373):22.856672298,Anolis_cybotes:59.380489381000004):2.4402703196999997):18.055071297):1.4138053157):12.779733,(((((Sceloporus_merriami:32.17990742,(((((Sceloporus_aeneus:7.098647928,Sceloporus_bicanthalis:7.098647928):6.678826083,Sceloporus_scalaris:13.777474010999999):7.551519394,(((Sceloporus_virgatus:12.30853373,(Sceloporus_occidentalis:11.11678182,Sceloporus_undulatus:11.116781601):1.191750801):6.3282717401,Sceloporus_spinosus:18.636804142000003):1.981472666,(((Sceloporus_jarrovii:12.00725766,Sceloporus_torquatus:12.0072589864):5.6989139702,Sceloporus_minor:17.706173905900002):0.578123679,Sceloporus_grammicus:18.284296641):2.3339801721):0.710715492):4.444746535,Sceloporus_graciosus:25.773738834):3.290260426,Sceloporus_ochoterenae:29.063998378999997):3.115904182):4.672839939899999,Sceloporus_variabilis:36.8527414):0.9829909286,Urosaurus_ornatus:37.835734534000004):0.48908358176,Uta_stansburiana:38.324816151):7.434850807,Cophosaurus_texanus:45.759666735):48.30970922):54.643843,((Calotes_versicolor:82.32426743900001,(Stellagama_stellio:46.017359291,((Phrynocephalus_theobaldi:4.263977005,Phrynocephalus_vlangalii:4.263977914):9.7197912874,(Phrynocephalus_helioscopus:12.913796742999999,Phrynocephalus_przewalskii:12.913796197999998):1.0699713666):32.033593535):36.306901627):8.200908,(Intellagama_lesueurii:33.60899859,Amphibolurus_muricatus:33.609004563):56.91616183):58.188050000000004):6.232983,(((Elgaria_coerulea:8.789057178,Elgaria_multicarinata:8.789057177900002):11.61579816,Barisia_imbricata:20.4048560196):65.51389762,Xenosaurus_platyceps:85.918728309):69.027467):2.390184,((((Crotalus_lepidus:7.151355205,Crotalus_triseriatus:7.151352116):34.1738584185,(Vipera_ammodytes:14.413070404,(Vipera_aspis:5.395017602,Vipera_latastei:5.395018362799999):9.018051714000002):26.912151420700003):16.660392,((((((Zamenis_longissimus:11.049298677,Coronella_austriaca:11.049299806299999):0.6903732617,Elaphe_quadrivirgata:11.73967185969):13.4908780116,Hierophis_viridiflavus:25.230557314400002):19.541054000000003,Oxyrhopus_trigeminus:44.771602587):4.626177,(((Natrix_tessellata:9.647835987,Natrix_natrix:9.647835987):5.31799641,Natrix_maura:14.9658324):11.7985153,(((Thamnophis_scalaris:6.336895114900001,Thamnophis_melanogaster:6.3368961544):2.1921417297,(Thamnophis_elegans:7.3122166919,Thamnophis_eques:7.3122161729999995):1.21682056862):2.548760276,Thamnophis_sirtalis:11.077796862):15.686551351999999):22.633438044000002):2.408827,Pseudechis_porphyriacus:51.80660010675999):6.1790020000000005):21.047750999999998,Boa_constrictor:79.03336464499999):78.303034):6.792366,((((Psammodromus_algirus:16.4442515,Psammodromus_hispanicus:16.444245198):2.65047707,(Gallotia_atlantica:7.809010574,Gallotia_galloti:7.809010574):11.285711695):32.73442243,((((((Podarcis_tiliguerta:10.678714145,Podarcis_guadarramae:10.678714144):1.767189158,Podarcis_erhardii:12.4459040553):1.732506441,((Podarcis_liolepis:10.91008121,(Podarcis_vaucheri:7.356232606,Podarcis_hispanicus:7.356232606):3.5538487533999996):1.87618876,Podarcis_muralis:12.786269968):1.392139324):1.41227868,Podarcis_virescens:15.590687822):19.0373844,((Scelarcis_perspicillata:29.93897698,Zootoca_vivipara:29.938976977):2.66938515,((((((Takydromus_wolteri:11.545267521,Takydromus_septentrionalis:11.545266017):12.776172983999999,Takydromus_sexlineatus:24.321437495):3.6054297408,Apathya_cappadocica:27.92687687):1.702624719,Phoenicolacerta_laevis:29.629494064):0.6435404358,(((Iberolacerta_monticola:2.475005762,Iberolacerta_cyreni:2.475005762):25.101246467000003,(((Darevskia_rudis:1.035142647,Darevskia_valentini:1.035142647):11.0787711328,Darevskia_parvula:12.113913929999999):4.239528871,(Darevskia_bithynica:13.05470746,(Darevskia_derjugini:5.283049563,Darevskia_clarkorum:5.2830497145):7.771656392):3.2987371469999998):11.222807922000001):1.895656037,(Anatololacerta_danfordi:28.431080103999996,Algyroides_marchi:28.431086720000003):1.040826057):0.8011286404):1.749706373,((Lacerta_schreiberi:14.740264652,Lacerta_agilis:14.740264645):0.4136773121,(Lacerta_viridis:7.114878388,Lacerta_bilineata:7.114878388):8.03906327):16.868801315):0.5856164464):2.01971611):16.65754397,((Ophisops_elegans:43.118352343,Acanthodactylus_erythrurus:43.118356709):1.688638491,(Eremias_multiocellata:17.167665175,Eremias_argus:17.167665172):27.639329241800002):6.478632576300001):0.5435147952):99.468611,Aspidoscelis_costata:151.2977526343):12.83101):4.468553,(((((Ablepharus_kitaibelii:5.652940632,Ablepharus_bivittatus:5.652940804):33.2164805055,((Lampropholis_coggeri:17.938044431,Lampropholis_guichenoti:17.938051706):1.443790776,(Niveoscincus_ocellatus:9.731033716,Niveoscincus_metallicus:9.7310331092):9.6508029439):19.487581518299997):25.155776,Trachylepis_striata:64.0251934202):8.433917,(Eulamprus_tympanum:32.252203993100004,Saiphos_equalis:32.2522036274):40.20689784881701):11.760803,Plestiodon_chinensis:84.2199016038):84.377405):6.33044,(((Tarentola_boettgeri:62.838713202,Homonota_darwinii:62.8387250373):17.4368619945,Quedenfeldtia_trachyblepharus:80.275576599):14.650412000000001,Woodworthia_maculatus:94.925995707):80.001762);
	TREE tree_8820 = (((((((((Sauromalus_ater:63.4161763758,(((Liolaemus_boulengeri:9.7508217323,Liolaemus_irregularis:9.750822318900001):8.8457972529,Liolaemus_lineomaculatus:18.59661773886):3.866812721,((Liolaemus_pictus:11.2209553733,Liolaemus_bibronii:11.2209531755):5.633526699999999,Liolaemus_aparicioi:16.8544806075):5.6089530530000005):40.952738791):5.713016,((Anolis_roquet:41.755871518,Anolis_heterodermus:41.7558685537):14.88303385,(Anolis_tolimensis:44.49775054780001,((Anolis_cristatellus:22.235415696900002,Anolis_gundlachi:22.235415701):19.207283441,Anolis_cybotes:41.44269849121):3.0550549709999997):12.141148574999999):12.490286268):5.15956,((Uta_stansburiana:34.911780616,(((Sceloporus_merriami:27.96807753,((Sceloporus_graciosus:21.952093238699998,(((((Sceloporus_occidentalis:9.18830974,Sceloporus_undulatus:9.1883097402):1.318816807,Sceloporus_virgatus:10.5071259968):7.084672169,Sceloporus_spinosus:17.591798899):0.9348895298,((Sceloporus_minor:15.856472678,(Sceloporus_jarrovii:10.56381111,Sceloporus_torquatus:10.563811114):5.292662481000001):0.8951908178,Sceloporus_grammicus:16.751665702):1.7750216290999998):1.427511626,((Sceloporus_aeneus:8.325488466,Sceloporus_bicanthalis:8.325488466):2.582724886,Sceloporus_scalaris:10.9082142713):9.045983766):1.9978935493):4.733744478,Sceloporus_ochoterenae:26.685838450000002):1.2822451356):5.8084474079,Sceloporus_variabilis:33.776531360599996):0.3440796759,Urosaurus_ornatus:34.120611404):0.7911629683):5.134364788,Cophosaurus_texanus:40.046136045):34.24260995):69.626467,((Calotes_versicolor:69.178460184,(Stellagama_stellio:35.015506295,((Phrynocephalus_theobaldi:3.30869925,Phrynocephalus_vlangalii:3.30869925):9.160021304,(Phrynocephalus_przewalskii:11.304299921199998,Phrynocephalus_helioscopus:11.3043009061):1.1644217597):22.546778694300002):34.162956065):21.189026,(Intellagama_lesueurii:34.68887981,Amphibolurus_muricatus:34.6888665895):55.6786281873):53.547724):8.257108,(((Elgaria_multicarinata:14.3029805705,Elgaria_coerulea:14.302980005):19.7116634,Barisia_imbricata:34.014642831580005):71.76826177,Xenosaurus_platyceps:105.782913004913):46.389423):3.94552,((((Crotalus_triseriatus:3.7985155653,Crotalus_lepidus:3.7985150243):27.3073097292,((Vipera_aspis:4.0916268,Vipera_latastei:4.0916278112):7.502633081100001,Vipera_ammodytes:11.594260555):19.511563518000003):30.375429,((((((Zamenis_longissimus:11.4257639708,Coronella_austriaca:11.425765197):0.6778116968,Elaphe_quadrivirgata:12.1035779973):14.905186958799998,Hierophis_viridiflavus:27.008771597299997):20.534757,Oxyrhopus_trigeminus:47.5435211221):6.706438,(((Natrix_tessellata:11.96121177,Natrix_natrix:11.96121177):6.205799903,Natrix_maura:18.16701168):12.90809432,(((Thamnophis_melanogaster:5.7142658948,Thamnophis_scalaris:5.714265412):4.525144229,(Thamnophis_eques:7.149966184,Thamnophis_elegans:7.149967875):3.0894421526):0.6768508491,Thamnophis_sirtalis:10.916258801):20.158843089999998):23.174853661):2.259613,Pseudechis_porphyriacus:56.5095742447):4.971673):22.208634000000004,Boa_constrictor:83.689882358):72.427964):6.739119,((((Psammodromus_algirus:28.69592542,Psammodromus_hispanicus:28.695921113):5.997592521,(Gallotia_atlantica:15.86714294,Gallotia_galloti:15.867142936):18.826368547):44.06797806,((((Zootoca_vivipara:40.650800181,Scelarcis_perspicillata:40.650800180000005):6.015709239,(((((Takydromus_sexlineatus:32.189962451,(Takydromus_wolteri:14.602795339,Takydromus_septentrionalis:14.602794512):17.587165877):8.873837192,Apathya_cappadocica:41.06380378):1.221910888,Phoenicolacerta_laevis:42.285703719):0.18428416,(((Iberolacerta_cyreni:2.812475598,Iberolacerta_monticola:2.812475598):33.969416625,(((Darevskia_bithynica:10.31089457,Darevskia_parvula:10.31089457):4.087071833,(Darevskia_valentini:1.325761421,Darevskia_rudis:1.325761421):13.072206008199998):2.272499194,(Darevskia_derjugini:9.553496083,Darevskia_clarkorum:9.553496084):7.1169717838):20.1114287):0.7795669648,(Anatololacerta_danfordi:35.14148826,Algyroides_marchi:35.141494457):2.419967418):4.908531146):0.941393344,((Lacerta_schreiberi:20.613063239,Lacerta_agilis:20.613063238):1.46812821,(Lacerta_viridis:9.010164043,Lacerta_bilineata:9.010164043):13.0710272):21.33019471):3.255131735):5.758399721,(((Podarcis_muralis:10.61118061,Podarcis_guadarramae:10.611180403):6.002518117,(Podarcis_liolepis:12.14741521,(Podarcis_vaucheri:7.774938677,Podarcis_hispanicus:7.774938677):4.372477778):4.466281445):2.372891397,((Podarcis_erhardii:14.253237858799999,Podarcis_virescens:14.253237851600002):1.87495913,Podarcis_tiliguerta:16.128196652699998):2.858390371):33.438335962000004):21.93825643,((Ophisops_elegans:59.984942475,Acanthodactylus_erythrurus:59.984944116):2.606471773,(Eremias_multiocellata:20.215250922000003,Eremias_argus:20.215250927):42.376162699700004):11.771765179700001):4.398300875):71.033091,Aspidoscelis_costata:149.79457274419997):13.062381):6.107627,(((((Ablepharus_bivittatus:9.244968928999999,Ablepharus_kitaibelii:9.244968313):47.496436772500005,((Lampropholis_guichenoti:23.398390028,Lampropholis_coggeri:23.398390022):3.058627772,(Niveoscincus_ocellatus:12.98010004,Niveoscincus_metallicus:12.9800997246):13.4769177542):30.2843821098):1.604627,Trachylepis_striata:58.346023064300006):10.501295,(Eulamprus_tympanum:32.1636172145,Saiphos_equalis:32.1636170667):36.68371295613699):2.661818,Plestiodon_chinensis:71.509144983):97.45544799999999):14.841622,(((Tarentola_boettgeri:68.917288767,Homonota_darwinii:68.917284947):18.419320038,Quedenfeldtia_trachyblepharus:87.33659373699999):13.126771,Woodworthia_maculatus:100.463380882):83.342824);
	TREE tree_6895 = (((((((((Sauromalus_ater:70.48601890859999,((Liolaemus_lineomaculatus:17.2542073051,((Liolaemus_irregularis:10.5201729028,Liolaemus_boulengeri:10.520175039400002):0.6145161213,Liolaemus_aparicioi:11.134689825999999):6.119516865):4.487699402,(Liolaemus_bibronii:10.477798286299999,Liolaemus_pictus:10.4777977246):11.264104598):48.744107443999994):3.099028,((Anolis_heterodermus:46.2640509879,Anolis_roquet:46.26404775499999):15.23934229,(Anolis_tolimensis:49.336396311040005,((Anolis_cristatellus:27.842300015,Anolis_gundlachi:27.842297662):18.379947578,Anolis_cybotes:46.222245535599995):3.1141497200000003):12.166994500000001):12.08164674):0.869575,((Uta_stansburiana:38.2856160172,(((((Sceloporus_graciosus:22.764156516999996,((((Sceloporus_virgatus:11.32540466,(Sceloporus_occidentalis:9.916909249,Sceloporus_undulatus:9.9169084974):1.408495596):7.065056180999999,Sceloporus_spinosus:18.390459336):0.8094311454,(((Sceloporus_jarrovii:10.66673312,Sceloporus_torquatus:10.666734999):5.953848325,Sceloporus_minor:16.6205823847):0.7407238507,Sceloporus_grammicus:17.36130586):1.8385857485):0.4222526258,((Sceloporus_aeneus:7.574202432,Sceloporus_bicanthalis:7.574202432):2.790214009,Sceloporus_scalaris:10.364416441):9.257726854):3.142012471):5.60790162,Sceloporus_ochoterenae:28.372057384999998):1.9347217575999998,Sceloporus_merriami:30.3067810182):4.712309329,Sceloporus_variabilis:35.01908603):0.3733198264,Urosaurus_ornatus:35.392406046000005):2.8932099856):5.847375345,Cophosaurus_texanus:44.132995113):30.32162825):70.576836,((Calotes_versicolor:58.7360992284,(((Phrynocephalus_theobaldi:3.079215189,Phrynocephalus_vlangalii:3.079215189):8.23463479,(Phrynocephalus_helioscopus:8.288959586,Phrynocephalus_przewalskii:8.288960345000001):3.024889417):19.656805534399997,Stellagama_stellio:30.970658433):27.765443067):19.556677,(Intellagama_lesueurii:30.76704216,Amphibolurus_muricatus:30.767046031):47.525712293):66.738692):6.502524,(((Elgaria_multicarinata:15.2679270762,Elgaria_coerulea:15.267927367000002):17.75703255,Barisia_imbricata:33.02495963):70.96081751,Xenosaurus_platyceps:103.98574962599999):47.548213000000004):7.455339,((((Crotalus_lepidus:4.537915222,Crotalus_triseriatus:4.537916966):25.647423464920003,((Vipera_aspis:3.013356916,Vipera_latastei:3.0133566441):6.6873636460000005,Vipera_ammodytes:9.700719881):20.484621206299998):37.478786,((((((Zamenis_longissimus:12.3413464309,Coronella_austriaca:12.341347097):1.195258935,Elaphe_quadrivirgata:13.5366048327):17.0356625713,Hierophis_viridiflavus:30.57226918303):18.414732,Oxyrhopus_trigeminus:48.987012777199986):3.929426,((((Thamnophis_scalaris:5.6013950228,Thamnophis_melanogaster:5.601395469):4.725792615,(Thamnophis_eques:7.120482179,Thamnophis_elegans:7.12048146081):3.2067036748999995):0.3178243226,Thamnophis_sirtalis:10.645009929):17.7605806382,((Natrix_tessellata:12.78598728,Natrix_natrix:12.78598728):6.070170418,Natrix_maura:18.8561577):9.549435099):24.510838227):5.721016,Pseudechis_porphyriacus:58.637450299499996):9.026687):17.384506000000002,Boa_constrictor:85.048638833):73.940683):2.685051,((((Psammodromus_algirus:21.5524008,Psammodromus_hispanicus:21.552406245):9.19221022,(Gallotia_atlantica:14.86902821,Gallotia_galloti:14.869026395):15.875590071):54.20814809,((((Zootoca_vivipara:50.079641534,Scelarcis_perspicillata:50.079634670000004):1.820496004,(((((Takydromus_sexlineatus:36.565419251,(Takydromus_wolteri:15.976485932,Takydromus_septentrionalis:15.976488223699999):20.5889413429):6.714181708,Apathya_cappadocica:43.27961242):2.180939179,Phoenicolacerta_laevis:45.460549076999996):2.342973215,(((Iberolacerta_cyreni:5.334081197,Iberolacerta_monticola:5.334081197):37.612636207,((Darevskia_parvula:22.47825001,(Darevskia_valentini:1.611140373,Darevskia_rudis:1.611140373):20.867111926):0.5523034863,(Darevskia_bithynica:19.204828127,(Darevskia_derjugini:9.359581152,Darevskia_clarkorum:9.359582298):9.845246288):3.825725825):19.916161387):2.67952989,(Anatololacerta_danfordi:43.245956291,Algyroides_marchi:43.245963175):2.380281837):2.177274539):0.9683567191,((Lacerta_bilineata:10.51626988,Lacerta_viridis:10.516271712):18.42767752,(Lacerta_agilis:24.761967544,Lacerta_schreiberi:24.761967544):4.181979858):19.827930925):3.1282573141000003):3.52693422,(((Podarcis_liolepis:12.94423123,((Podarcis_virescens:10.55273297,Podarcis_guadarramae:10.552732974):1.314795757,(Podarcis_vaucheri:9.382440187,Podarcis_hispanicus:9.382440187):2.485088314):1.0767013515000001):5.607560134,Podarcis_muralis:18.551791357):2.857640638,(Podarcis_erhardii:18.236742942,Podarcis_tiliguerta:18.236741791):3.172690205):34.017640219099995):21.90016114,((Ophisops_elegans:66.950080727,Acanthodactylus_erythrurus:66.9500743218):1.123717502,(Eremias_multiocellata:21.093572646,Eremias_argus:21.093573562):46.9802196253):9.2534390161):7.625529543):69.435907,Aspidoscelis_costata:154.3886659399):7.285702):4.930092,(((((Ablepharus_kitaibelii:28.660945286999997,Ablepharus_bivittatus:28.660944183):24.092508181,((Lampropholis_guichenoti:21.88115302049,Lampropholis_coggeri:21.88115698):3.027759722,(Niveoscincus_ocellatus:13.16366409,Niveoscincus_metallicus:13.163664726):11.745252771):27.844534215499998):6.527891,Trachylepis_striata:59.28134669959999):7.575945,(Eulamprus_tympanum:32.8740425634,Saiphos_equalis:32.87404430326):33.983240846393):10.537655,Plestiodon_chinensis:77.394948349):89.20952700000001):7.948766,(((Tarentola_boettgeri:63.855153563,Homonota_darwinii:63.855155386899995):18.01584531,Quedenfeldtia_trachyblepharus:81.87098897999999):12.80525,Woodworthia_maculatus:94.676249391):79.876978);
	TREE tree_8397 = (((((((((Sauromalus_ater:74.795348039,((Liolaemus_lineomaculatus:18.057733554000002,(Liolaemus_aparicioi:14.405629776700001,(Liolaemus_irregularis:11.38023641869,Liolaemus_boulengeri:11.3802353906):3.0253933330000002):3.65210479):5.509099917,(Liolaemus_bibronii:11.9814692757,Liolaemus_pictus:11.9814678009):11.585366304299999):51.22851273399999):1.999464,((Anolis_roquet:57.28045726170001,Anolis_heterodermus:57.280454072):12.63372929,(Anolis_tolimensis:56.66535733261,((Anolis_cristatellus:32.623416862,Anolis_gundlachi:32.62342042):21.647466269,Anolis_cybotes:54.2708842048):2.394476156):13.248826556000001):6.880603323):3.267934,((Uta_stansburiana:39.7070538201,(((((Sceloporus_graciosus:24.532846693,((((Sceloporus_virgatus:12.74512071,(Sceloporus_occidentalis:12.11885196,Sceloporus_undulatus:12.118852338000002):0.6262685619):4.394331223,Sceloporus_spinosus:17.139451367):1.343296244,((Sceloporus_minor:15.332608692,(Sceloporus_jarrovii:9.310635822,Sceloporus_torquatus:9.310635823):6.021973999):1.215770901,Sceloporus_grammicus:16.5483805394):1.9343668891):1.438289603,((Sceloporus_bicanthalis:7.61075973,Sceloporus_aeneus:7.61075973):3.450757949,Sceloporus_scalaris:11.061515793999998):8.859519724):4.611809103000001):2.870872984,Sceloporus_ochoterenae:27.403717602999997):2.1626762594,Sceloporus_merriami:29.56639914):6.4633884656,Sceloporus_variabilis:36.029782901299996):0.2133663539,Urosaurus_ornatus:36.243149625):3.463906273):4.10351637,Cophosaurus_texanus:43.810574528000004):36.25216349):68.080737,((Calotes_versicolor:85.8323005307,(((Phrynocephalus_theobaldi:4.834675699,Phrynocephalus_vlangalii:4.8346767064):9.703841312,(Phrynocephalus_helioscopus:12.3984482366,Phrynocephalus_przewalskii:12.398448405199998):2.1400697816):22.300841504,Stellagama_stellio:36.839355989):48.99296292):4.742023,(Intellagama_lesueurii:32.51777369,Amphibolurus_muricatus:32.517765215000004):58.056574186):57.56914):4.633845,(((Elgaria_multicarinata:8.676740732399999,Elgaria_coerulea:8.676740733099999):13.45617185,Barisia_imbricata:22.1329131976):64.96825274,Xenosaurus_platyceps:87.10114996117):65.676172):8.34918,((((Crotalus_lepidus:6.92600493,Crotalus_triseriatus:6.926006270999999):46.7122840399,((Vipera_aspis:8.841572029,Vipera_latastei:8.8415706978):14.508536698,Vipera_ammodytes:23.350109531):30.288177722000004):10.66259,((((((Zamenis_longissimus:15.51363534,Coronella_austriaca:15.513634980500001):2.689720485,Elaphe_quadrivirgata:18.2033552852):11.6191090974,Hierophis_viridiflavus:29.8224675013):18.198285,Oxyrhopus_trigeminus:48.020740648600004):4.336196,((((Thamnophis_eques:6.426234691700001,Thamnophis_elegans:6.426233978):2.5987310636,(Thamnophis_melanogaster:5.608419200299999,Thamnophis_scalaris:5.6084192955):3.4165463167):2.17372703,Thamnophis_sirtalis:11.198693737):14.630680191,((Natrix_tessellata:9.905295261,Natrix_natrix:9.905295261):2.850744853,Natrix_maura:12.75604011):13.073333819):26.5275672901):6.767573,Pseudechis_porphyriacus:59.1245043224):5.176363):18.996295,Boa_constrictor:83.297188005):77.82933700000001):9.346659,((((Psammodromus_algirus:22.15238352,Psammodromus_hispanicus:22.152381903000002):4.809326794,(Gallotia_atlantica:11.52544894,Gallotia_galloti:11.525447317000001):15.4362613798):37.46834321,((((Scelarcis_perspicillata:38.267164287,Zootoca_vivipara:38.267162547):3.386307686,((((((Takydromus_septentrionalis:15.0357226235,Takydromus_wolteri:15.0357226227):10.75752512,Takydromus_sexlineatus:25.79324792):6.012439014,Apathya_cappadocica:31.805688670000002):2.356826364,Phoenicolacerta_laevis:34.162515026):2.442568593,(((Iberolacerta_monticola:3.901118651,Iberolacerta_cyreni:3.901118651):29.533568907000003,(((Darevskia_derjugini:6.904445308,Darevskia_clarkorum:6.904444093):9.668720674,Darevskia_bithynica:16.573167023):2.954136927,(Darevskia_parvula:13.27511339,(Darevskia_valentini:0.6434770786,Darevskia_rudis:0.6434770786):12.63163874):6.252188825):13.907389853):1.958241478,(Anatololacerta_danfordi:32.656566502000004,Algyroides_marchi:32.656567889):2.736366872):1.2121473):2.272887718,((Lacerta_bilineata:9.784571107,Lacerta_viridis:9.784571107):10.81859697,(Lacerta_schreiberi:19.041362813499997,Lacerta_agilis:19.041364199):1.561801797):18.27480326):2.7755056638):3.161458699,((Podarcis_tiliguerta:16.0855387838,Podarcis_erhardii:16.085539124):0.7972782647,((Podarcis_liolepis:10.76668885,((Podarcis_virescens:1.559344827,Podarcis_vaucheri:1.559344827):6.326418675,(Podarcis_guadarramae:2.919512995,Podarcis_hispanicus:2.919512995):4.966251549):2.8809265622):2.114519596,Podarcis_muralis:12.881208442):4.00160721):27.932108589800002):17.3947329,((Ophisops_elegans:50.836215743,Acanthodactylus_erythrurus:50.836207064999996):2.663366028,(Eremias_multiocellata:19.427922881,Eremias_argus:19.427923061999998):34.0716512511):8.7100889149):2.220384279):97.519263,Aspidoscelis_costata:161.94932058799998):8.523841):10.895348,(((((Ablepharus_bivittatus:12.9086610497,Ablepharus_kitaibelii:12.908659787):18.714132477,((Lampropholis_guichenoti:11.9441204738,Lampropholis_coggeri:11.944119612000001):1.558677881,(Niveoscincus_metallicus:7.3920874047,Niveoscincus_ocellatus:7.3920868872):6.11071063965):18.1199944218):17.475522,Trachylepis_striata:49.09831373210001):33.219352,(Eulamprus_tympanum:36.914638747699996,Saiphos_equalis:36.91464003430001):45.40301657587099):5.422826,Plestiodon_chinensis:87.740474685):93.628022):4.627442,(((Tarentola_boettgeri:71.91514539100001,Homonota_darwinii:71.91514231):14.634943611,Quedenfeldtia_trachyblepharus:86.550064462):13.969456999999998,Woodworthia_maculatus:100.519545651):85.476414);
	TREE tree_9837 = (((((((((Sauromalus_ater:62.6694813907,((((Liolaemus_aparicioi:8.536475642,Liolaemus_irregularis:8.536474490900002):1.525262007,Liolaemus_boulengeri:10.0617369899):5.902799049,Liolaemus_lineomaculatus:15.964536061700002):4.478172095,(Liolaemus_pictus:10.8375140183,Liolaemus_bibronii:10.8375146359):9.605193746):42.226777766):11.630787,((Anolis_heterodermus:58.608564805,Anolis_roquet:58.60855902579999):8.34717862,(Anolis_tolimensis:55.66933336489999,((Anolis_cristatellus:29.842162041,Anolis_gundlachi:29.842163737):21.199331247,Anolis_cybotes:51.04149430299999):4.627839126):11.2864089718):7.34451297):2.950404,((Uta_stansburiana:39.459429111000006,(((Sceloporus_merriami:30.1936565,(((((((Sceloporus_occidentalis:10.43271783,Sceloporus_undulatus:10.432717828000001):0.5004606577,Sceloporus_virgatus:10.933179663):6.982165911,Sceloporus_spinosus:17.915345771000002):2.567665777,(((Sceloporus_jarrovii:10.37347143,Sceloporus_torquatus:10.37347170053):7.964948460000001,Sceloporus_minor:18.3384232206):0.3959277529,Sceloporus_grammicus:18.7343495985):1.7486619477):0.8847437191,((Sceloporus_aeneus:9.912968155,Sceloporus_bicanthalis:9.912968155):3.57472711,Sceloporus_scalaris:13.487695265):7.880061767):2.899527032,Sceloporus_graciosus:24.267282295):3.976078133,Sceloporus_ochoterenae:28.243361216999997):1.9502919451):7.286279003,Sceloporus_variabilis:37.4799305962):0.6349572871,Urosaurus_ornatus:38.114887097):1.34454758323):5.047721261,Cophosaurus_texanus:44.507158805):32.74350372):67.473422,((Calotes_versicolor:78.460494407,(Stellagama_stellio:46.655998623,((Phrynocephalus_theobaldi:4.405202848,Phrynocephalus_vlangalii:4.405202848):10.635952045,(Phrynocephalus_helioscopus:11.82992786,Phrynocephalus_przewalskii:11.8299286821):3.211226869):31.614850481999998):31.804498146):17.780741,(Intellagama_lesueurii:37.22877019,Amphibolurus_muricatus:37.228762075):59.012475806):48.482841):7.417336,(((Elgaria_coerulea:8.661386132999999,Elgaria_multicarinata:8.6613857356):14.32857421,Barisia_imbricata:22.9899607354):69.766211266,Xenosaurus_platyceps:92.75617869617899):59.385249):3.214029,((((Crotalus_lepidus:5.224915261,Crotalus_triseriatus:5.2249152599999995):37.5220362571,((Vipera_aspis:4.384577721,Vipera_latastei:4.3845770635):11.936737005,Vipera_ammodytes:16.321312534):26.425641914):26.008882,((((((Zamenis_longissimus:10.4787084305,Coronella_austriaca:10.478709287000001):1.16680385,Elaphe_quadrivirgata:11.6455134573):17.481101296600002,Hierophis_viridiflavus:29.126614477):20.572863,Oxyrhopus_trigeminus:49.69947513086001):7.032487,((((Thamnophis_eques:7.4525330268,Thamnophis_elegans:7.452533287):2.8991081997999997,(Thamnophis_scalaris:5.9909750156,Thamnophis_melanogaster:5.9909724146):4.3606663155):0.6763591347,Thamnophis_sirtalis:11.027999165999999):18.069523545000003,((Natrix_tessellata:11.39944542,Natrix_natrix:11.39944542):4.763716436,Natrix_maura:16.16316186):12.934361376):27.6344245397):3.899789,Pseudechis_porphyriacus:60.63175300539999):8.124094):18.723165,Boa_constrictor:87.47902104799999):67.876439):1.957247,((((Psammodromus_hispanicus:23.352275419,Psammodromus_algirus:23.352275419999998):7.128067897,(Gallotia_galloti:12.775131505000001,Gallotia_atlantica:12.775134865):17.705216011100003):40.37528312,((((Zootoca_vivipara:36.0977499826,Scelarcis_perspicillata:36.09774908):8.113595284,(((((Takydromus_sexlineatus:29.817562008,(Takydromus_wolteri:12.74527484,Takydromus_septentrionalis:12.745275020000001):17.072291667000002):7.055122789,Apathya_cappadocica:36.8726902):0.4074989834,Phoenicolacerta_laevis:37.280192062):1.970220984,(((Iberolacerta_cyreni:4.012150299,Iberolacerta_monticola:4.012150299):30.63719097,((Darevskia_parvula:15.42371843,(Darevskia_rudis:2.206997645,Darevskia_valentini:2.206997645):13.216720787):2.538493612,((Darevskia_derjugini:6.664096431,Darevskia_clarkorum:6.664095530799999):2.302327289,Darevskia_bithynica:8.9664224605):8.995788326):16.687129229):1.617404981,(Anatololacerta_danfordi:34.239155002,Algyroides_marchi:34.2391568037):2.027589089):2.98366355):3.197070954,((Lacerta_schreiberi:16.721040216,Lacerta_agilis:16.721041656):7.361976614,(Lacerta_viridis:9.780111352,Lacerta_bilineata:9.780111352):14.30290512):18.36446393):1.7638704476):2.062741996,(((Podarcis_liolepis:10.85360102,(((Podarcis_guadarramae:6.593486348,Podarcis_vaucheri:6.593486348):0.4138448709,Podarcis_hispanicus:7.007331039):2.1454653839,Podarcis_virescens:9.152796243000001):1.700804601):2.864393921,Podarcis_muralis:13.717994946000001):1.743523531,(Podarcis_erhardii:15.092340395,Podarcis_tiliguerta:15.0923425576):0.3691766431):30.812564999000003):23.30363195,((Ophisops_elegans:56.605029822000006,Acanthodactylus_erythrurus:56.60503702):1.556524647,(Eremias_multiocellata:19.295500159,Eremias_argus:19.295500154):38.866055929):11.416174650999999):1.277886881):65.986005,Aspidoscelis_costata:136.8416406558):20.471057):8.790125,(((((Ablepharus_bivittatus:13.574399354999999,Ablepharus_kitaibelii:13.574399497):29.320309920999996,((Lampropholis_coggeri:17.23122274,Lampropholis_guichenoti:17.231222999):2.0763194580000004,(Niveoscincus_ocellatus:10.820761054,Niveoscincus_metallicus:10.820761055):8.4867805195):23.5871650254):14.162941,Trachylepis_striata:57.0576480511):3.976245,(Eulamprus_tympanum:31.260357259000003,Saiphos_equalis:31.260355980999996):29.773526997300998):7.689835,Plestiodon_chinensis:68.723720313):97.37909):6.465992,(((Tarentola_boettgeri:77.54287923000001,Homonota_darwinii:77.54287540770001):11.735569769000001,Quedenfeldtia_trachyblepharus:89.27843796799999):6.924172,Woodworthia_maculatus:96.202606874):76.366195);
	TREE tree_9478 = (((((((((Sauromalus_ater:77.2410340411,((Liolaemus_lineomaculatus:17.9751180936,(Liolaemus_boulengeri:10.561064076480001,Liolaemus_irregularis:10.561064165):7.4140531879000005):5.230136816,(Liolaemus_aparicioi:16.9944122659,(Liolaemus_bibronii:11.8968087965,Liolaemus_pictus:11.8968095825):5.097604341):6.2108434276):54.035781774):2.640161,((Anolis_roquet:49.86576783699999,Anolis_heterodermus:49.8657678344):13.08210814,(Anolis_tolimensis:49.7632192077,((Anolis_cristatellus:26.443198852000002,Anolis_gundlachi:26.443196168):19.337938187,Anolis_cybotes:45.7811394353):3.9820842599999997):13.184651087999999):16.93331967):5.035242,((((Sceloporus_variabilis:37.1209460858,(Sceloporus_merriami:30.88677712,((Sceloporus_graciosus:24.1030611076,(((Sceloporus_spinosus:18.806853039,((Sceloporus_occidentalis:11.07678332,Sceloporus_undulatus:11.076782914999999):1.066274679,Sceloporus_virgatus:12.143059209):6.663795041):1.746794083,((Sceloporus_minor:17.267715283399998,(Sceloporus_torquatus:11.414278763999999,Sceloporus_jarrovii:11.414276742999999):5.853434701):2.045597988,Sceloporus_grammicus:19.313310219199998):1.2403365806000002):0.526049341,((Sceloporus_aeneus:9.641456547,Sceloporus_bicanthalis:9.641457557):2.713927328,Sceloporus_scalaris:12.355385897000001):8.724311578):3.023364646):5.09737041,Sceloporus_ochoterenae:29.200432125):1.6863494428):6.234163904):0.5446206247,Urosaurus_ornatus:37.66556549):3.9970276609999997,Uta_stansburiana:41.662591335):4.280637743,Cophosaurus_texanus:45.943229884):38.97321517):62.004003,((Calotes_versicolor:78.0402888124,(Stellagama_stellio:37.378451448,((Phrynocephalus_przewalskii:11.438949934,Phrynocephalus_helioscopus:11.438950092999999):2.6679915403,(Phrynocephalus_theobaldi:4.968739912,Phrynocephalus_vlangalii:4.968738484):9.138201085699999):23.271503627099996):40.66184633):22.419018,(Intellagama_lesueurii:44.91814564,Amphibolurus_muricatus:44.91813405):55.541167096):46.461135999999996):8.768204,(((Elgaria_coerulea:13.09801466,Elgaria_multicarinata:13.0980148479):15.88158986,Barisia_imbricata:28.979603853):56.3133172,Xenosaurus_platyceps:85.29291245791501):70.39574300000001):2.784502,((((Crotalus_lepidus:5.972120082,Crotalus_triseriatus:5.972119386):30.285593386400002,((Vipera_latastei:4.9289192472,Vipera_aspis:4.928919077000001):5.1531725263,Vipera_ammodytes:10.082091944):26.175623429):32.007208,((((((Zamenis_longissimus:10.416178480500001,Coronella_austriaca:10.416178907299999):1.033076728,Elaphe_quadrivirgata:11.4492559548):16.931473568900003,Hierophis_viridiflavus:28.380728793499998):18.240436,Oxyrhopus_trigeminus:46.621158568080006):4.571304,(((Natrix_tessellata:10.21496219,Natrix_natrix:10.21496219):6.700445588,Natrix_maura:16.91540778):11.70968788,(((Thamnophis_scalaris:6.293243745799999,Thamnophis_melanogaster:6.2932453831999995):2.2234057796,(Thamnophis_elegans:6.494533597599999,Thamnophis_eques:6.494533598):2.022117463):0.730880756,Thamnophis_sirtalis:9.2475300257):19.37756333):22.5673735):9.608864,Pseudechis_porphyriacus:60.801337269499996):7.463597):18.289220999999998,Boa_constrictor:86.554157726):71.918992):0.40713,((((Psammodromus_algirus:26.08568076,Psammodromus_hispanicus:26.085671584990003):5.266821085,(Gallotia_galloti:12.043201836,Gallotia_atlantica:12.043203857):19.309289905):62.36225315,((((Scelarcis_perspicillata:49.4477251,Zootoca_vivipara:49.447741672):11.60241023,((((((Takydromus_septentrionalis:21.9151642777,Takydromus_wolteri:21.915167316):21.781768977000002,Takydromus_sexlineatus:43.69693519):9.757939995,Apathya_cappadocica:53.45487794):2.908989903,Phoenicolacerta_laevis:56.36387061):1.325783142,(((Iberolacerta_monticola:2.317404086,Iberolacerta_cyreni:2.317404086):46.134342167,((Darevskia_parvula:16.83059035,(Darevskia_rudis:3.172820186,Darevskia_valentini:3.172820186):13.657770446999999):7.810631758,(Darevskia_bithynica:16.00663263,(Darevskia_derjugini:10.06882888,Darevskia_clarkorum:10.068827777):5.937804577600001):8.634589758):23.810523585):2.209616662,(Anatololacerta_danfordi:48.65572366,Algyroides_marchi:48.655737189):2.005629037):7.028284212):1.927987727,((Lacerta_agilis:28.26731652,Lacerta_schreiberi:28.267315424):4.322189487,(Lacerta_viridis:16.74868447,Lacerta_bilineata:16.74868447):15.8408190597):27.028132425000003):1.4325086898):1.951243641,(((Podarcis_guadarramae:20.06858178,Podarcis_erhardii:20.068582050999996):1.081378029,Podarcis_tiliguerta:21.1499600776):4.724044715,((Podarcis_liolepis:19.63030798,(Podarcis_virescens:17.53647768,(Podarcis_vaucheri:10.70218283,Podarcis_hispanicus:10.70218283):6.834294020600001):2.093829468):2.10236331,Podarcis_muralis:21.73267129):4.141336547):37.1273841231):27.77824506,((Ophisops_elegans:74.958088494,Acanthodactylus_erythrurus:74.9581017454):3.256452002,(Eremias_multiocellata:33.02173214,Eremias_argus:33.02173214):45.192823819):12.565071398999999):2.935112262):59.19862500000001,Aspidoscelis_costata:152.913372492):5.966904):4.779044,(((((Ablepharus_kitaibelii:9.732799558,Ablepharus_bivittatus:9.732800821000001):30.935147125999997,((Lampropholis_coggeri:17.92484571,Lampropholis_guichenoti:17.924846543):1.942653168,(Niveoscincus_ocellatus:10.27603099,Niveoscincus_metallicus:10.276031466):9.5914683648):20.800446258500003):7.54519,Trachylepis_striata:48.21313794740001):27.137464,(Eulamprus_tympanum:36.659693185100004,Saiphos_equalis:36.659691766):38.69091831882):3.18936,Plestiodon_chinensis:78.539955717):85.119355):8.187782,(((Tarentola_boettgeri:65.346374431,Homonota_darwinii:65.34636177):24.684146507,Quedenfeldtia_trachyblepharus:90.03050791999999):10.365166,Woodworthia_maculatus:100.395663106):71.451422);
	TREE tree_9904 = (((((((((Sauromalus_ater:70.0651821008,((Liolaemus_lineomaculatus:18.615059206,((Liolaemus_aparicioi:6.3782226708,Liolaemus_irregularis:6.378222922):3.772921121,Liolaemus_boulengeri:10.151142409):8.463918612):5.404429456,(Liolaemus_pictus:11.220469058840001,Liolaemus_bibronii:11.2204667713):12.799020365):46.045706726):3.20276,((Anolis_heterodermus:48.872193270000004,Anolis_roquet:48.872190531):13.69917629,(Anolis_tolimensis:51.838447664,((Anolis_cristatellus:28.104073796999998,Anolis_gundlachi:28.104076224999996):17.498222518000002,Anolis_cybotes:45.602298442999995):6.236153171):10.7329197695):10.696564363):3.779481,((Uta_stansburiana:39.7687207542,(((Sceloporus_merriami:31.00235566,((Sceloporus_graciosus:24.4883852142,(((Sceloporus_bicanthalis:7.305865855,Sceloporus_aeneus:7.3058658560000005):4.402946025,Sceloporus_scalaris:11.708813719):9.356233869,((Sceloporus_spinosus:17.690406986,(Sceloporus_virgatus:11.39267458,(Sceloporus_occidentalis:9.983482947,Sceloporus_undulatus:9.98348377478):1.409190713):6.297734246):1.775297136,((Sceloporus_minor:16.9710845251,(Sceloporus_jarrovii:10.21583025,Sceloporus_torquatus:10.215830247000001):6.7552526611):1.528246178,Sceloporus_grammicus:18.499330152):0.9663759926):1.59934034):3.4233330255):4.189538682,Sceloporus_ochoterenae:28.677917274000002):2.3244306606):4.1950518646,Sceloporus_variabilis:35.197399352999994):0.2286942786,Urosaurus_ornatus:35.426095180000004):4.342636054):4.896534172,Cophosaurus_texanus:44.665267979):32.38216514):68.404968,((Calotes_versicolor:59.304615314,(((Phrynocephalus_przewalskii:10.263442813000001,Phrynocephalus_helioscopus:10.263441647):1.5542012678000001,(Phrynocephalus_vlangalii:3.6369047981000002,Phrynocephalus_theobaldi:3.6369040979999996):8.180737766):18.280925606,Stellagama_stellio:30.098572374):29.206042958):23.197348,(Intellagama_lesueurii:33.38451431,Amphibolurus_muricatus:33.384510385000006):49.117441387):62.950447):8.067281,(((Elgaria_coerulea:13.354403914999999,Elgaria_multicarinata:13.3544033207):20.053605296,Barisia_imbricata:33.40800719154):67.1693922,Xenosaurus_platyceps:100.57738633700001):52.942299):4.291691,((((Crotalus_lepidus:4.918647222,Crotalus_triseriatus:4.918646279):28.084479318499998,((Vipera_latastei:6.3332360273,Vipera_aspis:6.3332367379):7.8087290320000005,Vipera_ammodytes:14.141967192):18.8611551236):34.273809,((((((Zamenis_longissimus:17.0274492514,Coronella_austriaca:17.027449993):1.328660096,Elaphe_quadrivirgata:18.356109787399998):15.023777439789999,Hierophis_viridiflavus:33.3798850557):20.939523,Oxyrhopus_trigeminus:54.3193976777):1.827365,(((Natrix_tessellata:11.96268715,Natrix_natrix:11.96268715):5.997429342,Natrix_maura:17.96011649):12.043136344,(((Thamnophis_scalaris:5.4977600712,Thamnophis_melanogaster:5.4977609339):4.410280917,(Thamnophis_elegans:7.100738347,Thamnophis_eques:7.100739785):2.8073003894):0.5948569617,Thamnophis_sirtalis:10.502898093999999):19.500355463):26.143522572):2.887219,Pseudechis_porphyriacus:59.033978211000004):8.242946):19.044562,Boa_constrictor:86.321501094):71.489876):7.405052,((((Psammodromus_algirus:26.49208571,Psammodromus_hispanicus:26.492088604000003):7.186167591,(Gallotia_atlantica:13.180443008000001,Gallotia_galloti:13.180443007):20.497811736):43.9835048,((((Zootoca_vivipara:44.899737551,Scelarcis_perspicillata:44.8997291):1.253386067,(((((Takydromus_sexlineatus:33.714743718,(Takydromus_wolteri:14.195542286,Takydromus_septentrionalis:14.195542285999998):19.51919488):5.849790808,Apathya_cappadocica:39.564519739999994):0.9578932368,Phoenicolacerta_laevis:40.522419312):2.561363347,(((Iberolacerta_cyreni:2.542959869,Iberolacerta_monticola:2.542959869):35.513285625,((Darevskia_parvula:16.62791233,((Darevskia_valentini:2.447516904,Darevskia_rudis:2.447516904):3.902259707,Darevskia_bithynica:6.34977661):10.278136775):3.014801908,(Darevskia_derjugini:8.947482287,Darevskia_clarkorum:8.947485033):10.6952308949):18.413527037):1.954497137,(Anatololacerta_danfordi:37.286663939,Algyroides_marchi:37.286661619):2.724078058):3.073045095):1.449324822,((Lacerta_viridis:7.970543541,Lacerta_bilineata:7.970543541):16.51536051,(Lacerta_agilis:23.191576050000002,Lacerta_schreiberi:23.191573935):1.294329054):20.047208505):1.6200095872999998):3.132766642,(((Podarcis_muralis:11.13507593,Podarcis_guadarramae:11.135075929):6.844129859,(Podarcis_liolepis:13.74777218,(Podarcis_vaucheri:9.21476356,Podarcis_hispanicus:9.214765672):4.533008411):4.231431494):2.313706256,((Podarcis_tiliguerta:13.80562255,Podarcis_virescens:13.805620434000001):4.068161341,Podarcis_erhardii:17.873783048):2.419128155):28.992967800299997):21.81923073,((Ophisops_elegans:62.05058540046,Acanthodactylus_erythrurus:62.050576465):2.002831716,(Eremias_argus:18.836640192,Eremias_multiocellata:18.836640193999997):45.216767768):7.0517149293):6.556627549):77.099541,Aspidoscelis_costata:154.7613051636):10.455117):3.385782,(((((Ablepharus_kitaibelii:24.788748845,Ablepharus_bivittatus:24.788747736799998):26.284372678,((Lampropholis_guichenoti:23.696020249,Lampropholis_coggeri:23.696021929):1.453240636,(Niveoscincus_ocellatus:15.41513501,Niveoscincus_metallicus:15.4151348386):9.7341278979):25.9238523418):10.416628,Trachylepis_striata:61.4897446431):8.006667,(Eulamprus_tympanum:32.511994539999996,Saiphos_equalis:32.511995559800006):36.984401193414):6.128912,Plestiodon_chinensis:75.62532541600001):92.97688199999999):7.787537,(((Tarentola_boettgeri:61.51898945300001,Homonota_darwinii:61.518991924):21.363044721,Quedenfeldtia_trachyblepharus:82.882031558):10.006807,Woodworthia_maculatus:92.888852205):83.500892);
	TREE tree_9331 = (((((((((Sauromalus_ater:79.58733581259999,(((Liolaemus_irregularis:10.7957065482,(Liolaemus_boulengeri:1.77426026,Liolaemus_aparicioi:1.7742605528800002):9.0214465721):7.0697636854,Liolaemus_lineomaculatus:17.865468437599997):5.674247827,(Liolaemus_bibronii:11.675678371,Liolaemus_pictus:11.6756760095):11.8640435612):56.04762307):0.558283,((Anolis_heterodermus:54.621350991,Anolis_roquet:54.621352042000005):12.90843423,(Anolis_tolimensis:54.80269233184,((Anolis_gundlachi:24.646586621,Anolis_cristatellus:24.646587660999998):24.976380278999997,Anolis_cybotes:49.622970901399995):5.1797201053999995):12.72709682):12.615826249000001):8.428684,((((Sceloporus_variabilis:38.9733586331,(((((((Sceloporus_virgatus:12.94552515,(Sceloporus_occidentalis:12.6058987,Sceloporus_undulatus:12.605898697):0.3396275015):6.3392626839999995,Sceloporus_spinosus:19.284787625):2.17726714,(((Sceloporus_jarrovii:10.08903446,Sceloporus_torquatus:10.089034464000001):6.997966287900001,Sceloporus_minor:17.0870001237):1.666844529,Sceloporus_grammicus:18.753843817):2.708209483):0.2295328054,((Sceloporus_bicanthalis:10.45866059,Sceloporus_aeneus:10.458660586):1.537153893,Sceloporus_scalaris:11.995815947):9.695771413):4.11995721,Sceloporus_graciosus:25.811544572):4.713932623,Sceloporus_ochoterenae:30.525475935):2.2581009912,Sceloporus_merriami:32.783577550000004):6.18978227116):0.7424445191,Urosaurus_ornatus:39.715803777):2.1172459914,Uta_stansburiana:41.833054594):5.255614868,Cophosaurus_texanus:47.088665487):41.48563257):60.344906,((Calotes_versicolor:87.064990785,(Stellagama_stellio:43.585809624,((Phrynocephalus_helioscopus:14.15701833804,Phrynocephalus_przewalskii:14.157015933):3.3045410372,(Phrynocephalus_theobaldi:4.967807392,Phrynocephalus_vlangalii:4.967806854):12.493749578):26.124236676000002):43.4791982):5.805283,(Intellagama_lesueurii:38.2358762,Amphibolurus_muricatus:38.235874417999995):54.634406036):56.048924):10.619879,(((Elgaria_multicarinata:12.171076671400002,Elgaria_coerulea:12.171079588):18.10459493,Barisia_imbricata:30.275671607099994):55.75195721,Xenosaurus_platyceps:86.027624994):73.51146899999999):6.662568,((((Crotalus_lepidus:6.79466945,Crotalus_triseriatus:6.794669450000001):38.580826668289994,((Vipera_latastei:5.140069436,Vipera_aspis:5.140069862):7.328395077,Vipera_ammodytes:12.4684672783):32.907038273):12.595749,((((((Zamenis_longissimus:13.68135982,Coronella_austriaca:13.681360243):0.1477835287,Elaphe_quadrivirgata:13.829143065899999):18.557980021200002,Hierophis_viridiflavus:32.3871205679):16.309892,Oxyrhopus_trigeminus:48.6970134847):1.581766,(((Natrix_tessellata:7.58514141,Natrix_natrix:7.58514141):4.604421997,Natrix_maura:12.18956341):8.958977949,(((Thamnophis_eques:5.190102132,Thamnophis_elegans:5.190102552800001):3.2176668158999995,(Thamnophis_melanogaster:6.131951324000001,Thamnophis_scalaris:6.1319509025):2.2758184663):1.310022365,Thamnophis_sirtalis:9.717791523999999):11.430752339900002):29.130234):2.911317,Pseudechis_porphyriacus:53.1900955379):4.7811509999999995):25.305619,Boa_constrictor:83.276855268):82.924784):2.258018,((((Psammodromus_algirus:29.40947908,Psammodromus_hispanicus:29.409476838):3.194483546,(Gallotia_atlantica:14.61512548,Gallotia_galloti:14.615125484):17.988834892):38.78809065,((((Scelarcis_perspicillata:42.391316769999996,Zootoca_vivipara:42.391312830000004):5.07152765,((((((Takydromus_septentrionalis:18.2835813109,Takydromus_wolteri:18.283582096):14.3856565192,Takydromus_sexlineatus:32.669242954):5.371633752,Apathya_cappadocica:38.04086684):3.501900396,Phoenicolacerta_laevis:41.54276724):1.5105878,(((Iberolacerta_monticola:2.688610787,Iberolacerta_cyreni:2.688610787):33.28620481,((Darevskia_parvula:14.87910244,(Darevskia_valentini:1.605258254,Darevskia_rudis:1.6052582341):13.273842214999998):1.743096259,((Darevskia_derjugini:5.189118634,Darevskia_clarkorum:5.189117844):5.7618082,Darevskia_bithynica:10.9509264398):5.6712710779):19.352624596):1.001361956,(Anatololacerta_danfordi:35.664629309,Algyroides_marchi:35.664631279):1.31155456):6.077173734):1.570854364,((Lacerta_schreiberi:20.168918321000003,Lacerta_agilis:20.168918328):2.486180048,(Lacerta_viridis:5.099725327,Lacerta_bilineata:5.099725327):17.55537304):21.969114782):2.8386237698):1.91309888,(((Podarcis_guadarramae:14.08388493,Podarcis_muralis:14.083884923):2.664309387,(Podarcis_liolepis:14.4738166,(Podarcis_vaucheri:10.03208246,Podarcis_hispanicus:10.03208246):4.441735125):2.274377716):1.7572024,((Podarcis_virescens:15.135792491,Podarcis_erhardii:15.135790912000001):0.8015192602,Podarcis_tiliguerta:15.937310767000001):2.568084766):30.870540469399998):19.02415699,((Ophisops_elegans:58.429628543999996,Acanthodactylus_erythrurus:58.42963407):1.284375165,(Eremias_argus:19.840381635,Eremias_multiocellata:19.840381637):39.873630762):8.6860839429):2.99195655):86.594606,Aspidoscelis_costata:157.9866541067):10.473012):2.823033,(((((Ablepharus_kitaibelii:16.003266373000002,Ablepharus_bivittatus:16.003265619):28.303035676,((Lampropholis_coggeri:20.745924842000004,Lampropholis_guichenoti:20.7459267267):0.8546840914,(Niveoscincus_ocellatus:11.50869451,Niveoscincus_metallicus:11.508694649):10.0919157655):22.705684659599996):8.532733,Trachylepis_striata:52.8390315201):14.694365,(Saiphos_equalis:36.99576504078,Eulamprus_tympanum:36.995761819799995):30.537625319197):13.200512,Plestiodon_chinensis:80.7339033932):90.548795):8.416552,(((Tarentola_boettgeri:71.344174725,Homonota_darwinii:71.3441802501):14.296233121,Quedenfeldtia_trachyblepharus:85.6404067796):15.142317,Woodworthia_maculatus:100.7827244857):78.91654);
	TREE tree_2952 = (((((((((Sauromalus_ater:70.24026796609999,((((Liolaemus_boulengeri:11.030234977200001,Liolaemus_irregularis:11.0302344242):2.9839468584,Liolaemus_aparicioi:14.014182588799999):4.6671368303,Liolaemus_lineomaculatus:18.681319518800002):5.502842921,(Liolaemus_pictus:10.0978244577,Liolaemus_bibronii:10.0978234534):14.086335773999998):46.056109522):1.097124,((Anolis_heterodermus:46.13103343419999,Anolis_roquet:46.13103119):11.25140594,(Anolis_tolimensis:47.5634741793,((Anolis_cristatellus:25.864037271,Anolis_gundlachi:25.864040071999998):18.227477641,Anolis_cybotes:44.09151693452):3.4719558174):9.8189647093):13.954950703000002):6.260791,((Uta_stansburiana:40.2060048629,(((Sceloporus_merriami:32.19556697,(((((((Sceloporus_occidentalis:10.61949009,Sceloporus_undulatus:10.619490885000001):2.047583296,Sceloporus_virgatus:12.66707339):6.2436468210000005,Sceloporus_spinosus:18.910719815):2.421940952,((Sceloporus_minor:16.856359345,(Sceloporus_jarrovii:9.951488046,Sceloporus_torquatus:9.951488046):6.9048699120000006):1.660261298,Sceloporus_grammicus:18.516618067):2.8160417072):0.5844200392,((Sceloporus_bicanthalis:7.596292203,Sceloporus_aeneus:7.596292203):2.190011707,Sceloporus_scalaris:9.786303908999999):12.13077789):3.2305586007000002,Sceloporus_graciosus:25.147639805):4.373736951,Sceloporus_ochoterenae:29.521378741):2.674184271):5.637667505,Sceloporus_variabilis:37.833226151000005):0.6614690408,Urosaurus_ornatus:38.494695584):1.7113065022):5.662687705,Cophosaurus_texanus:45.868692368):31.72949628):74.357875,((Calotes_versicolor:78.21110839100001,(((Phrynocephalus_theobaldi:5.936522835,Phrynocephalus_vlangalii:5.936521845):4.8752145759,(Phrynocephalus_przewalskii:8.705779034699999,Phrynocephalus_helioscopus:8.7057781848):2.1059588013):18.6874572701,Stellagama_stellio:29.499198930000002):48.71191583):9.103608,(Intellagama_lesueurii:33.04518419,Amphibolurus_muricatus:33.045182564):54.2695374799):64.641333):21.091393,(((Elgaria_coerulea:15.39968287,Elgaria_multicarinata:15.399681394):24.55847106,Barisia_imbricata:39.9581586392):71.78325341000001,Xenosaurus_platyceps:111.74138500299999):61.306039):4.338244,((((Crotalus_lepidus:7.167584362,Crotalus_triseriatus:7.167584363):49.2050602268,(Vipera_ammodytes:17.0761508059,(Vipera_aspis:9.226665211,Vipera_latastei:9.22666446323):7.849486885999999):39.2964960704):19.919407,((((((Zamenis_longissimus:5.1615703668,Coronella_austriaca:5.161570022699999):0.8782153687,Elaphe_quadrivirgata:6.0397855636):25.134745001,Hierophis_viridiflavus:31.1745296207):25.667778000000002,Oxyrhopus_trigeminus:56.84230702775):4.356887,(((Natrix_tessellata:13.97861276,Natrix_natrix:13.97861276):11.69506631,Natrix_maura:25.67367578):15.83140343,(((Thamnophis_melanogaster:8.3161947104,Thamnophis_scalaris:8.3161956965):6.586281380000001,(Thamnophis_elegans:9.191503471,Thamnophis_eques:9.191505772):5.710971961):0.9966969999,Thamnophis_sirtalis:15.899172104):25.605908087000003):19.694108950999997):9.674778,Pseudechis_porphyriacus:70.87397541079999):5.418081):16.549484,Boa_constrictor:92.841538998):84.544161):2.150747,((((Psammodromus_algirus:31.6575522,Psammodromus_hispanicus:31.657554724):17.89409086,(Gallotia_atlantica:21.35591032,Gallotia_galloti:21.35591032):28.195735266):46.96021686,(((((Podarcis_erhardii:22.200618126000002,Podarcis_tiliguerta:22.200617031):1.551799564,((Podarcis_liolepis:19.67876915,(Podarcis_vaucheri:13.18176048,Podarcis_hispanicus:13.18176048):6.497009488000001):2.04491957,(Podarcis_guadarramae:1.847844776,Podarcis_muralis:1.847844776):19.875844768):2.028728418):2.202213562,Podarcis_virescens:25.954630971):36.61731339,((Zootoca_vivipara:47.652143626,Scelarcis_perspicillata:47.652151780000004):8.526711692,((((((Takydromus_septentrionalis:19.080206946,Takydromus_wolteri:19.080204231):22.818053680000002,Takydromus_sexlineatus:41.89825355):6.649617654,Apathya_cappadocica:48.547889170000005):3.482849961,Phoenicolacerta_laevis:52.030725523):1.375162875,(((Iberolacerta_cyreni:4.264358474,Iberolacerta_monticola:4.264358474):42.02991265,((Darevskia_parvula:19.90787717,(Darevskia_rudis:2.390403465,Darevskia_valentini:2.390403465):17.517472885):3.471373473,((Darevskia_bithynica:4.180363539,Darevskia_derjugini:4.180363539):5.069932784,Darevskia_clarkorum:9.2502985):14.128951872):22.91502429):4.481750569,(Anatololacerta_danfordi:48.450091423,Algyroides_marchi:48.45009143):2.325929169):2.629868344):0.6297516958,((Lacerta_viridis:14.53621453,Lacerta_bilineata:14.53621453):15.46992934,(Lacerta_agilis:27.914675143,Lacerta_schreiberi:27.914674336):2.091468725):24.029497849000002):2.143214949):6.393089051):29.24256839,((Ophisops_elegans:77.526219462,Acanthodactylus_erythrurus:77.526230345):2.013738787,(Eremias_multiocellata:33.86751385,Eremias_argus:33.867513304):45.6724544698):12.274549607500001):4.697338741):64.275836,Aspidoscelis_costata:160.78770038200003):18.748747):3.136293,(((((Ablepharus_kitaibelii:15.5869562361,Ablepharus_bivittatus:15.586959691):21.6365260692,((Lampropholis_guichenoti:16.991443807,Lampropholis_coggeri:16.991443807):1.436319442,(Niveoscincus_metallicus:8.07046452071,Niveoscincus_ocellatus:8.0704640552):10.357298827300001):18.795721985100002):9.219063,Trachylepis_striata:46.4425586303):8.663087,(Saiphos_equalis:25.552390914500002,Eulamprus_tympanum:25.5523921506):29.5532462727):1.819847,Plestiodon_chinensis:56.925493333999995):125.747241):3.29997,(((Tarentola_boettgeri:66.355844971,Homonota_darwinii:66.35584988020001):16.712225176,Quedenfeldtia_trachyblepharus:83.068072601):13.116314000000001,Woodworthia_maculatus:96.1844037269):89.78832);
	TREE tree_1895 = (((((((((Sauromalus_ater:70.48601890859999,((Liolaemus_lineomaculatus:17.2542073051,((Liolaemus_irregularis:10.5201729028,Liolaemus_boulengeri:10.520175039400002):0.6145161213,Liolaemus_aparicioi:11.134689825999999):6.119516865):4.487699402,(Liolaemus_bibronii:10.477798286299999,Liolaemus_pictus:10.4777977246):11.264104598):48.744107443999994):3.099028,((Anolis_heterodermus:46.2640509879,Anolis_roquet:46.26404775499999):15.23934229,(Anolis_tolimensis:49.336396311040005,((Anolis_cristatellus:27.842300015,Anolis_gundlachi:27.842297662):18.379947578,Anolis_cybotes:46.222245535599995):3.1141497200000003):12.166994500000001):12.08164674):0.869575,((Uta_stansburiana:38.2856160172,(((((Sceloporus_graciosus:22.764156516999996,((((Sceloporus_virgatus:11.32540466,(Sceloporus_occidentalis:9.916909249,Sceloporus_undulatus:9.9169084974):1.408495596):7.065056180999999,Sceloporus_spinosus:18.390459336):0.8094311454,(((Sceloporus_jarrovii:10.66673312,Sceloporus_torquatus:10.666734999):5.953848325,Sceloporus_minor:16.6205823847):0.7407238507,Sceloporus_grammicus:17.36130586):1.8385857485):0.4222526258,((Sceloporus_aeneus:7.574202432,Sceloporus_bicanthalis:7.574202432):2.790214009,Sceloporus_scalaris:10.364416441):9.257726854):3.142012471):5.60790162,Sceloporus_ochoterenae:28.372057384999998):1.9347217575999998,Sceloporus_merriami:30.3067810182):4.712309329,Sceloporus_variabilis:35.01908603):0.3733198264,Urosaurus_ornatus:35.392406046000005):2.8932099856):5.847375345,Cophosaurus_texanus:44.132995113):30.32162825):70.576836,((Calotes_versicolor:58.7360992284,(((Phrynocephalus_theobaldi:3.079215189,Phrynocephalus_vlangalii:3.079215189):8.23463479,(Phrynocephalus_helioscopus:8.288959586,Phrynocephalus_przewalskii:8.288960345000001):3.024889417):19.656805534399997,Stellagama_stellio:30.970658433):27.765443067):19.556677,(Intellagama_lesueurii:30.76704216,Amphibolurus_muricatus:30.767046031):47.525712293):66.738692):6.502524,(((Elgaria_multicarinata:15.2679270762,Elgaria_coerulea:15.267927367000002):17.75703255,Barisia_imbricata:33.02495963):70.96081751,Xenosaurus_platyceps:103.98574962599999):47.548213000000004):7.455339,((((Crotalus_lepidus:4.537915222,Crotalus_triseriatus:4.537916966):25.647423464920003,((Vipera_aspis:3.013356916,Vipera_latastei:3.0133566441):6.6873636460000005,Vipera_ammodytes:9.700719881):20.484621206299998):37.478786,((((((Zamenis_longissimus:12.3413464309,Coronella_austriaca:12.341347097):1.195258935,Elaphe_quadrivirgata:13.5366048327):17.0356625713,Hierophis_viridiflavus:30.57226918303):18.414732,Oxyrhopus_trigeminus:48.987012777199986):3.929426,((((Thamnophis_scalaris:5.6013950228,Thamnophis_melanogaster:5.601395469):4.725792615,(Thamnophis_eques:7.120482179,Thamnophis_elegans:7.12048146081):3.2067036748999995):0.3178243226,Thamnophis_sirtalis:10.645009929):17.7605806382,((Natrix_tessellata:12.78598728,Natrix_natrix:12.78598728):6.070170418,Natrix_maura:18.8561577):9.549435099):24.510838227):5.721016,Pseudechis_porphyriacus:58.637450299499996):9.026687):17.384506000000002,Boa_constrictor:85.048638833):73.940683):2.685051,((((Psammodromus_algirus:21.5524008,Psammodromus_hispanicus:21.552406245):9.19221022,(Gallotia_atlantica:14.86902821,Gallotia_galloti:14.869026395):15.875590071):54.20814809,((((Zootoca_vivipara:50.079641534,Scelarcis_perspicillata:50.079634670000004):1.820496004,(((((Takydromus_sexlineatus:36.565419251,(Takydromus_wolteri:15.976485932,Takydromus_septentrionalis:15.976488223699999):20.5889413429):6.714181708,Apathya_cappadocica:43.27961242):2.180939179,Phoenicolacerta_laevis:45.460549076999996):2.342973215,(((Iberolacerta_cyreni:5.334081197,Iberolacerta_monticola:5.334081197):37.612636207,((Darevskia_parvula:22.47825001,(Darevskia_valentini:1.611140373,Darevskia_rudis:1.611140373):20.867111926):0.5523034863,(Darevskia_bithynica:19.204828127,(Darevskia_derjugini:9.359581152,Darevskia_clarkorum:9.359582298):9.845246288):3.825725825):19.916161387):2.67952989,(Anatololacerta_danfordi:43.245956291,Algyroides_marchi:43.245963175):2.380281837):2.177274539):0.9683567191,((Lacerta_bilineata:10.51626988,Lacerta_viridis:10.516271712):18.42767752,(Lacerta_agilis:24.761967544,Lacerta_schreiberi:24.761967544):4.181979858):19.827930925):3.1282573141000003):3.52693422,(((Podarcis_liolepis:12.94423123,((Podarcis_virescens:10.55273297,Podarcis_guadarramae:10.552732974):1.314795757,(Podarcis_vaucheri:9.382440187,Podarcis_hispanicus:9.382440187):2.485088314):1.0767013515000001):5.607560134,Podarcis_muralis:18.551791357):2.857640638,(Podarcis_erhardii:18.236742942,Podarcis_tiliguerta:18.236741791):3.172690205):34.017640219099995):21.90016114,((Ophisops_elegans:66.950080727,Acanthodactylus_erythrurus:66.9500743218):1.123717502,(Eremias_multiocellata:21.093572646,Eremias_argus:21.093573562):46.9802196253):9.2534390161):7.625529543):69.435907,Aspidoscelis_costata:154.3886659399):7.285702):4.930092,(((((Ablepharus_kitaibelii:28.660945286999997,Ablepharus_bivittatus:28.660944183):24.092508181,((Lampropholis_guichenoti:21.88115302049,Lampropholis_coggeri:21.88115698):3.027759722,(Niveoscincus_ocellatus:13.16366409,Niveoscincus_metallicus:13.163664726):11.745252771):27.844534215499998):6.527891,Trachylepis_striata:59.28134669959999):7.575945,(Eulamprus_tympanum:32.8740425634,Saiphos_equalis:32.87404430326):33.983240846393):10.537655,Plestiodon_chinensis:77.394948349):89.20952700000001):7.948766,(((Tarentola_boettgeri:63.855153563,Homonota_darwinii:63.855155386899995):18.01584531,Quedenfeldtia_trachyblepharus:81.87098897999999):12.80525,Woodworthia_maculatus:94.676249391):79.876978);
	TREE tree_3010 = (((((((((Sauromalus_ater:79.65326334219,(((Liolaemus_aparicioi:13.8586182768,(Liolaemus_boulengeri:10.7650053312,Liolaemus_irregularis:10.7650051215):3.0936125702):7.422242853999999,Liolaemus_lineomaculatus:21.280861844):3.935816438,(Liolaemus_pictus:13.1456018181,Liolaemus_bibronii:13.1456009835):12.071075208800002):54.436593222):3.073777,((Anolis_heterodermus:42.552152079,Anolis_roquet:42.552154021999996):16.23952256,(Anolis_tolimensis:45.501030643700005,((Anolis_gundlachi:24.458074384,Anolis_cristatellus:24.458074107999998):17.568094502,Anolis_cybotes:42.026171106999996):3.474860648):13.2906426109):23.935370716):1.473916,((Uta_stansburiana:40.429162244,((Sceloporus_variabilis:37.0422683014,(Sceloporus_merriami:30.633232300000003,(((((Sceloporus_spinosus:18.4569867696,(Sceloporus_virgatus:11.4856396,(Sceloporus_occidentalis:11.13543239,Sceloporus_undulatus:11.135431762):0.3502080511):6.971346957):1.135587938,((Sceloporus_minor:17.7644063741,(Sceloporus_jarrovii:11.97234131,Sceloporus_torquatus:11.972341309):5.7920663248):0.6311375972,Sceloporus_grammicus:18.395545021):1.197028846):1.452403679,((Sceloporus_aeneus:7.538248451,Sceloporus_bicanthalis:7.5382487454):4.155663922,Sceloporus_scalaris:11.693914474):9.351064963299999):3.6813858381,Sceloporus_graciosus:24.726363808000002):4.61814117,Sceloporus_ochoterenae:29.344505389000002):1.2887252184):6.4090375828):1.164913421,Urosaurus_ornatus:38.20718393):2.2219768389):3.927200951,Cophosaurus_texanus:44.356360877):39.84459904):62.626993,((Calotes_versicolor:76.9501137437,(((Phrynocephalus_helioscopus:10.987986232,Phrynocephalus_przewalskii:10.987986088999998):0.8893480856,(Phrynocephalus_theobaldi:3.537698292,Phrynocephalus_vlangalii:3.5376971423):8.3396363135):24.7702441363,Stellagama_stellio:36.647580179):40.30253639):20.712162,(Intellagama_lesueurii:38.94133147,Amphibolurus_muricatus:38.941320782):58.720938538):49.165689):9.853509,(((Elgaria_coerulea:17.34610301,Elgaria_multicarinata:17.346104383700002):14.70436667,Barisia_imbricata:32.0504699519):51.203773577,Xenosaurus_platyceps:83.25423206824101):73.42722499999999):4.813747,((((Crotalus_lepidus:4.57654104,Crotalus_triseriatus:4.5765407142):34.412515246299996,(Vipera_ammodytes:13.609353521000001,(Vipera_aspis:5.200254783,Vipera_latastei:5.200254193):8.409098743):25.379705196799996):33.60502,((((((Zamenis_longissimus:13.0078050117,Coronella_austriaca:13.007806063):0.4833840636,Elaphe_quadrivirgata:13.4911888124):14.1131544337,Hierophis_viridiflavus:27.604346741399997):23.426437,Oxyrhopus_trigeminus:51.0307837711):1.809748,(((Natrix_tessellata:12.27112907,Natrix_natrix:12.27112907):2.436733327,Natrix_maura:14.70786265):10.7708662116,(((Thamnophis_elegans:6.2891999531,Thamnophis_eques:6.289200210000001):3.5833698270000003,(Thamnophis_melanogaster:5.56968276,Thamnophis_scalaris:5.569682759799999):4.302888307):2.425212679,Thamnophis_sirtalis:12.297782716):13.180947001600002):27.361798119):3.053298,Pseudechis_porphyriacus:55.89383162159999):16.700248000000002):15.883403,Boa_constrictor:88.47748217999998):73.01773):2.06214,((((Psammodromus_algirus:23.43415017,Psammodromus_hispanicus:23.434144846):14.99111692,(Gallotia_atlantica:12.07403017,Gallotia_galloti:12.074030167):26.3512415306):28.01645231,((((Zootoca_vivipara:31.051305044,Scelarcis_perspicillata:31.051309994):5.135571036,((((((Takydromus_septentrionalis:12.156330865000001,Takydromus_wolteri:12.1563316914):14.774816441999999,Takydromus_sexlineatus:26.9311410289):5.48039315,Apathya_cappadocica:32.41154244):1.442266136,Phoenicolacerta_laevis:33.853807419999995):0.5885165293,(((Iberolacerta_cyreni:2.808761871,Iberolacerta_monticola:2.808761871):25.055915548999998,((Darevskia_bithynica:12.112264646000002,(Darevskia_derjugini:6.162165519,Darevskia_clarkorum:6.162165849):5.9500999517999995):1.261322578,(Darevskia_parvula:11.52002034,(Darevskia_rudis:1.475583345,Darevskia_valentini:1.475583345):10.04443584):1.853567544):14.491089532):5.145241941,(Anatololacerta_danfordi:32.339539302,Algyroides_marchi:32.339535992):0.6703836971):1.432404753):0.6716355953,((Lacerta_agilis:16.475893279,Lacerta_schreiberi:16.475893273):2.335269142,(Lacerta_viridis:6.347796013,Lacerta_bilineata:6.347796013):12.4633664):16.302796631):1.072923305):4.396467084,(((Podarcis_liolepis:11.20045921,(Podarcis_hispanicus:4.819766593,Podarcis_vaucheri:4.819766593):6.380692617999999):3.087597487,Podarcis_muralis:14.288055046):2.207664079,((Podarcis_guadarramae:6.422014509,Podarcis_tiliguerta:6.422014509):9.64323866,(Podarcis_erhardii:11.885211818999998,Podarcis_virescens:11.885211818999998):4.18004135):0.430466122):24.0876288238):18.12058976,((Ophisops_elegans:46.189568762,Acanthodactylus_erythrurus:46.189567436999994):2.066647945,(Eremias_argus:19.011172064,Eremias_multiocellata:19.011171073):29.245045635):10.4477319046):7.73776713):86.250559,Aspidoscelis_costata:152.692275039):10.865076):1.730025,(((((Ablepharus_kitaibelii:19.9895387742,Ablepharus_bivittatus:19.989539742):21.256783042000002,((Niveoscincus_metallicus:9.522119726,Niveoscincus_ocellatus:9.5221197261):9.344824399619998,(Lampropholis_coggeri:16.839823928,Lampropholis_guichenoti:16.839823926999998):2.0271196227):22.3793819445):7.985875,Trachylepis_striata:49.232208415200006):24.14929,(Saiphos_equalis:35.869871329000006,Eulamprus_tympanum:35.8698721802):37.51162862521):3.898428,Plestiodon_chinensis:77.279919072):88.007449):8.888916,(((Tarentola_boettgeri:66.473539953,Homonota_darwinii:66.47353736):26.652385048000003,Quedenfeldtia_trachyblepharus:93.125908361):7.344854,Woodworthia_maculatus:100.470770467):73.70552);
	TREE tree_6695 = (((((((((Sauromalus_ater:71.55263966700001,(((Liolaemus_irregularis:9.31420035724,Liolaemus_boulengeri:9.3141999569):6.7236172287,Liolaemus_lineomaculatus:16.037815648000002):6.388176517,(Liolaemus_aparicioi:13.8718901272,(Liolaemus_bibronii:10.0783204924,Liolaemus_pictus:10.078321691300001):3.7935680979):8.554105451):49.126643843000004):4.64398,((Anolis_heterodermus:48.069448144000006,Anolis_roquet:48.06944970800001):15.62912412,(Anolis_tolimensis:52.465822001099994,((Anolis_gundlachi:29.340926735999997,Anolis_cristatellus:29.340924852):17.406583454,Anolis_cybotes:46.747510192):5.718312848):11.232750170300001):12.498037523):7.939334,((((Sceloporus_variabilis:38.080998277,(Sceloporus_merriami:32.57103437,((Sceloporus_graciosus:25.50856586395,(((((Sceloporus_occidentalis:12.22377854,Sceloporus_undulatus:12.223777289200001):0.4472634181,Sceloporus_virgatus:12.67104133):7.366971154,Sceloporus_spinosus:20.038009983000002):1.046342134,(((Sceloporus_jarrovii:10.78832888,Sceloporus_torquatus:10.788328881):7.0938030333799995,Sceloporus_minor:17.88213325):1.458961603,Sceloporus_grammicus:19.341095066):1.7432599774000002):1.227408585,((Sceloporus_bicanthalis:8.698740222,Sceloporus_aeneus:8.698740222):1.671937624,Sceloporus_scalaris:10.370676177):11.94108348):3.1968047857000004):4.614572284,Sceloporus_ochoterenae:30.123138394999998):2.4478922201):5.509967452):1.538658004,Urosaurus_ornatus:39.619656492000004):1.8250682536,Uta_stansburiana:41.44473101):7.008884623,Cophosaurus_texanus:48.453608949):35.68234087):67.641052,((Calotes_versicolor:79.2640209602,(Stellagama_stellio:38.607534614,((Phrynocephalus_przewalskii:11.385195960099999,Phrynocephalus_helioscopus:11.385196778):1.9181567365999999,(Phrynocephalus_theobaldi:4.433678801,Phrynocephalus_vlangalii:4.433679291):8.86967357):25.304187640000002):40.65647669):22.631279,(Intellagama_lesueurii:36.01359617,Amphibolurus_muricatus:36.013607801):65.881688427):49.881707):5.402479,(((Elgaria_coerulea:14.10618395,Elgaria_multicarinata:14.1061830602):22.024803455,Barisia_imbricata:36.130981165):63.592802598999995,Xenosaurus_platyceps:99.72377469599999):57.455698):5.932428,((((Crotalus_triseriatus:6.6031228340000006,Crotalus_lepidus:6.603124):27.0771000066,((Vipera_aspis:4.398230413,Vipera_latastei:4.398231472):7.4351454989,Vipera_ammodytes:11.833376441999999):21.846842145):28.83095,((((((Zamenis_longissimus:9.4837118885,Coronella_austriaca:9.483711778):2.006810406,Elaphe_quadrivirgata:11.49052129183):13.9557602991,Hierophis_viridiflavus:25.446272473900002):24.342955999999997,Oxyrhopus_trigeminus:49.78923767282001):2.019481,(((Natrix_tessellata:13.25390924,Natrix_natrix:13.25390924):4.370962787,Natrix_maura:17.62487202):8.986920241,(((Thamnophis_eques:6.625871417,Thamnophis_elegans:6.6258726784):2.7167170252,(Thamnophis_melanogaster:5.6337105685,Thamnophis_scalaris:5.633710316199999):3.70887863):2.175806065,Thamnophis_sirtalis:11.518393749):15.093394725):25.196920137):3.691629,Pseudechis_porphyriacus:55.500342351499995):7.0108239999999995):23.426948,Boa_constrictor:85.93810366000001):77.17379700000001):2.033107,((((Psammodromus_algirus:24.90922097,Psammodromus_hispanicus:24.909226280000002):9.691821642,(Gallotia_atlantica:11.53607807,Gallotia_galloti:11.5360783307):23.064972508):44.92003045,((((Zootoca_vivipara:39.687445572,Scelarcis_perspicillata:39.687435210000004):6.328210869,(((((Takydromus_sexlineatus:30.283714317,(Takydromus_wolteri:17.482430639,Takydromus_septentrionalis:17.48243043):12.801282842900001):9.007438297,Apathya_cappadocica:39.29115261):1.270610016,Phoenicolacerta_laevis:40.561757244000006):1.394258737,(((Iberolacerta_cyreni:3.978478199,Iberolacerta_monticola:3.978478199):32.781550697,(((Darevskia_derjugini:8.23751797,Darevskia_clarkorum:8.2375173497):8.156426919000001,Darevskia_bithynica:16.393943234199998):2.938040458,(Darevskia_parvula:15.71562141,(Darevskia_valentini:0.9649922849,Darevskia_rudis:0.9649922849):14.750627880000001):3.616364769):17.428042725):3.455153133,(Anatololacerta_danfordi:39.321494163,Algyroides_marchi:39.321500374):0.8936789692):1.740840569):1.082360301,((Lacerta_agilis:19.931188314,Lacerta_schreiberi:19.9311901819):1.35433652,(Lacerta_bilineata:8.194370735,Lacerta_viridis:8.194370735):13.09115451):21.752855998):2.9772658763):3.699133849,(((Podarcis_virescens:10.12022627,Podarcis_erhardii:10.12022627):8.740259136199999,Podarcis_tiliguerta:18.860486234):0.8336438023,((Podarcis_liolepis:13.89255909,((Podarcis_guadarramae:0.7729122515,Podarcis_vaucheri:0.7729122515):7.111725587,Podarcis_hispanicus:7.884637217):6.00792167):1.881928076,Podarcis_muralis:15.774486964000001):3.919641624):30.020651352999998):20.57825877,((Ophisops_elegans:60.046647422759996,Acanthodactylus_erythrurus:60.0466512349):2.894680001,(Eremias_argus:20.082016917,Eremias_multiocellata:20.082016916):42.859311831):7.351707891499999):9.228032834):83.561607,Aspidoscelis_costata:163.08267414):2.06234):9.402372,(((((Ablepharus_bivittatus:13.847681365999998,Ablepharus_kitaibelii:13.847682141000002):38.506944534999995,((Lampropholis_coggeri:21.567113219,Lampropholis_guichenoti:21.567110494):1.604514531,(Niveoscincus_metallicus:11.7002080895,Niveoscincus_ocellatus:11.700207544):11.4714177522):29.182995960999996):4.310148,Trachylepis_striata:56.664773779600004):8.643619,(Eulamprus_tympanum:30.5574758088,Saiphos_equalis:30.5574737612):34.750914211903):5.349828,Plestiodon_chinensis:70.6582127369):103.889165):16.022384,(((Tarentola_boettgeri:61.431337864,Homonota_darwinii:61.4313445983):19.014520878,Quedenfeldtia_trachyblepharus:80.44586476399999):18.765534000000002,Woodworthia_maculatus:99.211400323):91.358367);
	TREE tree_2508 = (((((((((Sauromalus_ater:71.4938418025,(((Liolaemus_aparicioi:12.662539000499999,(Liolaemus_boulengeri:11.175001318,Liolaemus_irregularis:11.17499794854):1.4875385337):5.185795087,Liolaemus_lineomaculatus:17.8483331568):4.532957205,(Liolaemus_pictus:10.7943839647,Liolaemus_bibronii:10.794383382700001):11.586905079):49.112557473):5.752134,((Anolis_roquet:57.270949502,Anolis_heterodermus:57.270948197):9.942395254,(Anolis_tolimensis:53.143292317,((Anolis_cristatellus:27.637860019,Anolis_gundlachi:27.637858075000004):21.046101707,Anolis_cybotes:48.6839636792):4.459328026800001):14.070050804700001):10.032627007):3.950801,((((Sceloporus_variabilis:40.376894812,(Sceloporus_merriami:32.78588415,(((((((Sceloporus_occidentalis:11.62945087,Sceloporus_undulatus:11.629453490000001):1.342947193,Sceloporus_virgatus:12.97239828):7.432072801,Sceloporus_spinosus:20.404473264):2.034884154,((Sceloporus_minor:18.4228836902,(Sceloporus_jarrovii:12.14456153,Sceloporus_torquatus:12.144559342):6.278319783):1.323094762,Sceloporus_grammicus:19.7459765093):2.6933793818):0.2073496699,((Sceloporus_bicanthalis:6.123352062,Sceloporus_aeneus:6.123352062):5.742382346,Sceloporus_scalaris:11.865736593):10.78096932):3.525593706,Sceloporus_graciosus:26.172300047):4.488268738,Sceloporus_ochoterenae:30.660566601000003):2.1253096812):7.591018741399999):0.3497814328,Urosaurus_ornatus:40.726677550000005):4.1358093799999995,Uta_stansburiana:44.862489553):4.513018465,Cophosaurus_texanus:49.3755049585):31.82127883):68.422822,((Calotes_versicolor:89.246814287,(Stellagama_stellio:35.271029926999994,((Phrynocephalus_przewalskii:11.40405483,Phrynocephalus_helioscopus:11.4040533818):2.1576515764999997,(Phrynocephalus_theobaldi:4.556118339,Phrynocephalus_vlangalii:4.556119303):9.005586620999999):21.7093148424):53.97579157):2.323185,(Intellagama_lesueurii:36.87373634,Amphibolurus_muricatus:36.873741627):54.696262295000004):58.049587):8.504619,(((Elgaria_multicarinata:10.528775476,Elgaria_coerulea:10.52877611):14.69269208,Barisia_imbricata:25.221468826):71.61455291099999,Xenosaurus_platyceps:96.836024463027):61.288205000000005):7.492783,((((Crotalus_lepidus:7.209035727,Crotalus_triseriatus:7.209035726):28.9229341862,((Vipera_aspis:3.4236992540999998,Vipera_latastei:3.4236992544000002):7.715086385999999,Vipera_ammodytes:11.138786452):24.993186765):30.309355,((((((Zamenis_longissimus:12.2102930963,Coronella_austriaca:12.210293745600001):1.416974138,Elaphe_quadrivirgata:13.627266975):10.504623819399999,Hierophis_viridiflavus:24.131889940900003):26.718969,Oxyrhopus_trigeminus:50.85086047317):4.554641,(((Natrix_tessellata:11.5992448,Natrix_natrix:11.5992448):4.708983307,Natrix_maura:16.30822525):16.56088246,(((Thamnophis_melanogaster:6.8388848615,Thamnophis_scalaris:6.8388857193999995):3.1041360769999997,(Thamnophis_elegans:7.545376275,Thamnophis_eques:7.54537742):2.3976435186):1.244655416,Thamnophis_sirtalis:11.187679216):21.681431922):22.536384851999998):3.392182,Pseudechis_porphyriacus:58.7976879154):7.64364):17.503216,Boa_constrictor:83.94454069700001):81.67246399999999):4.899934,((((Psammodromus_algirus:21.521744185,Psammodromus_hispanicus:21.521737711):7.601705416,(Gallotia_atlantica:10.82145842,Gallotia_galloti:10.821458419):18.3019848531):33.9889874,((((Scelarcis_perspicillata:33.58632087,Zootoca_vivipara:33.586319092):9.101049436,(((((Takydromus_sexlineatus:28.242115788,(Takydromus_wolteri:15.620127829000001,Takydromus_septentrionalis:15.620129618):12.6219843813):7.572864506,Apathya_cappadocica:35.81498387):0.3206598863,Phoenicolacerta_laevis:36.135633204):1.528348527,(((Iberolacerta_monticola:1.416905007,Iberolacerta_cyreni:1.416905007):29.651899382,(Darevskia_bithynica:18.69817659,((Darevskia_derjugini:7.642798421,Darevskia_clarkorum:7.642800209000001):9.4646804,(Darevskia_parvula:14.8683016,(Darevskia_rudis:2.126465504,Darevskia_valentini:2.126465504):12.741837882999999):2.239177933):1.590703496):12.37062172):4.303192098,(Anatololacerta_danfordi:33.7876663225,Algyroides_marchi:33.787672761):1.58432355):2.29198864):0.7978724011,((Lacerta_schreiberi:18.217839995000002,Lacerta_agilis:18.217839992000002):1.494502258,(Lacerta_viridis:8.9833522,Lacerta_bilineata:8.9833522):10.7289913):18.749515817):4.225510814):2.98267946,((Podarcis_tiliguerta:13.992425552,(Podarcis_guadarramae:11.653851848,Podarcis_erhardii:11.653851846999999):2.3385747757):0.8362400408,(((Podarcis_virescens:0.2937565882,Podarcis_liolepis:0.2937565882):10.34973472,(Podarcis_vaucheri:7.38767391,Podarcis_hispanicus:7.38767391):3.2558186497):1.977876052,Podarcis_muralis:12.621369153):2.207296979):30.841387227):15.69266679,((Ophisops_elegans:52.321970899200004,Acanthodactylus_erythrurus:52.321976495):0.4367821161,(Eremias_argus:21.04453325,Eremias_multiocellata:21.044533248999997):31.714224653):8.6039536552):1.749714896):103.730247,Aspidoscelis_costata:166.842689006):3.674248):6.242172,(((((Ablepharus_bivittatus:28.238370447,Ablepharus_kitaibelii:28.238370173):32.889568482,((Lampropholis_coggeri:23.558109339,Lampropholis_guichenoti:23.558115654):3.775055389,(Niveoscincus_ocellatus:12.60064219,Niveoscincus_metallicus:12.6006429979):14.732521896):33.794771506800004):2.043209,Trachylepis_striata:63.1711520266):19.909699,(Eulamprus_tympanum:38.1510315932,Saiphos_equalis:38.151034979200006):44.9298200662):1.905292,Plestiodon_chinensis:84.98614602299999):91.77295699999999):3.734642,(((Tarentola_boettgeri:63.49055335600001,Homonota_darwinii:63.490545799):19.152826829000002,Quedenfeldtia_trachyblepharus:82.64336977):17.140233000000002,Woodworthia_maculatus:99.783616307):80.710129);
	TREE tree_1982 = (((((((((Sauromalus_ater:65.0871776112,((Liolaemus_lineomaculatus:15.2738688856,((Liolaemus_aparicioi:6.384127273300001,Liolaemus_irregularis:6.384127685099999):2.7400431384,Liolaemus_boulengeri:9.1241709893):6.1497002053):4.675960529,(Liolaemus_pictus:8.6728509368,Liolaemus_bibronii:8.6728511435):11.276978847999999):45.137329588):3.880638,((Anolis_roquet:45.455990211170004,Anolis_heterodermus:45.455990851):17.2767114,(Anolis_tolimensis:48.82893801003,((Anolis_cristatellus:27.12447181,Anolis_gundlachi:27.124474103):18.55995116,Anolis_cybotes:45.684423824999996):3.1445219888000002):13.903757567900001):6.235103029):1.40909,(((((((Sceloporus_graciosus:24.122386504,(((Sceloporus_spinosus:17.073432503,(Sceloporus_virgatus:11.76656472,(Sceloporus_occidentalis:11.57617637,Sceloporus_undulatus:11.576175226):0.1903878881):5.3068677808):2.690881336,((Sceloporus_minor:17.229715996,(Sceloporus_torquatus:10.549890605,Sceloporus_jarrovii:10.549888691):6.67982788):0.4181690932,Sceloporus_grammicus:17.6478862394):2.1164272188):0.4653324044,((Sceloporus_bicanthalis:6.540963193,Sceloporus_aeneus:6.540963193):5.446286199,Sceloporus_scalaris:11.987249391999999):8.242395702):3.8927421730000002):3.301018214,Sceloporus_ochoterenae:27.423404902999998):1.5776665846,Sceloporus_merriami:29.0010699581):5.3829658706,Sceloporus_variabilis:34.384037363000004):0.2219849439,Urosaurus_ornatus:34.60602268700001):0.568778176,Uta_stansburiana:35.1747943545):1.793751759,Cophosaurus_texanus:36.968551864):33.40834838):80.624447,((Calotes_versicolor:68.248203892,(((Phrynocephalus_theobaldi:5.316233603,Phrynocephalus_vlangalii:5.316233603000001):7.0068586208,(Phrynocephalus_przewalskii:9.4633324032,Phrynocephalus_helioscopus:9.4633329719):2.8597599635):22.408142711599996,Stellagama_stellio:34.731227539):33.51697737):13.973821,(Intellagama_lesueurii:35.19676539,Amphibolurus_muricatus:35.196755812999996):47.025280605999995):68.779319):4.140331,(((Elgaria_coerulea:13.951893168,Elgaria_multicarinata:13.951892586300001):18.65137137,Barisia_imbricata:32.603263956):75.75955231,Xenosaurus_platyceps:108.362814716):46.778858):3.487439,((((Crotalus_triseriatus:8.380342889,Crotalus_lepidus:8.380342394):41.03134741696,(Vipera_ammodytes:18.991776871,(Vipera_aspis:7.78223597,Vipera_latastei:7.7822376339999995):11.2095409):30.4199211355):22.687893,((((((Zamenis_longissimus:7.157574773,Coronella_austriaca:7.1575746135):0.6689259711,Elaphe_quadrivirgata:7.82650021026):25.513235309400002,Hierophis_viridiflavus:33.3397376271):24.355603000000002,Oxyrhopus_trigeminus:57.695334579900006):3.301722,(((Natrix_tessellata:10.91399875,Natrix_natrix:10.91399875):10.9715966,Natrix_maura:21.88559535):11.4651647042,(((Thamnophis_melanogaster:8.859063672000001,Thamnophis_scalaris:8.8590617035):4.493362071,(Thamnophis_elegans:7.676468838,Thamnophis_eques:7.67646654):5.675957234):1.970569519,Thamnophis_sirtalis:15.322992308):18.027766692):27.646294228):4.525675,Pseudechis_porphyriacus:65.5227364432):6.5768510000000004):16.480123,Boa_constrictor:88.579711999):70.049414):8.104955,((((Psammodromus_algirus:22.851950422,Psammodromus_hispanicus:22.851949323):14.09890379,(Gallotia_atlantica:17.6461468,Gallotia_galloti:17.646145482):19.304706312):53.8830725,((((Zootoca_vivipara:41.606894026,Scelarcis_perspicillata:41.606896543000005):11.06513918,(((((Takydromus_sexlineatus:38.359747120899996,(Takydromus_wolteri:17.203014329,Takydromus_septentrionalis:17.203014329):21.156727002):4.916334196,Apathya_cappadocica:43.27607503):3.305746228,Phoenicolacerta_laevis:46.581833845999995):2.836644403,(((Iberolacerta_cyreni:5.685714578,Iberolacerta_monticola:5.685714578):36.174030294,((Darevskia_parvula:18.89892811,(Darevskia_valentini:2.112379846,Darevskia_rudis:2.112379846):16.786552041):1.369065377,(Darevskia_derjugini:10.16439921,(Darevskia_bithynica:0.3430233114,Darevskia_clarkorum:0.3430233114):9.8213764779):10.103595786):21.591749368000002):2.559827233,(Anatololacerta_danfordi:43.718111628,Algyroides_marchi:43.718119187999996):0.7014566945):4.998894807):0.5687331389,((Lacerta_viridis:8.859413691,Lacerta_bilineata:8.859413691):16.27944509,(Lacerta_schreiberi:22.875494732999996,Lacerta_agilis:22.875493976999998):2.263366061):24.848336490999998):2.6848419745000003):7.945192738,(((Podarcis_tiliguerta:19.22162796,Podarcis_guadarramae:19.221627956):1.661787484,(Podarcis_erhardii:15.79773365,Podarcis_virescens:15.797733647):5.0856810370000005):2.563340397,((Podarcis_liolepis:15.9318811,(Podarcis_vaucheri:7.68711496,Podarcis_hispanicus:7.68711496):8.244765893):3.87358181,Podarcis_muralis:19.805462913):3.641292418):37.170475702):23.68675606,((Ophisops_elegans:70.58385065,Acanthodactylus_erythrurus:70.58385795):1.768040672,(Eremias_multiocellata:27.579438150999998,Eremias_argus:27.579439905999998):44.772452932):11.952097909799999):6.529925908):69.583865,Aspidoscelis_costata:160.41779538500003):6.316283):8.019829,(((((Ablepharus_kitaibelii:7.664973304,Ablepharus_bivittatus:7.664973304):31.1479141429,((Lampropholis_coggeri:16.975368286600002,Lampropholis_guichenoti:16.975366842):0.4952022326,(Niveoscincus_metallicus:6.833370606,Niveoscincus_ocellatus:6.833370607):10.6371990233):21.34231254958):9.438842,Trachylepis_striata:48.251725472400004):10.196581,(Saiphos_equalis:26.524614574270004,Eulamprus_tympanum:26.52461494515):31.923688393716):4.798858,Plestiodon_chinensis:63.247152816):111.506733):3.226058,(((Tarentola_boettgeri:69.969421345,Homonota_darwinii:69.969431495):16.775599687,Quedenfeldtia_trachyblepharus:86.74502900499999):9.644812,Woodworthia_maculatus:96.389827158):81.590122);
	TREE tree_4782 = ((((((((((((Liolaemus_irregularis:11.475927295,Liolaemus_boulengeri:11.4759272956):6.9519180769,Liolaemus_lineomaculatus:18.427843520000003):7.128359831,(Liolaemus_aparicioi:14.596023893699998,(Liolaemus_pictus:9.6902217506,Liolaemus_bibronii:9.690221171000001):4.9058018542):10.960178298999999):43.447153412999995,Sauromalus_ater:69.0033524829):3.534807,((Anolis_roquet:39.155098495000004,Anolis_heterodermus:39.15509658020001):12.21725026,(Anolis_tolimensis:39.3879583391,((Anolis_cristatellus:19.991130271,Anolis_gundlachi:19.991126434):17.553697446,Anolis_cybotes:37.5448221524):1.8431349374):11.984388731099997):21.165812422000002):5.303979,((Uta_stansburiana:39.821636317,((Sceloporus_variabilis:37.6156793586,(((Sceloporus_graciosus:24.882454358,((((Sceloporus_virgatus:11.50367989,(Sceloporus_occidentalis:11.27644402,Sceloporus_undulatus:11.276442283):0.2272368368):5.6734874614,Sceloporus_spinosus:17.1771642681):2.758392886,((Sceloporus_minor:16.6679218266,(Sceloporus_jarrovii:10.55939498,Sceloporus_torquatus:10.559394981):6.108525284000001):0.354858497,Sceloporus_grammicus:17.022779531799998):2.912782248):0.4841776249,((Sceloporus_bicanthalis:7.803574133,Sceloporus_aeneus:7.803572976):4.6560371393,Sceloporus_scalaris:12.459610309):7.960127169):4.462716111):3.989780065,Sceloporus_ochoterenae:28.872234426):0.9627709779,Sceloporus_merriami:29.835005616):7.780672586):0.3456307813,Urosaurus_ornatus:37.961306862):1.860327341):4.082751324,Cophosaurus_texanus:43.90438764699999):33.93775638):71.870111,(((((Phrynocephalus_theobaldi:4.041130028,Phrynocephalus_vlangalii:4.041129873):11.6870145309,(Phrynocephalus_helioscopus:10.8350039359,Phrynocephalus_przewalskii:10.835002078999999):4.893140624):23.360844140999998,Stellagama_stellio:39.088986529):37.44994928,Calotes_versicolor:76.5389304375):11.736257,(Intellagama_lesueurii:32.33024235,Amphibolurus_muricatus:32.330240964):55.944943730999995):61.437055):10.480073,(((Elgaria_coerulea:20.40870801,Elgaria_multicarinata:20.408705996000002):20.310219867,Barisia_imbricata:40.718927532):55.49862778,Xenosaurus_platyceps:96.21755789):63.974767):3.142891,((((Crotalus_lepidus:7.568828949,Crotalus_triseriatus:7.568828948):43.1672161645,((Vipera_aspis:6.1929693032,Vipera_latastei:6.1929695299):9.825797573,Vipera_ammodytes:16.0187684649):34.717289195599996):10.193102,((((((Zamenis_longissimus:10.6570212576,Coronella_austriaca:10.6570212582):0.2427370718,Elaphe_quadrivirgata:10.8997576835):23.96758594645,Hierophis_viridiflavus:34.8673378514):16.762092,Oxyrhopus_trigeminus:51.629430153099996):1.349457,((((Thamnophis_eques:6.751760705,Thamnophis_elegans:6.751760152):2.7553253417000003,(Thamnophis_melanogaster:5.2976723678,Thamnophis_scalaris:5.297671887):4.209413678):1.299011933,Thamnophis_sirtalis:10.806096778):16.274714462000002,((Natrix_tessellata:10.01534968,Natrix_natrix:10.01534968):4.934709438,Natrix_maura:14.95005912):12.130752336479999):25.8980694318):6.166299,Pseudechis_porphyriacus:59.1451809738):1.783972):19.921364,Boa_constrictor:80.850532997):82.484697):5.906396,((((((Zootoca_vivipara:47.613532494,Scelarcis_perspicillata:47.61351094):5.974142247,(((((Takydromus_sexlineatus:35.477663774,(Takydromus_wolteri:16.656491234999997,Takydromus_septentrionalis:16.656493629):18.821169186):9.892647582,Apathya_cappadocica:45.370301780000005):4.148832816,Phoenicolacerta_laevis:49.519151355):0.8764872166,(((Iberolacerta_cyreni:3.372172293,Iberolacerta_monticola:3.372172293):41.28525723,(((Darevskia_parvula:11.58734943,Darevskia_bithynica:11.587351823):11.12206335,(Darevskia_rudis:1.856812049,Darevskia_valentini:1.856812049):20.852600246):1.667931877,(Darevskia_derjugini:8.470887165,Darevskia_clarkorum:8.4708883623):15.906455810300002):20.280084871):3.906415099,(Anatololacerta_danfordi:47.644630909,Algyroides_marchi:47.644630905):0.9192149076):1.831787968):0.5686349631,((Lacerta_agilis:25.297685733,Lacerta_schreiberi:25.297683336000002):4.317368156,(Lacerta_viridis:8.696700863,Lacerta_bilineata:8.696700863):20.91835302):21.349212226000002):2.6233966575):4.285618418,(((Podarcis_virescens:19.263106671,Podarcis_erhardii:19.263109072):3.0075493333,Podarcis_tiliguerta:22.270658641):0.6472756095,((Podarcis_muralis:10.30912254,Podarcis_guadarramae:10.309122062):9.895401349,(Podarcis_liolepis:16.0232517,(Podarcis_vaucheri:10.37806729,Podarcis_hispanicus:10.37806729):5.645183446600001):4.181272193):2.713408925):34.9553591463):26.54327449,((Ophisops_elegans:68.58721708399999,Acanthodactylus_erythrurus:68.587229054):4.356248954,(Eremias_multiocellata:23.267479738,Eremias_argus:23.26748165):49.676004735):11.473076230899999):3.546583605,((Psammodromus_hispanicus:30.045542124,Psammodromus_algirus:30.045544879999998):3.560176128,(Gallotia_atlantica:15.409188391,Gallotia_galloti:15.409191969):18.196519401):54.35743599):74.931714,Aspidoscelis_costata:162.8948604364):6.346739):5.298249,((((((Lampropholis_guichenoti:20.520169523,Lampropholis_coggeri:20.520168026):3.449974021,(Niveoscincus_metallicus:12.879516869,Niveoscincus_ocellatus:12.879516869):11.090626679600001):23.1185168575,(Ablepharus_bivittatus:13.437318373,Ablepharus_kitaibelii:13.437312435900001):33.651341954):9.427623,Trachylepis_striata:56.5162949151):12.034935,(Eulamprus_tympanum:35.895723554599996,Saiphos_equalis:35.8957241982):32.655495915833):16.707457,Plestiodon_chinensis:85.258674762):89.281175):3.880929,(((Tarentola_boettgeri:70.089029741,Homonota_darwinii:70.0890284109):21.513529386000002,Quedenfeldtia_trachyblepharus:91.60254999700001):8.106479,Woodworthia_maculatus:99.709048828):78.711746);
	TREE tree_8438 = (((((((((Sauromalus_ater:75.5875411056,(((Liolaemus_aparicioi:14.116467967859998,(Liolaemus_boulengeri:10.8116067369,Liolaemus_irregularis:10.811606198900002):3.3048600089999995):5.620384444,Liolaemus_lineomaculatus:19.736851336199997):6.73605357,(Liolaemus_bibronii:14.231005763,Liolaemus_pictus:14.231004882799999):12.241901931000001):49.114638834):3.792066,((Anolis_roquet:54.603797058999994,Anolis_heterodermus:54.603799902599995):10.45731668,(Anolis_tolimensis:50.226680374,((Anolis_cristatellus:31.182174005,Anolis_gundlachi:31.182174008):16.574607444,Anolis_cybotes:47.756779228599996):2.4699062029):14.834428616999999):14.318477115):3.786226,(((((Sceloporus_merriami:35.37271543,((Sceloporus_graciosus:28.992186179,(((((Sceloporus_occidentalis:10.86684481,Sceloporus_undulatus:10.8668461549):1.55084098,Sceloporus_virgatus:12.41768602):8.619948597,Sceloporus_spinosus:21.03763506):2.344078798,(((Sceloporus_jarrovii:12.322442834,Sceloporus_torquatus:12.322442834):6.7359589221,Sceloporus_minor:19.0583984012):0.8610361198,Sceloporus_grammicus:19.9194356416):3.4622777717999997):0.6460271764,((Sceloporus_aeneus:8.822212294,Sceloporus_bicanthalis:8.8222122944):5.536557408,Sceloporus_scalaris:14.358771939):9.668968871):4.964447378):3.799377074,Sceloporus_ochoterenae:32.791566603):2.581159115):5.534262338,Sceloporus_variabilis:40.9069882853):0.6232030823,Urosaurus_ornatus:41.530192258):1.6161800215,Uta_stansburiana:43.1463633293):3.759647304,Cophosaurus_texanus:46.906019351):36.2598029):62.345267,((Calotes_versicolor:83.26779222872999,(Stellagama_stellio:52.67240397,((Phrynocephalus_theobaldi:5.266333095,Phrynocephalus_vlangalii:5.2663326989999995):10.267541168000001,(Phrynocephalus_przewalskii:13.424547651600001,Phrynocephalus_helioscopus:13.424545673199999):2.1093274039):37.138541589):30.59539517):7.945453,(Intellagama_lesueurii:31.48388681,Amphibolurus_muricatus:31.483883399):59.729369941):54.297847):8.177484,(((Elgaria_coerulea:19.37891629,Elgaria_multicarinata:19.37891862):14.05210824,Barisia_imbricata:33.4310245521):48.67212936,Xenosaurus_platyceps:82.103121389152):71.585437):5.965527,((((Crotalus_lepidus:6.800008572,Crotalus_triseriatus:6.800009601999999):27.86562388179,(Vipera_ammodytes:10.938868291999999,(Vipera_aspis:3.603789199,Vipera_latastei:3.6037905538999997):7.335077738):23.726749917):38.801665,((((((Zamenis_longissimus:8.124319818,Coronella_austriaca:8.124319818):0.5478259406,Elaphe_quadrivirgata:8.6721461035):17.9360811377,Hierophis_viridiflavus:26.608231727099998):24.892654,Oxyrhopus_trigeminus:51.5008737395):3.86607,(((Natrix_tessellata:11.00033184,Natrix_natrix:11.00033184):4.945238928,Natrix_maura:15.94557077):14.19292311,(((Thamnophis_scalaris:6.4802659342,Thamnophis_melanogaster:6.480266683):3.0903217058,(Thamnophis_elegans:7.7864201356,Thamnophis_eques:7.786418747000001):1.7841674476999998):1.118291777,Thamnophis_sirtalis:10.688880526):19.4496108557):25.2284586185):10.176047,Pseudechis_porphyriacus:65.54299912549999):7.924298):20.083047999999998,Boa_constrictor:93.550348155):66.103781):3.060451,((((Psammodromus_algirus:25.80601887,Psammodromus_hispanicus:25.806026937000002):8.063265516,(Gallotia_atlantica:9.316058375,Gallotia_galloti:9.3160591814):24.553227622999998):45.05548155,((((Scelarcis_perspicillata:44.17515246,Zootoca_vivipara:44.17514097):8.253579927,((((((Takydromus_wolteri:18.763047916,Takydromus_septentrionalis:18.763047917):16.432541714,Takydromus_sexlineatus:35.19560112):5.516272127,Apathya_cappadocica:40.711864059999996):4.918557037,Phoenicolacerta_laevis:45.63042109):2.480868708,(((Iberolacerta_monticola:5.205994892,Iberolacerta_cyreni:5.205994892):39.724184428,(Darevskia_bithynica:22.35033827,(((Darevskia_valentini:1.122957384,Darevskia_rudis:1.122957384):17.390474065,Darevskia_parvula:18.513432829):1.474503633,(Darevskia_derjugini:7.834068078,Darevskia_clarkorum:7.834070032500001):12.153868841000001):2.362399051):22.579849093):1.508367834,(Anatololacerta_danfordi:45.285968915,Algyroides_marchi:45.285970972):1.152583762):1.67273414):1.88421089,((Lacerta_viridis:9.618794244,Lacerta_bilineata:9.618794244):15.81497749,(Lacerta_schreiberi:23.952739896,Lacerta_agilis:23.952737833):1.481034358):24.561726663):2.4332284786):4.019712415,(((Podarcis_tiliguerta:15.96271979,Podarcis_guadarramae:15.9627216353):3.42457615,(Podarcis_erhardii:2.222631563,Podarcis_virescens:2.222631563):17.16466507):3.73499129,((Podarcis_liolepis:16.29481591,(Podarcis_vaucheri:10.30076244,Podarcis_hispanicus:10.30076244):5.994053699):3.956184142,Podarcis_muralis:20.251002351000004):2.87128948):33.3261614772):21.86828877,((Ophisops_elegans:64.830674075,Acanthodactylus_erythrurus:64.8306706246):2.338005941,(Eremias_argus:27.091717155,Eremias_multiocellata:27.091726356000002):40.0769509143):11.148052399200001):0.6080289406):69.29189199999999,Aspidoscelis_costata:148.21666865999998):14.497902):3.987224,(((((Ablepharus_kitaibelii:2.014667144,Ablepharus_bivittatus:2.014667144):45.528759584300005,((Lampropholis_coggeri:22.342188354999998,Lampropholis_guichenoti:22.342188351):1.206146422,(Niveoscincus_ocellatus:12.57832659,Niveoscincus_metallicus:12.578325083):10.970008637600001):23.995086341):3.866207,Trachylepis_striata:51.4096329367):31.078729,(Eulamprus_tympanum:35.1290405289,Saiphos_equalis:35.1290372282):47.359315795666):6.186635,Plestiodon_chinensis:88.6749955733):78.02679100000002):12.238778,(((Tarentola_boettgeri:59.158749682999996,Homonota_darwinii:59.158751845000005):31.704300455000002,Quedenfeldtia_trachyblepharus:90.86304969700001):8.881953,Woodworthia_maculatus:99.744998431):79.19556);
	TREE tree_1210 = (((((((((Sauromalus_ater:66.7061206473,((Liolaemus_lineomaculatus:15.454317240000002,(Liolaemus_irregularis:8.2710312906,Liolaemus_boulengeri:8.271032030899999):7.183286703):3.571116034,(Liolaemus_aparicioi:15.643835618799999,(Liolaemus_bibronii:9.021191029699999,Liolaemus_pictus:9.021191226500001):6.622642619045):3.3816007800000003):47.680681063):9.063892,((Anolis_roquet:45.0710746713,Anolis_heterodermus:45.071072999):11.07597113,(Anolis_tolimensis:44.223520346300006,((Anolis_gundlachi:24.643331878,Anolis_cristatellus:24.643332716):16.450455505999997,Anolis_cybotes:41.093787943):3.1297304520000004):11.923524338):19.622958254):6.526566,((Uta_stansburiana:36.878802053,((Sceloporus_variabilis:34.385701513,((((((((Sceloporus_occidentalis:10.6773952,Sceloporus_undulatus:10.677396974):0.9328360191,Sceloporus_virgatus:11.61023122):6.8748451669,Sceloporus_spinosus:18.48507895):1.475357129,((Sceloporus_minor:18.1791062318,(Sceloporus_jarrovii:11.47687883,Sceloporus_torquatus:11.476878833):6.702227537):0.6009840892,Sceloporus_grammicus:18.7800908534):1.1803434508000001):0.352806742,(Sceloporus_scalaris:12.275893581999998,(Sceloporus_aeneus:6.255807656,Sceloporus_bicanthalis:6.2558070644):6.0200853347):8.037349041):4.326416591,Sceloporus_graciosus:24.639658231000002):2.598386843,Sceloporus_ochoterenae:27.2380440851):2.4487195809999998,Sceloporus_merriami:29.686756372):4.6989370572):0.6924380869,Urosaurus_ornatus:35.078136643):1.8006630453999999):8.484495403,Cophosaurus_texanus:45.363299229000006):36.93327189):67.440483,((Calotes_versicolor:77.95786316217999,(((Phrynocephalus_theobaldi:4.653057928,Phrynocephalus_vlangalii:4.653057067000001):10.408992162,(Phrynocephalus_helioscopus:13.845121630300001,Phrynocephalus_przewalskii:13.845121634):1.216929317):24.956705163,Stellagama_stellio:40.018756634):37.93910903):18.238119,(Intellagama_lesueurii:33.893027031,Amphibolurus_muricatus:33.893027741):62.30295869):53.541079):7.201635,(((Elgaria_multicarinata:15.83383976,Elgaria_coerulea:15.833839759):11.19549625,Barisia_imbricata:27.029335120999995):57.517704099999996,Xenosaurus_platyceps:84.54703025004301):72.391653):3.715895,((((Crotalus_lepidus:4.786690053,Crotalus_triseriatus:4.7866897898000005):28.419895259413998,((Vipera_aspis:5.302134736,Vipera_latastei:5.302135456):6.881006949,Vipera_ammodytes:12.183144920099998):21.023445352):32.955095,((((((Zamenis_longissimus:14.138467976000001,Coronella_austriaca:14.138467975000001):1.22826252,Elaphe_quadrivirgata:15.3667303511):13.9497476225,Hierophis_viridiflavus:29.316477450899995):18.784247,Oxyrhopus_trigeminus:48.100711983400004):5.800287,(((Natrix_tessellata:11.30200085,Natrix_natrix:11.30200085):7.853101839,Natrix_maura:19.15510269):10.70506924,(((Thamnophis_melanogaster:6.978700223300001,Thamnophis_scalaris:6.9787009896):4.120256546,(Thamnophis_elegans:5.3855981178,Thamnophis_eques:5.3855973509999995):5.7133609523):1.825517359,Thamnophis_sirtalis:12.92447285):16.9356965248):24.040833841):5.714143,Pseudechis_porphyriacus:59.61514592095):6.546532):16.548555999999998,Boa_constrictor:82.710241614):77.94435200000001):10.051394,((((Psammodromus_algirus:26.2226739,Psammodromus_hispanicus:26.222667928):13.4377797,(Gallotia_atlantica:15.67553179,Gallotia_galloti:15.675533978):23.984917824):42.10577241,((((((Podarcis_liolepis:14.76495646,(Podarcis_vaucheri:8.541118829,Podarcis_hispanicus:8.541118829):6.223840052):2.139580655,(Podarcis_guadarramae:12.61012346,Podarcis_muralis:12.61012346):4.294414263099999):1.522980999,(Podarcis_erhardii:17.5473805786,Podarcis_tiliguerta:17.54738017):0.8801387485):1.205859106,Podarcis_virescens:19.63337742):29.75071476,((Scelarcis_perspicillata:38.777505219999995,Zootoca_vivipara:38.777497152):7.814366065,(((((Takydromus_sexlineatus:34.680802994000004,(Takydromus_wolteri:15.588676051,Takydromus_septentrionalis:15.588673428000002):19.092124721):4.80686872,Apathya_cappadocica:39.48766566):1.504920145,Phoenicolacerta_laevis:40.992580761):0.5728998041,(((Iberolacerta_monticola:6.029772799,Iberolacerta_cyreni:6.029772799):29.215506297,((Darevskia_parvula:19.229683217999998,(Darevskia_valentini:3.214415074,Darevskia_rudis:3.2144151144):16.015269556):1.699693308,((Darevskia_derjugini:6.205677287,Darevskia_clarkorum:6.205676883200001):8.247693773,Darevskia_bithynica:14.453369645999999):6.476007891):14.315902164):3.829800274,(Anatololacerta_danfordi:37.136120159,Algyroides_marchi:37.136122179):1.938958203):2.490406845):0.2337243652,((Lacerta_viridis:6.742923972,Lacerta_bilineata:6.742923972):16.44937421,(Lacerta_agilis:21.658155803,Lacerta_schreiberi:21.6581465287):1.534140761):18.606911384):4.792658084):2.792226948):18.09995145,((Ophisops_elegans:58.58530504753,Acanthodactylus_erythrurus:58.5853010409):1.936821704,(Eremias_multiocellata:22.0644048511,Eremias_argus:22.064405452):38.4577233511):6.9619247166):14.28216521):80.712552,Aspidoscelis_costata:162.4787726968):8.227218):1.445546,(((((Ablepharus_kitaibelii:7.4544098355,Ablepharus_bivittatus:7.4544098353):30.67462742,((Lampropholis_guichenoti:16.433129632,Lampropholis_coggeri:16.433130721):1.6531217,(Niveoscincus_ocellatus:8.513892263,Niveoscincus_metallicus:8.5138930236):9.572360157699999):20.0427859991):16.53982,Trachylepis_striata:54.668858819899995):12.990304,(Saiphos_equalis:32.409125653,Eulamprus_tympanum:32.4091269863):35.250029412368):11.674013,Plestiodon_chinensis:79.3331790418):92.81836799999999):5.84183,(((Tarentola_boettgeri:60.311098988,Homonota_darwinii:60.311097733000004):21.338932103999998,Quedenfeldtia_trachyblepharus:81.650039924):18.356488,Woodworthia_maculatus:100.006506386):77.986835);
	TREE tree_9648 = (((((((((Sauromalus_ater:72.0087326498,((((Liolaemus_irregularis:11.65815669759,Liolaemus_boulengeri:11.6581568746):2.4097490925,Liolaemus_aparicioi:14.0679057148):5.989583487,Liolaemus_lineomaculatus:20.057487429):3.044993031,(Liolaemus_bibronii:11.608498448199999,Liolaemus_pictus:11.6085009784):11.4939825186):48.906247987):2.460525,((Anolis_heterodermus:50.3268926144,Anolis_roquet:50.3268860757):13.43051553,(Anolis_tolimensis:48.98014346750001,((Anolis_cristatellus:24.561208979000003,Anolis_gundlachi:24.561208678):21.513432043999998,Anolis_cybotes:46.074645185099996):2.905497722):14.777262266000001):10.711845042):0.744492,((((Sceloporus_variabilis:34.691219243899994,(Sceloporus_merriami:27.805805,((Sceloporus_graciosus:21.731099884,(((Sceloporus_aeneus:5.265177081,Sceloporus_bicanthalis:5.265177081):3.755333639,Sceloporus_scalaris:9.020512603):10.01019188,((((Sceloporus_occidentalis:10.97263496,Sceloporus_undulatus:10.972634204999999):0.7657348374,Sceloporus_virgatus:11.7383713035):5.321345882999999,Sceloporus_spinosus:17.059715868):1.498401827,((Sceloporus_minor:16.7792217969,(Sceloporus_jarrovii:9.769654095,Sceloporus_torquatus:9.769652212):7.0095680783):0.3191988203,Sceloporus_grammicus:17.098420237):1.4596982078):0.4725854724):2.70039879):4.979508678,Sceloporus_ochoterenae:26.710610631):1.0951949308):6.8854131157):0.5674187185,Urosaurus_ornatus:35.258636083):1.8967988338000001,Uta_stansburiana:37.155435477):5.048918519,Cophosaurus_texanus:42.204353251):33.00939528):72.219462,((Calotes_versicolor:89.99110884499999,(Stellagama_stellio:41.62075833400001,((Phrynocephalus_vlangalii:5.412228506,Phrynocephalus_theobaldi:5.41222942):9.903472650000001,(Phrynocephalus_przewalskii:12.785273611000001,Phrynocephalus_helioscopus:12.785273976):2.5304277273999998):26.305057358):48.37035763):13.595284,(Intellagama_lesueurii:38.37650067,Amphibolurus_muricatus:38.376493163):65.20991132900001):43.846804000000006):6.360134,(((Elgaria_coerulea:11.00736555,Elgaria_multicarinata:11.007366205):15.02302963,Barisia_imbricata:26.0303945331):66.19360029,Xenosaurus_platyceps:92.223999707):61.569358):4.891535,((((Crotalus_lepidus:5.331742275,Crotalus_triseriatus:5.331742276):26.24001815205,((Vipera_aspis:3.263922307,Vipera_latastei:3.2639224449000004):6.7393374485,Vipera_ammodytes:10.003259894):21.5684971692):31.786725,((((((Zamenis_longissimus:13.340065463399998,Coronella_austriaca:13.340065315):0.6662971333,Elaphe_quadrivirgata:14.006362446399999):13.9977440547,Hierophis_viridiflavus:28.0041090115):18.874525,Oxyrhopus_trigeminus:46.878647838099994):3.876739,((((Thamnophis_eques:6.9150082710000005,Thamnophis_elegans:6.9150095675):3.3511248271,(Thamnophis_melanogaster:7.4525448222,Thamnophis_scalaris:7.4525446923):2.8135893139999997):1.536385611,Thamnophis_sirtalis:11.802518969000001):16.8490846045,((Natrix_tessellata:8.820541884,Natrix_natrix:8.820541884):8.75645648,Natrix_maura:17.57699836):11.074605159599999):22.103771127):5.080239,Pseudechis_porphyriacus:55.835613693):7.52287):21.376683000000003,Boa_constrictor:84.735163996):73.949714):9.530507,((((Psammodromus_algirus:27.55746451,Psammodromus_hispanicus:27.557458212):18.92472589,(Gallotia_atlantica:20.156123217,Gallotia_galloti:20.156123006999998):26.326054591000002):44.5927776,((((Zootoca_vivipara:49.48133358,Scelarcis_perspicillata:49.48132839):9.833836167,(((((Takydromus_sexlineatus:40.536032066,(Takydromus_septentrionalis:21.22203547726,Takydromus_wolteri:21.222033462):19.313991616):10.63622331,Apathya_cappadocica:51.172255390000004):3.634786763,Phoenicolacerta_laevis:54.807047317):1.617409679,(((Iberolacerta_cyreni:3.591560319,Iberolacerta_monticola:3.591560319):39.578766762,((Darevskia_parvula:14.905403369,(Darevskia_rudis:1.881126701,Darevskia_valentini:1.881126701):13.024275374):7.288059216,((Darevskia_derjugini:9.707352946,Darevskia_clarkorum:9.707353980999999):4.129102359,Darevskia_bithynica:13.836454010299999):8.357005727):20.976867085000002):11.9916957,(Anatololacerta_danfordi:51.588702301,Algyroides_marchi:51.588699719):3.573325659):1.262422308):0.7806108855,((Lacerta_bilineata:13.59130187,Lacerta_viridis:13.59130187):20.03831522,(Lacerta_agilis:31.92561839,Lacerta_schreiberi:31.925619694):1.703995069):23.575440704):2.1101031512999997):3.988538131,(((Podarcis_liolepis:14.93299863,((Podarcis_vaucheri:8.56787562,Podarcis_hispanicus:8.56787562):3.4614402591999998,Podarcis_guadarramae:12.029315361999998):2.90368197):4.90515458,Podarcis_muralis:19.838153208999998):5.002903847,((Podarcis_tiliguerta:20.44853554,Podarcis_virescens:20.448535285):2.630860816,Podarcis_erhardii:23.079396877999997):1.761659917):38.4626412397):26.58598409,((Ophisops_elegans:75.22503994,Acanthodactylus_erythrurus:75.22505054700001):4.909344463,(Eremias_multiocellata:31.52127451,Eremias_argus:31.521272699999994):48.613115577):9.755302391299999):1.185258436):63.697641,Aspidoscelis_costata:154.77260477573):13.442785):11.081256,(((((Ablepharus_kitaibelii:17.1313915393,Ablepharus_bivittatus:17.1313911575):35.244974769,((Lampropholis_coggeri:21.697375789,Lampropholis_guichenoti:21.697381831):3.234207728,(Niveoscincus_ocellatus:14.4019927363,Niveoscincus_metallicus:14.401993031):10.5295907844):27.44478770165):17.261899,Trachylepis_striata:69.638273915):15.497325,(Eulamprus_tympanum:41.87212383669999,Saiphos_equalis:41.87212333720001):43.263476845414):2.502685,Plestiodon_chinensis:87.638292906):91.658363):9.692864,(((Tarentola_boettgeri:64.160275676,Homonota_darwinii:64.160282623):14.633197504,Quedenfeldtia_trachyblepharus:78.793468144):19.292448,Woodworthia_maculatus:98.08592780699999):90.903581);
	TREE tree_9793 = ((((((((((((Liolaemus_irregularis:10.006657494599999,Liolaemus_boulengeri:10.006657550899998):6.459682868,Liolaemus_lineomaculatus:16.466338346999997):5.76792333,(Liolaemus_aparicioi:12.71825116889,(Liolaemus_bibronii:9.5582491796,Liolaemus_pictus:9.558247499):3.1600029968000003):9.516012299):43.14916752,Sauromalus_ater:65.3834351942):3.283125,((Anolis_roquet:42.4096712285,Anolis_heterodermus:42.409671804999995):10.43262078,(Anolis_tolimensis:41.448978679199996,((Anolis_cristatellus:21.095927368,Anolis_gundlachi:21.095927364):16.584100303,Anolis_cybotes:37.680023893):3.7689562969):11.393310381600001):15.824258319999998):4.775557,((Uta_stansburiana:36.893683068499996,((Sceloporus_variabilis:31.896912165,(Sceloporus_merriami:27.22541142,((Sceloporus_graciosus:22.642198705999995,(((((Sceloporus_occidentalis:8.4575514251,Sceloporus_undulatus:8.457551063):0.5835252434,Sceloporus_virgatus:9.041075945):6.623756061,Sceloporus_spinosus:15.664832007000001):1.823243815,(((Sceloporus_jarrovii:9.076856751,Sceloporus_torquatus:9.076856751000001):5.607964995000001,Sceloporus_minor:14.684824642199999):0.367074608,Sceloporus_grammicus:15.0518961741):2.436180372):0.4599306937,((Sceloporus_aeneus:6.766931744,Sceloporus_bicanthalis:6.766931744):4.300611999,Sceloporus_scalaris:11.067544466):6.880464039):4.694191826):2.971554283,Sceloporus_ochoterenae:25.613754977):1.611650477):4.6715087015000005):1.677904571,Urosaurus_ornatus:33.574821433):3.3188661502):4.132825141,Cophosaurus_texanus:41.0265092981):32.41560157):76.445634,(((((Phrynocephalus_theobaldi:4.320185624,Phrynocephalus_vlangalii:4.320183978999999):9.294307059900001,(Phrynocephalus_przewalskii:11.246741012000001,Phrynocephalus_helioscopus:11.246739367):2.3677529873000003):26.566144104000003,Stellagama_stellio:40.18063087):37.48882889,Calotes_versicolor:77.6694614761):13.834589,(Intellagama_lesueurii:37.21401395,Amphibolurus_muricatus:37.21401907):54.290015536):58.383701):8.80548,(((Elgaria_coerulea:21.62337936,Elgaria_multicarinata:21.623379754):21.46779478,Barisia_imbricata:43.0911721526):63.37189168,Xenosaurus_platyceps:106.46305382199999):52.230156):4.741088,((((Crotalus_lepidus:5.693020604,Crotalus_triseriatus:5.693020604):44.855644463199994,((Vipera_aspis:7.9139918547,Vipera_latastei:7.913991612999999):8.025884002,Vipera_ammodytes:15.939874404000001):34.6087758704):12.125731,((((((Zamenis_longissimus:10.1579298377,Coronella_austriaca:10.157929736):0.6339586507,Elaphe_quadrivirgata:10.791888590899998):19.30986952985,Hierophis_viridiflavus:30.1017522151):22.692752000000002,Oxyrhopus_trigeminus:52.7945013828):2.445066,(((Natrix_tessellata:11.73794874,Natrix_natrix:11.73794874):4.240209392,Natrix_maura:15.97815554):15.88851684,(((Thamnophis_eques:6.72578453,Thamnophis_elegans:6.7257832335000005):3.1857678927,(Thamnophis_melanogaster:6.1751119608,Thamnophis_scalaris:6.175112220100001):3.736439425):1.838940443,Thamnophis_sirtalis:11.75049183):20.1161800247):23.3728966618):4.506817,Pseudechis_porphyriacus:59.7463858133):2.928006):20.892427999999995,Boa_constrictor:83.56682379):79.86748800000001):1.85183,((((((((Podarcis_muralis:12.69050387,Podarcis_virescens:12.690503424000001):6.350861036,(Podarcis_liolepis:13.62842252,(Podarcis_vaucheri:9.809760223,Podarcis_hispanicus:9.809760223):3.8186629588):5.412942387):3.008984645,(Podarcis_erhardii:21.4635336529,Podarcis_tiliguerta:21.463534104000004):0.5868158911):0.2686818823,Podarcis_guadarramae:22.319032093):35.91180427,((Zootoca_vivipara:44.033476352,Scelarcis_perspicillata:44.03347635):8.172906832,(((((Takydromus_sexlineatus:35.303517676,(Takydromus_wolteri:16.725407647,Takydromus_septentrionalis:16.725407648):18.578107593000002):10.36551262,Apathya_cappadocica:45.669028080000004):2.751742049,Phoenicolacerta_laevis:48.420763483):0.3608361422,(((Iberolacerta_cyreni:2.173196896,Iberolacerta_monticola:2.173196896):38.568693389,(((Darevskia_parvula:18.28400635,Darevskia_bithynica:18.28400635):3.55183799,(Darevskia_rudis:2.378547699,Darevskia_valentini:2.378547699):19.457297089599997):2.914329517,(Darevskia_derjugini:8.4787343,Darevskia_clarkorum:8.478734744):16.271437344):15.991718424):5.122668287,(Anatololacerta_danfordi:44.432541976,Algyroides_marchi:44.43254419499999):1.43201416):2.917045923):0.2906384305,((Lacerta_agilis:24.775967532000003,Lacerta_schreiberi:24.7759659786):2.336734994,(Lacerta_viridis:10.86051951,Lacerta_bilineata:10.86051951):16.25218523):21.959539521):3.134140473):6.024459838):23.69877372,((Ophisops_elegans:65.78367294,Acanthodactylus_erythrurus:65.783670733):4.471098807,(Eremias_argus:22.3995288689,Eremias_multiocellata:22.399527316):47.855234018000004):11.674843434):6.071045393,((Psammodromus_hispanicus:31.232405851000003,Psammodromus_algirus:31.23240586):6.241727837,(Gallotia_atlantica:15.51507536,Gallotia_galloti:15.515073344000001):21.959060350999998):50.52653529):66.917625,Aspidoscelis_costata:154.91828813169002):10.367848):8.904663,((((((Lampropholis_coggeri:17.251341009,Lampropholis_guichenoti:17.2513464649):0.75488772,(Niveoscincus_ocellatus:10.51080911149,Niveoscincus_metallicus:10.510809335):7.4954197295):22.9045979195,(Ablepharus_kitaibelii:8.20688937259,Ablepharus_bivittatus:8.206892183):32.70393988):8.593449,Trachylepis_striata:49.50427903789999):23.996558,(Eulamprus_tympanum:35.44320825321,Saiphos_equalis:35.443211402399996):38.057628046450006):10.053308,Plestiodon_chinensis:83.554138731):90.63665800000001):4.182028,(((Tarentola_boettgeri:72.33251271099999,Homonota_darwinii:72.33252124559999):18.359026657,Quedenfeldtia_trachyblepharus:90.691544488):9.590717,Woodworthia_maculatus:100.282280194):78.090558);
	TREE tree_5365 = (((((((((Sauromalus_ater:81.7794746706,((Liolaemus_lineomaculatus:20.868073636,(Liolaemus_irregularis:13.3977004307,Liolaemus_boulengeri:13.3977005534):7.4703743031):7.420484198,(Liolaemus_aparicioi:19.2498372418,(Liolaemus_bibronii:12.885703518,Liolaemus_pictus:12.885703702):6.364136107):9.038718637):53.490905894):4.273064,((Anolis_heterodermus:53.795380291099995,Anolis_roquet:53.7953765411):13.38294874,(Anolis_tolimensis:53.8245090736,((Anolis_gundlachi:29.459750209,Anolis_cristatellus:29.459750891000002):21.157979427,Anolis_cybotes:50.6177269108):3.206778957):13.353818389):18.874202097999998):5.088328,(((((Sceloporus_merriami:39.39610366,(((((Sceloporus_spinosus:19.711541470999997,(Sceloporus_virgatus:13.97662127,(Sceloporus_occidentalis:13.158239696999999,Sceloporus_undulatus:13.158241813):0.8183825175):5.734919726999999):2.582021434,((Sceloporus_minor:19.9129951799,(Sceloporus_jarrovii:12.99858342,Sceloporus_torquatus:12.998583417):6.914413638899999):0.4110505815,Sceloporus_grammicus:20.3240478792):1.9695164380999999):0.9196376007,((Sceloporus_bicanthalis:8.969781997,Sceloporus_aeneus:8.969781997):2.102251272,Sceloporus_scalaris:11.072031622999999):12.14116935):6.0904558576,Sceloporus_graciosus:29.303649776):5.889694853,Sceloporus_ochoterenae:35.193354747):4.202744681):6.0570764587,Sceloporus_variabilis:45.453171884):0.8560368889,Urosaurus_ornatus:46.309210182):2.1250933716000002,Uta_stansburiana:48.434316726):3.998708965,Cophosaurus_texanus:52.433015342999994):38.70784307):58.440997,((Calotes_versicolor:90.6825095407,(((Phrynocephalus_vlangalii:4.0426338496,Phrynocephalus_theobaldi:4.0426334725):14.3381760361,(Phrynocephalus_helioscopus:15.218490487,Phrynocephalus_przewalskii:15.218490485):3.1623192099999997):24.55507353,Stellagama_stellio:42.935884729):47.7466278):5.705242,(Intellagama_lesueurii:35.86024044,Amphibolurus_muricatus:35.860229722):60.527520561):53.194115):4.062399,(((Elgaria_multicarinata:15.538469406,Elgaria_coerulea:15.538468906):14.51331161,Barisia_imbricata:30.051782517699998):70.989857156,Xenosaurus_platyceps:101.041624226):52.602617):1.339213,((((Crotalus_lepidus:5.312158316,Crotalus_triseriatus:5.312159146):39.47168094826,((Vipera_aspis:6.747704145,Vipera_latastei:6.747706217):10.143755861,Vipera_ammodytes:16.891460004000002):27.8923756305):24.956145,((((((Zamenis_longissimus:12.411879609,Coronella_austriaca:12.411878155):1.027748791,Elaphe_quadrivirgata:13.4396282675):16.6812617685,Hierophis_viridiflavus:30.120888241200003):21.247124,Oxyrhopus_trigeminus:51.3680132045):3.725266,(((Natrix_tessellata:10.82702727,Natrix_natrix:10.82702727):4.729831988,Natrix_maura:15.55685926):14.83311445,(((Thamnophis_melanogaster:5.1842566335,Thamnophis_scalaris:5.184255863800001):5.375090994,(Thamnophis_eques:7.2223442900000006,Thamnophis_elegans:7.222342236):3.3370041085):2.405536428,Thamnophis_sirtalis:12.964883802):17.4250914522):24.7032977925):4.613829,Pseudechis_porphyriacus:59.7071029117):10.032873):21.523004000000004,Boa_constrictor:91.26299):63.720486):4.18132,((((Psammodromus_algirus:30.29057669,Psammodromus_hispanicus:30.290582279999995):5.673333459,(Gallotia_atlantica:16.97104338,Gallotia_galloti:16.971045245):18.992870497):42.8087618,((((Scelarcis_perspicillata:48.15979703,Zootoca_vivipara:48.159799149):1.902030679,((((((Takydromus_septentrionalis:18.5367556749,Takydromus_wolteri:18.536754406):17.72756372,Takydromus_sexlineatus:36.264320665):6.893490681,Apathya_cappadocica:43.15780289):1.317644999,Phoenicolacerta_laevis:44.475446614):1.610180604,(((Iberolacerta_monticola:3.943950798,Iberolacerta_cyreni:3.943950798):37.168210826,((Darevskia_parvula:18.41125347,(Darevskia_valentini:0.5250389654,Darevskia_rudis:0.5250390077):17.886214501):2.7395188,((Darevskia_derjugini:8.381935264,Darevskia_clarkorum:8.381935053):7.355301085000001,Darevskia_bithynica:15.737236349):5.413536133):19.961389356):0.6965913203,(Anatololacerta_danfordi:38.234122329,Algyroides_marchi:38.2341274057):3.574625541):4.276880831):1.612818898,((Lacerta_schreiberi:19.332694197,Lacerta_agilis:19.332694199000002):5.932616152,(Lacerta_bilineata:6.885066409,Lacerta_viridis:6.885066409):18.380243944):22.43314359):2.3633752524):6.73446774,((Podarcis_tiliguerta:17.9043315536,(Podarcis_guadarramae:13.993515593000001,Podarcis_erhardii:13.993517704999999):3.910812155):1.428249943,(((Podarcis_liolepis:10.9261966,Podarcis_virescens:10.9261966):3.225796385,(Podarcis_vaucheri:6.129964881,Podarcis_hispanicus:6.129964881):8.0220291632):2.971082676,Podarcis_muralis:17.123075876999998):2.209504354):37.463713748):20.3067084,((Ophisops_elegans:64.219769284,Acanthodactylus_erythrurus:64.219769288):2.426915707,(Eremias_argus:24.121474334000002,Eremias_multiocellata:24.121472213):42.525212782000004):10.456316108):1.66967121):77.915741,Aspidoscelis_costata:156.688405448):2.476371):13.371576,(((((Ablepharus_bivittatus:10.10036793,Ablepharus_kitaibelii:10.100371146):36.034729687500004,((Lampropholis_coggeri:19.016281992,Lampropholis_guichenoti:19.0162816076):1.864831639,(Niveoscincus_ocellatus:10.6212302,Niveoscincus_metallicus:10.6212302):10.2598827845):25.2539845958):17.191296,Trachylepis_striata:63.3263952633):22.078017,(Eulamprus_tympanum:38.0200314458,Saiphos_equalis:38.0200338053):47.384378180527):3.312382,Plestiodon_chinensis:88.7168017729):83.819564):19.986258,(((Tarentola_boettgeri:83.788042733,Homonota_darwinii:83.78804144829999):9.987942623,Quedenfeldtia_trachyblepharus:93.77598567499999):5.447092,Woodworthia_maculatus:99.223090245):93.299538);
	TREE tree_8778 = (((((((((Sauromalus_ater:66.8439786416,(((Liolaemus_irregularis:10.5603170214,Liolaemus_boulengeri:10.560317202699999):5.6030242908000005,Liolaemus_lineomaculatus:16.1633414957):4.871731411,(Liolaemus_bibronii:8.91100243639,(Liolaemus_pictus:6.056489428199999,Liolaemus_aparicioi:6.056491262):2.8545144789999997):12.124067423):45.80890976):2.243108,((Anolis_heterodermus:34.3588161869,Anolis_roquet:34.3588170762):10.325053859999999,(Anolis_tolimensis:36.52395455874999,((Anolis_cristatellus:19.6461666356,Anolis_gundlachi:19.646166632):15.587401471,Anolis_cybotes:35.2335696662):1.29038458):8.1599166904):24.40320527):10.875471,((Uta_stansburiana:38.9059280977,((Sceloporus_variabilis:35.305125478,(Sceloporus_merriami:30.33125256,((((((Sceloporus_virgatus:11.76298725,(Sceloporus_undulatus:10.859255250699999,Sceloporus_occidentalis:10.859255040999999):0.9037324187):6.559146044,Sceloporus_spinosus:18.322137267000002):1.007482037,((Sceloporus_minor:15.975284528299998,(Sceloporus_jarrovii:11.04149515,Sceloporus_torquatus:11.041497245):4.9337889574):1.089226397,Sceloporus_grammicus:17.0645121807):2.2651064961):1.112033569,((Sceloporus_aeneus:7.435674045,Sceloporus_bicanthalis:7.435674045000001):3.720897258,Sceloporus_scalaris:11.156571303):9.285080942):4.982238539,Sceloporus_graciosus:25.423889319999997):2.979751486,Sceloporus_ochoterenae:28.403640801):1.9276071556):4.9738739645):1.028669699,Urosaurus_ornatus:36.333791208):2.5721331252):4.741788501,Cophosaurus_texanus:43.647714506999996):36.31484252):62.961853,((Calotes_versicolor:78.4112958687,(((Phrynocephalus_theobaldi:3.914495995,Phrynocephalus_vlangalii:3.9144966190999995):10.3168923842,(Phrynocephalus_helioscopus:10.8880482117,Phrynocephalus_przewalskii:10.888048523999998):3.3433401674):23.3155658781,Stellagama_stellio:37.546960186):40.864335600000004):14.5831,(Intellagama_lesueurii:28.81240518,Amphibolurus_muricatus:28.812403719):64.18199115):49.93001099999999):13.591936,(((Elgaria_coerulea:10.05927337,Elgaria_multicarinata:10.0592729213):16.9636785867,Barisia_imbricata:27.0229507249):71.848197039,Xenosaurus_platyceps:98.871129376):57.64519):1.232354,((((Crotalus_lepidus:8.643823268,Crotalus_triseriatus:8.643823268):44.03047735951,(Vipera_ammodytes:16.171191312,(Vipera_latastei:5.700970159,Vipera_aspis:5.7009692041):10.470223779):36.503121521500006):17.243108,((((((Zamenis_longissimus:9.418515787,Coronella_austriaca:9.4185160778):0.454806131,Elaphe_quadrivirgata:9.8733224023):20.8885186603,Hierophis_viridiflavus:30.761833286):18.286188,Oxyrhopus_trigeminus:49.04802168296):1.549982,(((Natrix_tessellata:10.63741394,Natrix_natrix:10.63741394):4.573124836,Natrix_maura:15.21053878):11.76791019,(((Thamnophis_eques:6.090880837,Thamnophis_elegans:6.0908815219):2.6774667545,(Thamnophis_melanogaster:5.0924120625,Thamnophis_scalaris:5.0924109182):3.675935986):1.987405489,Thamnophis_sirtalis:10.755753308000001):16.2226947406):23.619548628):11.918902,Pseudechis_porphyriacus:62.5169171914):7.400515):19.582925,Boa_constrictor:89.500344845):68.248347):3.779681,((((Psammodromus_hispanicus:31.530622304999998,Psammodromus_algirus:31.53062948):4.553794916,(Gallotia_atlantica:16.4282882,Gallotia_galloti:16.428288202):19.65612902):53.7341096,((((Zootoca_vivipara:49.768646797,Scelarcis_perspicillata:49.76864679):8.670874613,(((((Takydromus_sexlineatus:36.009392132,(Takydromus_wolteri:17.153153599,Takydromus_septentrionalis:17.153152357000003):18.856240766):12.72555018,Apathya_cappadocica:48.73494727):1.229017699,Phoenicolacerta_laevis:49.96396795):1.954730862,(((Iberolacerta_cyreni:4.338405037,Iberolacerta_monticola:4.338405037):45.316496545,((Darevskia_bithynica:20.947451469999997,(Darevskia_derjugini:8.703428968,Darevskia_clarkorum:8.703428471):12.244023740300001):1.987517766,(Darevskia_parvula:21.38948311,(Darevskia_rudis:1.612905417,Darevskia_valentini:1.612905417):19.776577938):1.545486375):26.7199326):0.8365790893,(Anatololacerta_danfordi:46.614742749,Algyroides_marchi:46.614747717):3.876733455):1.427212923):3.879685036,((Lacerta_agilis:23.782721355,Lacerta_schreiberi:23.7827247778):6.78141768,(Lacerta_viridis:8.956015282,Lacerta_bilineata:8.956015282):21.60812375):25.234238613000002):2.6411569349999997):6.355895518,((Podarcis_erhardii:23.273634900000005,(Podarcis_virescens:5.00816809,(Podarcis_guadarramae:2.444161225,Podarcis_tiliguerta:2.444161225):2.564007611):18.265466554):0.654585265,((Podarcis_liolepis:17.06754531,(Podarcis_vaucheri:10.64107768,Podarcis_hispanicus:10.64107768):6.4264649015):5.839001036,Podarcis_muralis:22.90654386):1.021676546):40.8672007403):22.60476949,((Ophisops_elegans:70.75149239000001,Acanthodactylus_erythrurus:70.7514909039):3.537820833,(Eremias_multiocellata:24.705354196000002,Eremias_argus:24.705353951):49.583958037):13.110886108):2.418323485):65.28496200000001,Aspidoscelis_costata:155.1034813185):6.424885):0.763978,(((((Ablepharus_kitaibelii:10.4303152,Ablepharus_bivittatus:10.430314783):32.1128455012,((Lampropholis_guichenoti:18.895773685,Lampropholis_coggeri:18.895773685):2.629162509,(Niveoscincus_metallicus:11.229093047,Niveoscincus_ocellatus:11.229094121400001):10.2958436921):21.018222321099998):12.141622,Trachylepis_striata:54.68477752799999):8.403856,(Eulamprus_tympanum:27.5438851966,Saiphos_equalis:27.5438872993):35.544738814800006):3.029948,Plestiodon_chinensis:66.11857405980001):96.173772):10.013197,(((Tarentola_boettgeri:71.15027405800001,Homonota_darwinii:71.150269069):23.955171149999998,Quedenfeldtia_trachyblepharus:95.10544639700001):2.889284,Woodworthia_maculatus:97.994742389):74.310818);
	TREE tree_6326 = (((((((((Sauromalus_ater:80.9733306779,((Liolaemus_lineomaculatus:19.260257232999997,((Liolaemus_irregularis:10.765790518100001,Liolaemus_boulengeri:10.7657906642):1.057728865,Liolaemus_aparicioi:11.8235182102):7.4367371667):6.013882525,(Liolaemus_bibronii:12.6801144308,Liolaemus_pictus:12.680114284499998):12.594023716):55.69918846):4.298346,((Anolis_heterodermus:48.475025313,Anolis_roquet:48.4750231399):12.04717338,(Anolis_tolimensis:49.02877917977,((Anolis_gundlachi:21.43665524,Anolis_cristatellus:21.436654931):23.417779398,Anolis_cybotes:44.854435881):4.174338944):11.493417646200001):24.749470741):2.49079,(((((Sceloporus_merriami:33.34012741,(((((((Sceloporus_occidentalis:11.09647997,Sceloporus_undulatus:11.096479307):1.436984927,Sceloporus_virgatus:12.53346577):6.951470389,Sceloporus_spinosus:19.484935942):1.470537868,((Sceloporus_minor:17.672468423399998,(Sceloporus_jarrovii:11.29258026,Sceloporus_torquatus:11.292578061):6.379886846500001):1.641858481,Sceloporus_grammicus:19.314324704):1.6411471237000002):0.02518202811,((Sceloporus_aeneus:5.757683722,Sceloporus_bicanthalis:5.757683722):3.734841502,Sceloporus_scalaris:9.492526544):11.48812879):4.139062181,Sceloporus_graciosus:25.11971861):4.450313995,Sceloporus_ochoterenae:29.570030189):3.770106449):6.9530885291999995,Sceloporus_variabilis:40.29322683639):0.2173020615,Urosaurus_ornatus:40.510528127):2.1764580365999997,Uta_stansburiana:42.6869874677):4.842573934,Cophosaurus_texanus:47.529556584):40.23290165):61.399338,((Calotes_versicolor:80.40541317789999,(Stellagama_stellio:41.614530684,((Phrynocephalus_theobaldi:5.079407093,Phrynocephalus_vlangalii:5.0794079814):10.629178296,(Phrynocephalus_helioscopus:13.009643204,Phrynocephalus_przewalskii:13.009642494200001):2.6989430729999997):25.905942986):38.79087821):13.573123,(Intellagama_lesueurii:42.53293834,Amphibolurus_muricatus:42.532940756):51.445587469):55.183263000000004):11.804719,(((Elgaria_coerulea:15.93999526,Elgaria_multicarinata:15.9399955004):20.81712549,Barisia_imbricata:36.7571231943):43.413042069,Xenosaurus_platyceps:80.17016557299999):80.79634399999999):5.860064,((((Crotalus_lepidus:6.092223719,Crotalus_triseriatus:6.092223359):38.99593396476,((Vipera_aspis:4.155035935,Vipera_latastei:4.1550345317):8.309324316,Vipera_ammodytes:12.464357844):32.623806544000004):13.50959,((((((Zamenis_longissimus:17.457085157,Coronella_austriaca:17.457086953):0.4563170525,Elaphe_quadrivirgata:17.9134040057):15.867839480019999,Hierophis_viridiflavus:33.781242481999996):14.693765999999998,Oxyrhopus_trigeminus:48.4750053002):2.558612,(((Natrix_tessellata:8.83611564,Natrix_natrix:8.83611564):3.798645136,Natrix_maura:12.6347587):11.78551558,(((Thamnophis_eques:5.3140667,Thamnophis_elegans:5.314067737):3.3218038707,(Thamnophis_scalaris:6.146758849399999,Thamnophis_melanogaster:6.146758847999999):2.4891125512):0.980980476,Thamnophis_sirtalis:9.61685001):14.803422192):26.613333486000002):3.523884,Pseudechis_porphyriacus:54.55749596179999):4.040253):25.885633000000002,Boa_constrictor:84.483392438):82.34319):5.973029,((((Psammodromus_algirus:37.77380987,Psammodromus_hispanicus:37.773821319):7.977506448,(Gallotia_atlantica:22.68563436,Gallotia_galloti:22.6856452404):23.065683866):28.83194041,((((Scelarcis_perspicillata:40.64538793,Zootoca_vivipara:40.645380311):7.774076063,((((((Takydromus_septentrionalis:18.4470495816,Takydromus_wolteri:18.447048436299998):14.531360673,Takydromus_sexlineatus:32.978398832):6.378583972,Apathya_cappadocica:39.35699423):3.270439036,Phoenicolacerta_laevis:42.627440877):1.173239341,(((Iberolacerta_monticola:2.400740544,Iberolacerta_cyreni:2.400740544):34.82106056,(((Darevskia_parvula:11.96092732,(Darevskia_valentini:1.761130548,Darevskia_rudis:1.7611305481):10.199798108):1.816067199,Darevskia_bithynica:13.77699528):2.868171005,(Darevskia_derjugini:5.151973987,Darevskia_clarkorum:5.1519726546):11.493191351):20.576636713):1.888209565,(Anatololacerta_danfordi:37.526604352,Algyroides_marchi:37.52660301):1.583408981):4.690659463):0.8604457814,((Lacerta_schreiberi:21.898541495,Lacerta_agilis:21.898541496):5.744407129,(Lacerta_viridis:7.159655621,Lacerta_bilineata:7.159655621):20.48328919):17.018168043):3.7583423750000002):1.303728664,(((Podarcis_liolepis:14.10434546,(Podarcis_vaucheri:8.869925287,Podarcis_hispanicus:8.869925287):5.234418081):2.774878689,Podarcis_muralis:16.879224153):2.332182274,(Podarcis_tiliguerta:16.381754596,((Podarcis_guadarramae:10.06638577,Podarcis_virescens:10.066386156):3.3889884803,Podarcis_erhardii:13.455374631999998):2.9263812909):2.82965183):30.511786804899998):18.31756016,((Ophisops_elegans:58.3052406634,Acanthodactylus_erythrurus:58.30524668849999):1.23911958,(Eremias_argus:21.025336754,Eremias_multiocellata:21.025336762):38.5190129439):8.49639321516):6.542506808):89.01974899999999,Aspidoscelis_costata:163.60301287360002):9.196591):2.101321,(((((Ablepharus_bivittatus:18.942906328,Ablepharus_kitaibelii:18.942907175):25.323791436999997,((Lampropholis_coggeri:20.499862231,Lampropholis_guichenoti:20.4998613018):0.6846506382,(Niveoscincus_ocellatus:10.931486408,Niveoscincus_metallicus:10.931486542):10.253024866999999):23.0821832133):10.174272,Trachylepis_striata:54.4409603622):8.586056,(Saiphos_equalis:32.892486428800005,Eulamprus_tympanum:32.8924858874):30.134532474927997):14.091817,Plestiodon_chinensis:77.1188273623):97.78207699999999):5.761164,(((Tarentola_boettgeri:68.0834155505,Homonota_darwinii:68.083413144):19.728868128000002,Quedenfeldtia_trachyblepharus:87.812285482):13.149553,Woodworthia_maculatus:100.961856471):79.700241);
	TREE tree_1170 = (((((((((Sauromalus_ater:67.6302706448,((Liolaemus_lineomaculatus:15.8954157228,(Liolaemus_irregularis:9.9504634461,Liolaemus_boulengeri:9.9504640517):5.944952843599999):4.437704722,((Liolaemus_pictus:9.264616473499999,Liolaemus_bibronii:9.2646147688):4.9833630011,Liolaemus_aparicioi:14.2479798523):6.085139456):47.297137922000005):6.469941,((Anolis_roquet:48.7357435403,Anolis_heterodermus:48.735743535):13.22505971,(Anolis_tolimensis:49.0686347125,((Anolis_gundlachi:26.758275100999995,Anolis_cristatellus:26.758274791700003):18.189442964999998,Anolis_cybotes:44.94771754):4.120914702):12.892172337):12.139401465):6.018646,((Uta_stansburiana:40.8490752719,((Sceloporus_variabilis:39.2189670594,(Sceloporus_merriami:31.25279998,((Sceloporus_graciosus:24.436973869,(((Sceloporus_aeneus:6.610145083,Sceloporus_bicanthalis:6.610145083):5.159873887,Sceloporus_scalaris:11.770018969999999):9.918264366,((Sceloporus_spinosus:18.436929323,((Sceloporus_occidentalis:9.458749456,Sceloporus_undulatus:9.458748841):2.417003921,Sceloporus_virgatus:11.87575338):6.561175536):2.299895971,((Sceloporus_minor:17.89941198694,(Sceloporus_jarrovii:10.445291938599999,Sceloporus_torquatus:10.445291119):7.454120949949999):1.217464747,Sceloporus_grammicus:19.116878289):1.6199484374000002):0.9514586566):2.7486882784):3.75864354,Sceloporus_ochoterenae:28.19561782):3.0571897446):7.966160525):0.2319231609,Urosaurus_ornatus:39.450891867):1.3981840158):4.282422759,Cophosaurus_texanus:45.131497405999994):34.98736234):61.710088,((Calotes_versicolor:80.76402935639999,(((Phrynocephalus_przewalskii:11.939530721899999,Phrynocephalus_helioscopus:11.939531918):2.2994543865,(Phrynocephalus_vlangalii:4.376872705,Phrynocephalus_theobaldi:4.376872405):9.862113898):25.816109246299998,Stellagama_stellio:40.055099886):40.70894253):11.940907,(Intellagama_lesueurii:34.74241808,Amphibolurus_muricatus:34.742429231):57.962522543999995):49.123986):6.459293,(((Elgaria_coerulea:6.400081246999999,Elgaria_multicarinata:6.4000815263):10.51479844,Barisia_imbricata:16.914879488580002):71.23101848,Xenosaurus_platyceps:88.145878288894):60.14234400000001):2.585507,((((Crotalus_lepidus:6.101186945,Crotalus_triseriatus:6.101186944):22.828654842519995,((Vipera_aspis:5.84337509,Vipera_latastei:5.843376580999999):6.4591177599,Vipera_ammodytes:12.302494192000001):16.6273336991):31.600245,((((((Zamenis_longissimus:16.442300782,Coronella_austriaca:16.44230246):1.666063429,Elaphe_quadrivirgata:18.108365384):16.6364280361,Hierophis_viridiflavus:34.744798390199996):14.242953,Oxyrhopus_trigeminus:48.987752032299994):1.00994,(((Natrix_tessellata:10.82538436,Natrix_natrix:10.82538436):8.357409774,Natrix_maura:19.18279413):8.869016811,(((Thamnophis_melanogaster:7.0871314803,Thamnophis_scalaris:7.087130714200001):4.1451616510000004,(Thamnophis_elegans:4.7206240825,Thamnophis_eques:4.720625947):6.51166744):1.240473543,Thamnophis_sirtalis:12.472765909):15.5790450319):21.945880954000003):3.599935,Pseudechis_porphyriacus:53.59763452257):6.932447):22.505973,Boa_constrictor:83.036051635):67.837693):4.572355,((((Psammodromus_algirus:24.10341635,Psammodromus_hispanicus:24.103414125999997):9.711447472,(Gallotia_atlantica:12.27835346,Gallotia_galloti:12.278353459000002):21.536508136):32.64126618,((((Zootoca_vivipara:35.402587852,Scelarcis_perspicillata:35.40258093):4.066066003,(((((Takydromus_sexlineatus:29.059941544,(Takydromus_septentrionalis:13.076278576,Takydromus_wolteri:13.076276845):15.983674220000001):5.290301097,Apathya_cappadocica:34.350253030000005):0.7429117481,Phoenicolacerta_laevis:35.093164262):0.9049974268,(((Iberolacerta_cyreni:2.361102466,Iberolacerta_monticola:2.361102466):30.353155527,((Darevskia_parvula:12.60264326,(Darevskia_valentini:1.811137232,Darevskia_rudis:1.811137232):10.791504301):3.015661104,((Darevskia_derjugini:6.230902653,Darevskia_clarkorum:6.2309026541):6.164847213,Darevskia_bithynica:12.395753155200001):3.222552599):17.0959557049):2.472538025,(Anatololacerta_danfordi:34.951632214,Algyroides_marchi:34.951640874):0.2351643226):0.8113641053):1.289774386,((Lacerta_agilis:17.973852448,Lacerta_schreiberi:17.973852454):0.8517269334,(Lacerta_viridis:5.379489701,Lacerta_bilineata:5.379489701):13.44609072):18.462355994):2.1807196923):7.15940019,(((Podarcis_guadarramae:12.434092243,Podarcis_erhardii:12.4340901659):1.190926626,Podarcis_tiliguerta:13.6250171356):1.764329139,((Podarcis_liolepis:10.00199442,(Podarcis_vaucheri:5.055777718,Podarcis_hispanicus:5.055777718):4.9462170437):3.69724911,(Podarcis_muralis:2.706092113,Podarcis_virescens:2.706092113):10.993153144):1.690102578):31.238708978600002):19.02449621,((Ophisops_elegans:49.253442660999994,Acanthodactylus_erythrurus:49.253434349):3.512741138,(Eremias_argus:17.747936724,Eremias_multiocellata:17.747934992):35.018238769):12.8863740779):0.8035693539):77.969741,Aspidoscelis_costata:144.42587183199998):11.02023):0.440988,(((((Ablepharus_kitaibelii:7.619416168000001,Ablepharus_bivittatus:7.61941557):32.7222174463,((Lampropholis_coggeri:17.0950273535,Lampropholis_guichenoti:17.0950291607):0.6320958319,(Niveoscincus_ocellatus:7.1012339021,Niveoscincus_metallicus:7.101233263):10.625889070500001):22.6145078154):14.341077,Trachylepis_striata:54.6827096017):12.892441,(Saiphos_equalis:31.847770461600003,Eulamprus_tympanum:31.8477702723):35.727375534154):6.97425,Plestiodon_chinensis:74.54939526390001):81.337685):11.699328,(((Tarentola_boettgeri:61.609336316,Homonota_darwinii:61.6093374036):22.884621789999997,Quedenfeldtia_trachyblepharus:84.493949718):12.577182,Woodworthia_maculatus:97.07112556999999):70.515274);
	TREE tree_6936 = (((((((((((Liolaemus_lineomaculatus:15.520674217100002,(Liolaemus_irregularis:9.403576372789999,Liolaemus_boulengeri:9.4035766974):6.117098733):5.394097006,(Liolaemus_aparicioi:18.0510655282,(Liolaemus_pictus:10.2698947476,Liolaemus_bibronii:10.2698946256):7.78117114421):2.86370525):42.997659351,Sauromalus_ater:63.912435339599995):7.738767,((Anolis_heterodermus:40.62843150969999,Anolis_roquet:40.6284324902):12.65452834,(Anolis_tolimensis:42.681628212499994,((Anolis_cristatellus:20.195458109,Anolis_gundlachi:20.195456385):18.258422956,Anolis_cybotes:38.453878614000004):4.227749456):10.6013303077):18.368234328):1.765574,((Uta_stansburiana:37.739067864999996,((Sceloporus_variabilis:35.6700098744,(Sceloporus_merriami:28.53451274,(((((Sceloporus_bicanthalis:5.704555721,Sceloporus_aeneus:5.704555721):5.285214724,Sceloporus_scalaris:10.989768827):8.747008338,((((Sceloporus_undulatus:10.1321129651,Sceloporus_occidentalis:10.132112246):0.7534873443,Sceloporus_virgatus:10.88560013):7.8571385540000005,Sceloporus_spinosus:18.742738684000003):0.7516498062,((Sceloporus_minor:16.7522280368,(Sceloporus_torquatus:10.011742715,Sceloporus_jarrovii:10.011740917000001):6.740487839):0.7222083755,Sceloporus_grammicus:17.474437491):2.0199522582):0.242389214):3.381283624,Sceloporus_graciosus:23.118062768999998):3.42159185,Sceloporus_ochoterenae:26.5396548009):1.9948644148999999):7.1354910786):0.4124355736,Urosaurus_ornatus:36.08244568):1.6566162475000001):5.290794955,Cophosaurus_texanus:43.029857248):30.38691346):68.564972,(((((Phrynocephalus_theobaldi:4.452094913,Phrynocephalus_vlangalii:4.4520946454):7.410313057700001,(Phrynocephalus_przewalskii:9.41901279,Phrynocephalus_helioscopus:9.4190127907):2.4433962523):15.8660983314,Stellagama_stellio:27.728502024999997):39.78681245,Calotes_versicolor:67.515324459):8.103659,(Intellagama_lesueurii:32.274979630000004,Amphibolurus_muricatus:32.274977569):43.34400015200001):66.36276000000001):13.447745,(((Elgaria_coerulea:8.979442867,Elgaria_multicarinata:8.979441495):13.24739393,Barisia_imbricata:22.2268358801):78.93843754,Xenosaurus_platyceps:101.165258999267):54.264206):3.198638,((((Crotalus_lepidus:8.792494402,Crotalus_triseriatus:8.792491735999999):34.001432798100005,((Vipera_latastei:7.2692336651,Vipera_aspis:7.269235441):5.4720447914,Vipera_ammodytes:12.741278653399998):30.0526467609):15.979997,((((((Zamenis_longissimus:13.1693602144,Coronella_austriaca:13.1693599499):0.6014177022,Elaphe_quadrivirgata:13.7707775201):11.594412384200002,Hierophis_viridiflavus:25.3651888375):24.462013999999996,Oxyrhopus_trigeminus:49.827199556):2.578566,(((Natrix_tessellata:12.49730843,Natrix_natrix:12.49730843):9.191810635,Natrix_maura:21.68911907):12.22184791,(((Thamnophis_melanogaster:8.0084643766,Thamnophis_scalaris:8.0084639508):4.322962699,(Thamnophis_elegans:6.9432369434000005,Thamnophis_eques:6.9432338179999995):5.388189848):1.122257955,Thamnophis_sirtalis:13.453683041000001):20.457283939):18.494795043):4.410027,Pseudechis_porphyriacus:56.8157942502):1.958139):21.513506999999997,Boa_constrictor:80.287432493):78.34068500000001):8.576668,((((((Zootoca_vivipara:28.94220547,Scelarcis_perspicillata:28.942210645):7.849658431,(((((Takydromus_sexlineatus:26.374760144,(Takydromus_wolteri:12.860742617,Takydromus_septentrionalis:12.8607445494):13.514015451999999):5.452332135,Apathya_cappadocica:31.82709055):0.8915964095,Phoenicolacerta_laevis:32.718686782):1.435957984,(((Iberolacerta_cyreni:2.415304616,Iberolacerta_monticola:2.415304616):27.268522958600002,((Darevskia_parvula:11.64108485,(Darevskia_valentini:1.105287406,Darevskia_rudis:1.1052872334):10.535797963):4.344674954,(Darevskia_derjugini:7.455290323,(Darevskia_bithynica:6.1409214767,Darevskia_clarkorum:6.140922166999999):1.314368329):8.530471035):13.698066044):1.199460899,(Anatololacerta_danfordi:30.116422830999998,Algyroides_marchi:30.116420763):0.7668647787):3.271358539):1.006063963,((Lacerta_viridis:3.967825955,Lacerta_bilineata:3.967825955):13.76295822,(Lacerta_agilis:17.152891838,Lacerta_schreiberi:17.152891837000002):0.5778918143):17.429926117):1.6311534424):5.743488043,(((Podarcis_erhardii:13.093849646,Podarcis_guadarramae:13.093848438):1.58773668,Podarcis_tiliguerta:14.681585812):1.060826886,(((Podarcis_virescens:10.97582313,(Podarcis_vaucheri:7.932351107,Podarcis_hispanicus:7.932351107):3.0434715059):1.188561866,Podarcis_liolepis:12.16438448):2.686210313,Podarcis_muralis:14.850594789):0.8918184195):26.792936488):14.30422926,((Ophisops_elegans:49.4349015554,Acanthodactylus_erythrurus:49.434907948):0.9692394811,(Eremias_argus:18.338734168000002,Eremias_multiocellata:18.338734169000002):32.0654139556):6.435431011999999):6.826921511,((Psammodromus_algirus:23.195848,Psammodromus_hispanicus:23.195852948):4.95114235,(Gallotia_galloti:9.795709442,Gallotia_atlantica:9.795709689):18.3512837548):35.51951199):89.961932,Aspidoscelis_costata:153.62842408619997):13.576355):7.740569,((((((Lampropholis_guichenoti:20.746807318000002,Lampropholis_coggeri:20.746812095000003):3.441579094,(Niveoscincus_ocellatus:10.88539967,Niveoscincus_metallicus:10.885398872000001):13.30299304799):25.1405885001,(Ablepharus_bivittatus:29.236421613,Ablepharus_kitaibelii:29.236422276299997):20.092559738):10.000397,Trachylepis_striata:59.32937743929999):8.209729,(Eulamprus_tympanum:35.17888947940001,Saiphos_equalis:35.1788898905):32.360201978107995):9.300634,Plestiodon_chinensis:76.839730539):98.105619):12.508323,(((Tarentola_boettgeri:74.133346706,Homonota_darwinii:74.133354457):12.0303150444,Quedenfeldtia_trachyblepharus:86.163682991):11.671191,Woodworthia_maculatus:97.8348655764):89.618816);
	TREE tree_2895 = (((((((((Sauromalus_ater:70.48601890859999,((Liolaemus_lineomaculatus:17.2542073051,((Liolaemus_irregularis:10.5201729028,Liolaemus_boulengeri:10.520175039400002):0.6145161213,Liolaemus_aparicioi:11.134689825999999):6.119516865):4.487699402,(Liolaemus_bibronii:10.477798286299999,Liolaemus_pictus:10.4777977246):11.264104598):48.744107443999994):3.099028,((Anolis_heterodermus:46.2640509879,Anolis_roquet:46.26404775499999):15.23934229,(Anolis_tolimensis:49.336396311040005,((Anolis_cristatellus:27.842300015,Anolis_gundlachi:27.842297662):18.379947578,Anolis_cybotes:46.222245535599995):3.1141497200000003):12.166994500000001):12.08164674):0.869575,((Uta_stansburiana:38.2856160172,(((((Sceloporus_graciosus:22.764156516999996,((((Sceloporus_virgatus:11.32540466,(Sceloporus_occidentalis:9.916909249,Sceloporus_undulatus:9.9169084974):1.408495596):7.065056180999999,Sceloporus_spinosus:18.390459336):0.8094311454,(((Sceloporus_jarrovii:10.66673312,Sceloporus_torquatus:10.666734999):5.953848325,Sceloporus_minor:16.6205823847):0.7407238507,Sceloporus_grammicus:17.36130586):1.8385857485):0.4222526258,((Sceloporus_aeneus:7.574202432,Sceloporus_bicanthalis:7.574202432):2.790214009,Sceloporus_scalaris:10.364416441):9.257726854):3.142012471):5.60790162,Sceloporus_ochoterenae:28.372057384999998):1.9347217575999998,Sceloporus_merriami:30.3067810182):4.712309329,Sceloporus_variabilis:35.01908603):0.3733198264,Urosaurus_ornatus:35.392406046000005):2.8932099856):5.847375345,Cophosaurus_texanus:44.132995113):30.32162825):70.576836,((Calotes_versicolor:58.7360992284,(((Phrynocephalus_theobaldi:3.079215189,Phrynocephalus_vlangalii:3.079215189):8.23463479,(Phrynocephalus_helioscopus:8.288959586,Phrynocephalus_przewalskii:8.288960345000001):3.024889417):19.656805534399997,Stellagama_stellio:30.970658433):27.765443067):19.556677,(Intellagama_lesueurii:30.76704216,Amphibolurus_muricatus:30.767046031):47.525712293):66.738692):6.502524,(((Elgaria_multicarinata:15.2679270762,Elgaria_coerulea:15.267927367000002):17.75703255,Barisia_imbricata:33.02495963):70.96081751,Xenosaurus_platyceps:103.98574962599999):47.548213000000004):7.455339,((((Crotalus_lepidus:4.537915222,Crotalus_triseriatus:4.537916966):25.647423464920003,((Vipera_aspis:3.013356916,Vipera_latastei:3.0133566441):6.6873636460000005,Vipera_ammodytes:9.700719881):20.484621206299998):37.478786,((((((Zamenis_longissimus:12.3413464309,Coronella_austriaca:12.341347097):1.195258935,Elaphe_quadrivirgata:13.5366048327):17.0356625713,Hierophis_viridiflavus:30.57226918303):18.414732,Oxyrhopus_trigeminus:48.987012777199986):3.929426,((((Thamnophis_scalaris:5.6013950228,Thamnophis_melanogaster:5.601395469):4.725792615,(Thamnophis_eques:7.120482179,Thamnophis_elegans:7.12048146081):3.2067036748999995):0.3178243226,Thamnophis_sirtalis:10.645009929):17.7605806382,((Natrix_tessellata:12.78598728,Natrix_natrix:12.78598728):6.070170418,Natrix_maura:18.8561577):9.549435099):24.510838227):5.721016,Pseudechis_porphyriacus:58.637450299499996):9.026687):17.384506000000002,Boa_constrictor:85.048638833):73.940683):2.685051,((((Psammodromus_algirus:21.5524008,Psammodromus_hispanicus:21.552406245):9.19221022,(Gallotia_atlantica:14.86902821,Gallotia_galloti:14.869026395):15.875590071):54.20814809,((((Zootoca_vivipara:50.079641534,Scelarcis_perspicillata:50.079634670000004):1.820496004,(((((Takydromus_sexlineatus:36.565419251,(Takydromus_wolteri:15.976485932,Takydromus_septentrionalis:15.976488223699999):20.5889413429):6.714181708,Apathya_cappadocica:43.27961242):2.180939179,Phoenicolacerta_laevis:45.460549076999996):2.342973215,(((Iberolacerta_cyreni:5.334081197,Iberolacerta_monticola:5.334081197):37.612636207,((Darevskia_parvula:22.47825001,(Darevskia_valentini:1.611140373,Darevskia_rudis:1.611140373):20.867111926):0.5523034863,(Darevskia_bithynica:19.204828127,(Darevskia_derjugini:9.359581152,Darevskia_clarkorum:9.359582298):9.845246288):3.825725825):19.916161387):2.67952989,(Anatololacerta_danfordi:43.245956291,Algyroides_marchi:43.245963175):2.380281837):2.177274539):0.9683567191,((Lacerta_bilineata:10.51626988,Lacerta_viridis:10.516271712):18.42767752,(Lacerta_agilis:24.761967544,Lacerta_schreiberi:24.761967544):4.181979858):19.827930925):3.1282573141000003):3.52693422,(((Podarcis_liolepis:12.94423123,((Podarcis_virescens:10.55273297,Podarcis_guadarramae:10.552732974):1.314795757,(Podarcis_vaucheri:9.382440187,Podarcis_hispanicus:9.382440187):2.485088314):1.0767013515000001):5.607560134,Podarcis_muralis:18.551791357):2.857640638,(Podarcis_erhardii:18.236742942,Podarcis_tiliguerta:18.236741791):3.172690205):34.017640219099995):21.90016114,((Ophisops_elegans:66.950080727,Acanthodactylus_erythrurus:66.9500743218):1.123717502,(Eremias_multiocellata:21.093572646,Eremias_argus:21.093573562):46.9802196253):9.2534390161):7.625529543):69.435907,Aspidoscelis_costata:154.3886659399):7.285702):4.930092,(((((Ablepharus_kitaibelii:28.660945286999997,Ablepharus_bivittatus:28.660944183):24.092508181,((Lampropholis_guichenoti:21.88115302049,Lampropholis_coggeri:21.88115698):3.027759722,(Niveoscincus_ocellatus:13.16366409,Niveoscincus_metallicus:13.163664726):11.745252771):27.844534215499998):6.527891,Trachylepis_striata:59.28134669959999):7.575945,(Eulamprus_tympanum:32.8740425634,Saiphos_equalis:32.87404430326):33.983240846393):10.537655,Plestiodon_chinensis:77.394948349):89.20952700000001):7.948766,(((Tarentola_boettgeri:63.855153563,Homonota_darwinii:63.855155386899995):18.01584531,Quedenfeldtia_trachyblepharus:81.87098897999999):12.80525,Woodworthia_maculatus:94.676249391):79.876978);
	TREE tree_4493 = (((((((((Sauromalus_ater:85.18529573110001,((((Liolaemus_boulengeri:10.450334222599999,Liolaemus_irregularis:10.45033374564):2.5031141789999998,Liolaemus_aparicioi:12.95344545943):5.367173566,Liolaemus_lineomaculatus:18.320619414):4.353539918,(Liolaemus_pictus:12.272432421000001,Liolaemus_bibronii:12.272430905899999):10.4017289459):62.51114551):1.476949,((Anolis_roquet:56.359969793999994,Anolis_heterodermus:56.359972216299994):17.21390407,(Anolis_tolimensis:56.83902822500001,((Anolis_cristatellus:29.893692519000002,Anolis_gundlachi:29.893692175999995):23.185340742999998,Anolis_cybotes:53.0790342966):3.7599953079999997):16.73484495):13.088354484):2.152887,((((Sceloporus_variabilis:40.2709641837,(Sceloporus_merriami:32.323169359,((Sceloporus_graciosus:24.3956043621,(((Sceloporus_spinosus:19.655754617,((Sceloporus_occidentalis:12.438076528,Sceloporus_undulatus:12.438075893):2.156418125,Sceloporus_virgatus:14.59449402):5.061259325):2.057856583,((Sceloporus_minor:18.846592889300002,(Sceloporus_jarrovii:12.64853036,Sceloporus_torquatus:12.648530355999998):6.1980623219):0.3172031167,Sceloporus_grammicus:19.163798124899998):2.54981540489):0.5878820173,((Sceloporus_aeneus:4.871889145,Sceloporus_bicanthalis:4.871889145):4.363311196,Sceloporus_scalaris:9.235200765):13.06629415):2.0941096647):5.424467138,Sceloporus_ochoterenae:29.820072140999997):2.5030965815):7.947798052):1.278714758,Urosaurus_ornatus:41.549681325):1.2746993002,Uta_stansburiana:42.824377436):6.812579083,Cophosaurus_texanus:49.636960339999995):39.1781679):49.168457,((Calotes_versicolor:87.8870276348,(Stellagama_stellio:38.513209549,((Phrynocephalus_theobaldi:4.641637945,Phrynocephalus_vlangalii:4.6416384671):10.378832746,(Phrynocephalus_przewalskii:13.689549297000001,Phrynocephalus_helioscopus:13.689549472):1.3309222642):23.492746677600003):49.37381693):6.112459,(Intellagama_lesueurii:38.7252839,Amphibolurus_muricatus:38.725279261):55.274206062999994):43.984093):9.642655,(((Elgaria_coerulea:11.30006862,Elgaria_multicarinata:11.300067306):13.91554499,Barisia_imbricata:25.215613171799998):63.7983561,Xenosaurus_platyceps:89.01395862796998):58.612274):8.457385,((((Crotalus_triseriatus:5.253768979,Crotalus_lepidus:5.253768978999999):34.10858305298,(Vipera_ammodytes:9.47068681,(Vipera_latastei:4.749311693,Vipera_aspis:4.7493111633):4.7213737049999995):29.891673660000002):27.691764,((((((Zamenis_longissimus:10.111225194,Coronella_austriaca:10.1112264694):0.4740176393,Elaphe_quadrivirgata:10.5852437905):17.009182427299997,Hierophis_viridiflavus:27.5944331192):26.706896,Oxyrhopus_trigeminus:54.3013283867):1.126144,(((Natrix_tessellata:12.80343989,Natrix_natrix:12.80343989):6.262416641,Natrix_maura:19.06585653):15.52241135,(((Thamnophis_elegans:7.981615139,Thamnophis_eques:7.981616374):2.2834741565,(Thamnophis_melanogaster:7.030628902,Thamnophis_scalaris:7.0306286846):3.2344619379):1.00879087,Thamnophis_sirtalis:11.273880783000001):23.314384944):20.8391977046):6.913508,Pseudechis_porphyriacus:62.340979430000004):4.7131430000000005):19.775197999999996,Boa_constrictor:86.82932034599999):69.25430800000001):0.777233,((((Psammodromus_hispanicus:32.626777296,Psammodromus_algirus:32.626769668):5.558423454,(Gallotia_galloti:13.181286543,Gallotia_atlantica:13.181286543):25.003914210999998):51.28812924,((((Scelarcis_perspicillata:46.71428895,Zootoca_vivipara:46.714309312000005):8.100696052,((((((Takydromus_wolteri:20.63068781,Takydromus_septentrionalis:20.630685264):21.020902433,Takydromus_sexlineatus:41.651594059000004):8.675193147,Apathya_cappadocica:50.32678721):1.184685059,Phoenicolacerta_laevis:51.511472774):1.721252144,(((Iberolacerta_monticola:2.785428739,Iberolacerta_cyreni:2.785428739):40.699313380999996,(((Darevskia_bithynica:14.89652835,(Darevskia_rudis:2.298131633,Darevskia_valentini:2.298131633):12.598397476):0.588557111,Darevskia_parvula:15.48508622):4.659016174,(Darevskia_derjugini:9.45111867,Darevskia_clarkorum:9.451119433399999):10.692983723):23.34064227):5.6699674,(Anatololacerta_danfordi:48.87804625790001,Algyroides_marchi:48.87805363):0.2766614876):4.078005218):0.6203844464,((Lacerta_schreiberi:27.264830810599996,Lacerta_agilis:27.264831321000003):4.568295393,(Lacerta_bilineata:14.14564048,Lacerta_viridis:14.14564048):17.68748623):22.019974771):0.9618917255999999):3.4990502,(((Podarcis_guadarramae:14.735283315,Podarcis_erhardii:14.735283061499999):4.258411178,Podarcis_tiliguerta:18.993693734500003):2.955560101,(((Podarcis_virescens:0.7505871131,Podarcis_liolepis:0.7505871131):15.92915343,(Podarcis_vaucheri:11.57049749,Podarcis_hispanicus:11.57049749):5.1092440679):3.326873078,Podarcis_muralis:20.006614122):1.942640723):36.364799696599995):26.42123797,((Ophisops_elegans:70.043491258,Acanthodactylus_erythrurus:70.04349828389999):2.064854495,(Eremias_argus:27.294873953,Eremias_multiocellata:27.294871414):44.813475615):12.626946253999998):4.738023485):60.260690000000004,Aspidoscelis_costata:149.73401281999998):7.126849):6.717466,(((((Ablepharus_bivittatus:10.928214856,Ablepharus_kitaibelii:10.928212934):35.693686417900004,((Lampropholis_coggeri:18.972347668,Lampropholis_guichenoti:18.972346421):1.197856252,(Niveoscincus_metallicus:10.162075647,Niveoscincus_ocellatus:10.1620757726):10.008127148700002):26.4516993301):3.675692,Trachylepis_striata:50.2975854383):18.201629,(Eulamprus_tympanum:32.4385837506,Saiphos_equalis:32.438583375):36.060631870624):7.428923,Plestiodon_chinensis:75.928146102):87.650193):12.664007,(((Tarentola_boettgeri:71.719070732,Homonota_darwinii:71.7190657918):20.773534238000003,Quedenfeldtia_trachyblepharus:92.49260746499999):6.884731,Woodworthia_maculatus:99.37734380499998):76.864979);
	TREE tree_9551 = (((((((((Sauromalus_ater:80.7809039518,((Liolaemus_lineomaculatus:20.466385543,((Liolaemus_aparicioi:7.603952571100001,Liolaemus_irregularis:7.603951863700001):4.172792089,Liolaemus_boulengeri:11.7767449143):8.689639467000001):6.722928765,(Liolaemus_pictus:12.350651073,Liolaemus_bibronii:12.350650506):14.838663519999999):53.591585561):4.205889,((Anolis_roquet:44.65367440749999,Anolis_heterodermus:44.6536732498):11.38141412,(Anolis_tolimensis:46.51234154560001,((Anolis_cristatellus:26.359869951999997,Anolis_gundlachi:26.359867053):17.134970429,Anolis_cybotes:43.4948412579):3.0174994265999997):9.522745527200001):28.95169716):1.48015,((Uta_stansburiana:42.347228275999996,(((Sceloporus_merriami:34.38011855,((Sceloporus_graciosus:27.560052296000002,(((((Sceloporus_occidentalis:12.657945209000001,Sceloporus_undulatus:12.657947324):0.3749367317,Sceloporus_virgatus:13.03288321):7.161059735,Sceloporus_spinosus:20.193942521):1.166202176,((Sceloporus_minor:18.361488631500002,(Sceloporus_jarrovii:11.949857033,Sceloporus_torquatus:11.949859148):6.4116332669):1.448641528,Sceloporus_grammicus:19.810132271):1.5500139045):0.3015578846,((Sceloporus_aeneus:7.141983916,Sceloporus_bicanthalis:7.141983915999999):3.906649359,Sceloporus_scalaris:11.048631795):10.61306952):5.898350983):5.342343682,Sceloporus_ochoterenae:32.902395978):1.4777136918):4.4241867823,Sceloporus_variabilis:38.8042973):0.4236076438,Urosaurus_ornatus:39.22790454112):3.1193150831):2.210525661,Cophosaurus_texanus:44.557745261):41.90918822):55.927706,((Calotes_versicolor:88.9334726097,(Stellagama_stellio:45.670079473,((Phrynocephalus_theobaldi:4.499943285,Phrynocephalus_vlangalii:4.4999443273):12.800865147,(Phrynocephalus_przewalskii:12.7399627196,Phrynocephalus_helioscopus:12.739962026):4.560846928):28.3692608005):43.26339931):7.387646,(Intellagama_lesueurii:44.28257052,Amphibolurus_muricatus:44.282564711000006):52.038556707):46.073508000000004):5.985652,(((Elgaria_coerulea:12.59118387,Elgaria_multicarinata:12.5911850007):18.906770999,Barisia_imbricata:31.497958871):48.520600869999996,Xenosaurus_platyceps:80.018553299561):68.361725):4.099657,((((Crotalus_lepidus:3.330887626,Crotalus_triseriatus:3.3308876258):27.962081842099998,(Vipera_ammodytes:11.207666875000001,(Vipera_aspis:5.296061318,Vipera_latastei:5.2960614604):5.9116055562):20.0852937318):36.953156,((((((Zamenis_longissimus:10.892215516,Coronella_austriaca:10.8922149458):0.4610140516,Elaphe_quadrivirgata:11.3532292246):27.2361138797,Hierophis_viridiflavus:38.5893417741):13.349086,Oxyrhopus_trigeminus:51.938420689299996):6.38222,(((Natrix_tessellata:12.44369906,Natrix_natrix:12.44369906):5.442242941,Natrix_maura:17.885942):16.99182118,(((Thamnophis_melanogaster:7.1459318008,Thamnophis_scalaris:7.1459301978):4.3000281000000005,(Thamnophis_eques:8.678467674,Thamnophis_elegans:8.678467947):2.7674922812):1.905887537,Thamnophis_sirtalis:13.351845861000001):21.525916769):23.442882218):0.728287,Pseudechis_porphyriacus:59.048928707500004):9.197185999999999):18.825388,Boa_constrictor:87.071505875):65.40843600000001):6.915423,((((Psammodromus_algirus:35.73508766,Psammodromus_hispanicus:35.735087656):10.90429096,(Gallotia_atlantica:17.270401126,Gallotia_galloti:17.270401122000003):29.368980999999998):36.53967888,((((Scelarcis_perspicillata:38.47777285,Zootoca_vivipara:38.477772857):16.11469892,(((((Takydromus_sexlineatus:41.363159730999996,(Takydromus_wolteri:19.305319394,Takydromus_septentrionalis:19.305321667999998):22.057836696000003):5.433392824,Apathya_cappadocica:46.796559380000005):0.7162012581,Phoenicolacerta_laevis:47.512747442000006):2.357603747,(((Iberolacerta_monticola:6.143484451,Iberolacerta_cyreni:6.143484451):37.45266626,((Darevskia_parvula:15.75947681,(Darevskia_valentini:2.441602643,Darevskia_rudis:2.441602643):13.317872570999999):2.497075672,(Darevskia_bithynica:16.2613134559,(Darevskia_derjugini:8.912329286,Darevskia_clarkorum:8.912327693):7.348984397):1.9952387959999998):25.339597997):1.805557251,(Anatololacerta_danfordi:42.496296328,Algyroides_marchi:42.496289509):2.905416404):4.468647553):1.246516685,((Lacerta_schreiberi:22.569522726,Lacerta_agilis:22.569524783):3.261548429,(Lacerta_bilineata:9.764197201,Lacerta_viridis:9.764197201):16.06687601):25.285799213):3.4756050329):0.9995422782,(((Podarcis_tiliguerta:3.779945777,Podarcis_guadarramae:3.779945777):10.09561932,Podarcis_erhardii:13.8755641877):4.450235403,(((Podarcis_virescens:2.695491957,Podarcis_liolepis:2.695491957):12.2260523,(Podarcis_vaucheri:10.00898281,Podarcis_hispanicus:10.00898281):4.9125619052000005):1.36073048,Podarcis_muralis:16.282275876):2.043524627):37.26622174):18.67385133,((Ophisops_elegans:65.34495831999999,Acanthodactylus_erythrurus:65.344951493):2.570756121,(Eremias_multiocellata:25.603247078000003,Eremias_argus:25.603248436999998):42.3124691901):6.350152080300001):8.91318106):72.199483,Aspidoscelis_costata:155.3785465704):4.016828):5.433989,(((((Ablepharus_bivittatus:18.95614624,Ablepharus_kitaibelii:18.956147911):11.822266196000001,((Lampropholis_guichenoti:12.41137207,Lampropholis_coggeri:12.411375302):1.256283481,(Niveoscincus_metallicus:8.206626593,Niveoscincus_ocellatus:8.206626593):5.461032028300001):17.1107521764):9.699157,Trachylepis_striata:40.4775614485):15.122914,(Eulamprus_tympanum:26.304101070999998,Saiphos_equalis:26.304101826):29.296369284579):14.504542,Plestiodon_chinensis:70.105015893):94.724338):7.509574,(((Tarentola_boettgeri:71.36919096300001,Homonota_darwinii:71.3692035768):19.437410134,Quedenfeldtia_trachyblepharus:90.806606861):8.621072,Woodworthia_maculatus:99.42767658599999):72.911251);
	TREE tree_9381 = (((((((((Sauromalus_ater:72.4762664883,(((Liolaemus_aparicioi:8.9959424343,Liolaemus_lineomaculatus:8.995942278500001):7.401406833,(Liolaemus_irregularis:9.26054558404,Liolaemus_boulengeri:9.260545898339998):7.1368047390000005):5.167130483,(Liolaemus_bibronii:11.8923329006,Liolaemus_pictus:11.8923325104):9.6721495907):50.911789381):5.959504,((Anolis_roquet:55.896840913999995,Anolis_heterodermus:55.896838902999995):10.78099001,(Anolis_tolimensis:54.4639457168,((Anolis_gundlachi:28.456301758,Anolis_cristatellus:28.456304122000002):23.196405772,Anolis_cybotes:51.652709557499996):2.811235146):12.213886904799999):11.757933543):1.79246,((((Sceloporus_variabilis:38.495144811100005,(Sceloporus_merriami:31.92101666,(((((((Sceloporus_occidentalis:10.11106162,Sceloporus_undulatus:10.111061623):1.63121954,Sceloporus_virgatus:11.74228054):6.218185451,Sceloporus_spinosus:17.960467027):2.281606364,(((Sceloporus_jarrovii:11.0637764,Sceloporus_torquatus:11.063778469):5.81869820004,Sceloporus_minor:16.882476813):0.701871688,Sceloporus_grammicus:17.584349121):2.657726335):0.5104665281,((Sceloporus_bicanthalis:8.214425636,Sceloporus_aeneus:8.214425636):3.243060982,Sceloporus_scalaris:11.457487236999999):9.295053301):4.319456573,Sceloporus_graciosus:25.0719975197):4.203420279,Sceloporus_ochoterenae:29.275418631):2.6455974063000003):6.574129806999999):1.127012464,Urosaurus_ornatus:39.62215810399999):1.853121137,Uta_stansburiana:41.475270554000005):6.959920848,Cophosaurus_texanus:48.435199055999995):31.79302871):67.494197,((Calotes_versicolor:85.74609074080001,(((Phrynocephalus_theobaldi:4.483764009,Phrynocephalus_vlangalii:4.4837636629999995):12.329412129500001,(Phrynocephalus_przewalskii:15.603800031999999,Phrynocephalus_helioscopus:15.6038007233):1.2093750734):24.89635878,Stellagama_stellio:41.709533715999996):44.03656638):11.303943,(Intellagama_lesueurii:40.31476308,Amphibolurus_muricatus:40.3147673402):56.735267246):50.672385):3.65354,(((Elgaria_coerulea:7.801110403,Elgaria_multicarinata:7.801107974):11.51080836,Barisia_imbricata:19.311920628899998):61.876050619999994,Xenosaurus_platyceps:81.187978000978):70.187994):11.065445,((((Crotalus_lepidus:9.368279287,Crotalus_triseriatus:9.368278151):41.0475010091,((Vipera_aspis:8.553334938,Vipera_latastei:8.553333848500001):9.816456009,Vipera_ammodytes:18.369790126999998):32.04597669853):9.455059,((((((Zamenis_longissimus:15.038558429000002,Coronella_austriaca:15.038557627):0.6600895507,Elaphe_quadrivirgata:15.6986490991):11.989535902930001,Hierophis_viridiflavus:27.6881820918):18.015661,Oxyrhopus_trigeminus:45.703841215699995):1.671035,(((Natrix_tessellata:9.966756592,Natrix_natrix:9.966756592):4.006432486,Natrix_maura:13.97319129):11.88253896,(((Thamnophis_eques:6.381186866999999,Thamnophis_elegans:6.3811870883):2.502700933,(Thamnophis_melanogaster:4.5613095119,Thamnophis_scalaris:4.5613092899000005):4.322579394):1.285401421,Thamnophis_sirtalis:10.169290105):15.686440803699998):21.519150464):9.29484,Pseudechis_porphyriacus:56.669719327100005):3.201111):19.580197,Boa_constrictor:79.45102138899999):82.99038):6.485218,((((Psammodromus_algirus:19.97136628,Psammodromus_hispanicus:19.971362893):9.068248487,(Gallotia_galloti:8.615922975,Gallotia_atlantica:8.615925009):20.423694169):33.75394582,((((Scelarcis_perspicillata:36.79522147,Zootoca_vivipara:36.795230563):3.584709943,((((((Takydromus_wolteri:16.804080042,Takydromus_septentrionalis:16.804081862):12.6450921554,Takydromus_sexlineatus:29.449174200999998):4.054948517,Apathya_cappadocica:33.504122710000004):2.933421167,Phoenicolacerta_laevis:36.437538425):0.3285606146,(((Iberolacerta_monticola:3.28761834,Iberolacerta_cyreni:3.28761834):29.304900216,((Darevskia_parvula:17.89902132,(Darevskia_rudis:1.196042951,Darevskia_valentini:1.1960427691):16.702977276):1.350716667,(Darevskia_derjugini:6.416837312,(Darevskia_bithynica:3.590389935,Darevskia_clarkorum:3.5903893891):2.826446831):12.832899582):13.342779843):1.119227699,(Anatololacerta_danfordi:32.467576925,Algyroides_marchi:32.467575104000005):1.244164965):3.054360242):1.033496206,((Lacerta_bilineata:7.154644993,Lacerta_viridis:7.154644993):11.33037794,(Lacerta_schreiberi:14.497953233,Lacerta_agilis:14.49795414):3.987070611):19.314578310999998):2.5803308826999998):3.615718843,((Podarcis_tiliguerta:14.313074225,(Podarcis_virescens:11.207660275899999,Podarcis_erhardii:11.207661551600001):3.105412854):2.12853791,((Podarcis_liolepis:11.53643139,((Podarcis_vaucheri:6.010157521,Podarcis_hispanicus:6.010157521):0.9462792184,Podarcis_guadarramae:6.956436557):4.5799944661000005):3.158970704,Podarcis_muralis:14.695402092):1.746210221):27.554046304099998):16.9113795,((Ophisops_elegans:50.849681383,Acanthodactylus_erythrurus:50.84968320499999):2.482747818,(Eremias_multiocellata:19.033486026,Eremias_argus:19.033484202):34.298944641000006):7.574596715499999):1.886525251):90.564326,Aspidoscelis_costata:153.3578689485):15.568745):5.977362,(((((Ablepharus_kitaibelii:7.199894583,Ablepharus_bivittatus:7.199894583000001):23.996181812,((Lampropholis_guichenoti:11.204744503,Lampropholis_coggeri:11.204744918):1.730918492,(Niveoscincus_ocellatus:5.613485266,Niveoscincus_metallicus:5.613484434):7.322178144899999):18.2604134276):26.944449,Trachylepis_striata:58.140530745499994):15.208776,(Eulamprus_tympanum:32.5450854663,Saiphos_equalis:32.5450880604):40.8042087172):2.08098,Plestiodon_chinensis:75.43027587):99.473706):8.071614,(((Tarentola_boettgeri:67.805297166,Homonota_darwinii:67.805291747):15.256051975999998,Quedenfeldtia_trachyblepharus:83.061339114):10.437519,Woodworthia_maculatus:93.49885815320002):89.476732);
	TREE tree_8408 = (((((((((Sauromalus_ater:73.25328400480001,(((Liolaemus_boulengeri:10.88967976,Liolaemus_irregularis:10.889679534499999):7.055875039,Liolaemus_lineomaculatus:17.9455539426):6.695506839,(Liolaemus_aparicioi:22.3323415742,(Liolaemus_bibronii:11.9848064842,Liolaemus_pictus:11.984802791099998):10.3475395019):2.308715201):48.612214101999996):0.694258,((Anolis_roquet:53.32127399299999,Anolis_heterodermus:53.3212702152):13.71244337,(Anolis_tolimensis:54.79750719599999,((Anolis_cristatellus:31.1726352366,Anolis_gundlachi:31.172634653000003):21.176498172000002,Anolis_cybotes:52.34912602199999):2.4483799156):12.2361995133):6.9138151544):5.607603,(((((Sceloporus_merriami:34.27417749,((Sceloporus_graciosus:28.088099354999997,(((Sceloporus_aeneus:9.016135773,Sceloporus_bicanthalis:9.016135773):4.735149714,Sceloporus_scalaris:13.751285277000001):9.481819244,(((Sceloporus_virgatus:11.63559637,(Sceloporus_occidentalis:11.066467571,Sceloporus_undulatus:11.066468830199998):0.5691275441):7.17339196,Sceloporus_spinosus:18.808990013):3.238318984,((Sceloporus_minor:18.6554771472,(Sceloporus_jarrovii:13.42166094,Sceloporus_torquatus:13.4216613549):5.2338162115):0.9149064946,Sceloporus_grammicus:19.570383009):2.4769245148):1.185797834):4.854993151):4.426056378,Sceloporus_ochoterenae:32.5141550971):1.7600301582):6.354758202,Sceloporus_variabilis:40.628944934):0.654664687,Urosaurus_ornatus:41.283608982):3.5090071305,Uta_stansburiana:44.79261654):5.58320371,Cophosaurus_texanus:50.375820034):29.17931357):66.577947,((Calotes_versicolor:84.36817189400001,(((Phrynocephalus_theobaldi:4.286196043,Phrynocephalus_vlangalii:4.286196043):9.839030207999999,(Phrynocephalus_przewalskii:12.5913070824,Phrynocephalus_helioscopus:12.591307950000001):1.5339174317):30.025763321,Stellagama_stellio:44.150985229):40.217193563):12.578803,(Intellagama_lesueurii:44.13868366,Amphibolurus_muricatus:44.138676464):52.80829545):49.186111):7.475216,(((Elgaria_coerulea:12.3606533855,Elgaria_multicarinata:12.360654011999998):12.08233156,Barisia_imbricata:24.442983394389998):74.00703159400001,Xenosaurus_platyceps:98.44998144001599):55.158280000000005):1.177529,((((Crotalus_lepidus:4.907317945,Crotalus_triseriatus:4.907316006):31.032712795300007,((Vipera_aspis:5.758438827,Vipera_latastei:5.7584382739999995):7.47964533,Vipera_ammodytes:13.238082861):22.701943260599997):32.154633,((((((Zamenis_longissimus:9.289133175,Coronella_austriaca:9.28913229119):1.006319857,Elaphe_quadrivirgata:10.295453326499999):12.2915654717,Hierophis_viridiflavus:22.587018090200004):28.536569,Oxyrhopus_trigeminus:51.12358669707999):2.670355,(((Natrix_tessellata:10.00727096,Natrix_natrix:10.00727096):3.955074466,Natrix_maura:13.96234543):11.30597617,(((Thamnophis_eques:6.720586019000001,Thamnophis_elegans:6.7205850609999995):2.8840594501999997,(Thamnophis_melanogaster:5.352580961,Thamnophis_scalaris:5.3525814394):4.2520641247):1.5062055,Thamnophis_sirtalis:11.110850969):14.157468722):28.525615018):11.390426,Pseudechis_porphyriacus:65.1843625694):2.910294):19.660869,Boa_constrictor:87.755529531):67.030307):6.690533,((((Psammodromus_algirus:23.25142377,Psammodromus_hispanicus:23.251431295):9.099679382,(Gallotia_atlantica:11.54516695,Gallotia_galloti:11.545166953999999):20.805943721):27.64278882,((((Scelarcis_perspicillata:34.87492579,Zootoca_vivipara:34.874915503000004):7.272933288,((((((Takydromus_wolteri:14.255227047999998,Takydromus_septentrionalis:14.255225678):10.726914256099999,Takydromus_sexlineatus:24.982140623):5.354393413,Apathya_cappadocica:30.336534039999997):4.536502158,Phoenicolacerta_laevis:34.873036199):2.163414552,(((Iberolacerta_monticola:2.620578249,Iberolacerta_cyreni:2.620578249):28.91008195,(((Darevskia_derjugini:5.378718304,Darevskia_clarkorum:5.3787172762):9.992062036099998,Darevskia_bithynica:15.370778284):2.117707948,(Darevskia_parvula:14.81302751,(Darevskia_valentini:0.5637866872,Darevskia_rudis:0.5637866872):14.249241333):2.675460438):14.042175679):1.426940329,(Anatololacerta_danfordi:30.312092648000004,Algyroides_marchi:30.312082374000003):2.645513018):4.078848503):1.065511411,((Lacerta_bilineata:5.942581568,Lacerta_viridis:5.942581568):15.96619418,(Lacerta_schreiberi:19.009902869,Lacerta_agilis:19.009902869):2.898872883):16.1931888):4.045892978):3.110795291,((Podarcis_tiliguerta:14.751470922,Podarcis_erhardii:14.751470578200001):3.826845446,((Podarcis_liolepis:11.14263467,(Podarcis_virescens:10.7380530969,(Podarcis_hispanicus:8.82572439,(Podarcis_guadarramae:3.194035104,Podarcis_vaucheri:3.194035104):5.631687572):1.9123297385):0.4045814003):5.731082306,Podarcis_muralis:16.873716979):1.704599559):26.680339201000002):13.9592014,((Ophisops_elegans:48.108442160900005,Acanthodactylus_erythrurus:48.108444036):1.74188933,(Eremias_multiocellata:18.642499195,Eremias_argus:18.6424974824):31.207832119900004):9.3675225687):0.776037864):88.112003,Aspidoscelis_costata:148.10588982610997):13.370477):9.247791,(((((Ablepharus_kitaibelii:15.5263521616,Ablepharus_bivittatus:15.526349126):31.3842443027,((Lampropholis_guichenoti:20.199527561,Lampropholis_coggeri:20.199527557):2.971182561,(Niveoscincus_ocellatus:9.429094464,Niveoscincus_metallicus:9.429094464):13.741615654299999):23.7398808417):8.359529,Trachylepis_striata:55.270126238299994):18.636802,(Eulamprus_tympanum:31.6792361491,Saiphos_equalis:31.6792355873):42.227690239637):17.486804,Plestiodon_chinensis:91.39373345400001):79.33042499999999):12.233315,(((Tarentola_boettgeri:68.644437596,Homonota_darwinii:68.644442142):22.74653606,Quedenfeldtia_trachyblepharus:91.390954513):8.79244,Woodworthia_maculatus:100.18341699800001):82.774062);
	TREE tree_8135 = (((((((((Sauromalus_ater:75.3882369852,((((Liolaemus_aparicioi:8.838828972,Liolaemus_irregularis:8.8388271709):3.210542925,Liolaemus_boulengeri:12.049370001):7.2343161951,Liolaemus_lineomaculatus:19.283684112499998):6.366780574,(Liolaemus_pictus:14.362814583,Liolaemus_bibronii:14.3628144413):11.2876521881):49.737772013):4.965509,((Anolis_roquet:50.597330299999996,Anolis_heterodermus:50.597329413599994):11.3647219,(Anolis_tolimensis:46.38570018238,((Anolis_gundlachi:24.093707183,Anolis_cristatellus:24.093707184099998):17.693247184,Anolis_cybotes:41.786953476):4.598747717):15.576349820999999):18.391684963):11.381693,((Uta_stansburiana:43.722463942,((Sceloporus_variabilis:41.2921338488,(Sceloporus_merriami:34.19425457,(((((((Sceloporus_occidentalis:12.9890676,Sceloporus_undulatus:12.989066446):1.258700004,Sceloporus_virgatus:14.247766685):6.284557349,Sceloporus_spinosus:20.5323234309):1.382463693,((Sceloporus_minor:18.383586692,(Sceloporus_jarrovii:12.93452398,Sceloporus_torquatus:12.934526285):5.449063635):1.623789295,Sceloporus_grammicus:20.007379449000002):1.907409199):1.142252063,((Sceloporus_bicanthalis:7.896712178,Sceloporus_aeneus:7.896712178):4.356683976,Sceloporus_scalaris:12.253396615):10.8036434):3.484060533,Sceloporus_graciosus:26.541101473700003):3.261980006,Sceloporus_ochoterenae:29.803081713999998):4.3911807):7.0978714357):0.823976593,Urosaurus_ornatus:42.116109517):1.606357884):7.477501619,Cophosaurus_texanus:51.199968795000004):40.53545761):60.196942,((Calotes_versicolor:83.6995773228,(((Phrynocephalus_przewalskii:10.9170252963,Phrynocephalus_helioscopus:10.9170256081):4.352017291,(Phrynocephalus_vlangalii:4.5468796821,Phrynocephalus_theobaldi:4.546879527):10.7221633724):23.407619943,Stellagama_stellio:38.676674556):45.02290208):6.797505,(Intellagama_lesueurii:32.4874723,Amphibolurus_muricatus:32.4874794033):58.009607040000006):61.43528500000001):5.379794,(((Elgaria_coerulea:10.67848635,Elgaria_multicarinata:10.6784858352):14.92148902,Barisia_imbricata:25.5999761397):53.62358129999999,Xenosaurus_platyceps:79.223547588557):78.088613):4.759732,((((Crotalus_lepidus:4.732792964,Crotalus_triseriatus:4.732790713):46.7992540101,((Vipera_aspis:6.069877828,Vipera_latastei:6.0698754065):11.109972062,Vipera_ammodytes:17.179849085):34.3521913866):17.696325,((((((Zamenis_longissimus:14.379041204,Coronella_austriaca:14.3790412353):0.9628322207,Elaphe_quadrivirgata:15.3418715762):10.29050080344,Hierophis_viridiflavus:25.632365902699995):29.908492000000003,Oxyrhopus_trigeminus:55.5408548335):1.109661,(((Natrix_tessellata:12.83095163,Natrix_natrix:12.83095163):7.457724948,Natrix_maura:20.28867925):9.064701417,(((Thamnophis_elegans:6.0386987248,Thamnophis_eques:6.038698725):5.3536117143,(Thamnophis_scalaris:6.8654996738,Thamnophis_melanogaster:6.865500208099999):4.526810766):1.186440267,Thamnophis_sirtalis:12.578750172):16.774628890000002):27.297134911):5.770397,Pseudechis_porphyriacus:62.4209251065):6.807442):17.660449999999997,Boa_constrictor:86.888809899):75.183078):0.947084,((((Psammodromus_algirus:31.65043501,Psammodromus_hispanicus:31.650435014000003):8.110782688,(Gallotia_atlantica:15.88609307,Gallotia_galloti:15.8860930683):23.875122955):45.6840333,((((Zootoca_vivipara:48.391443478,Scelarcis_perspicillata:48.39142723):10.0689823,(((((Takydromus_sexlineatus:40.155965661,(Takydromus_wolteri:19.931227198000002,Takydromus_septentrionalis:19.931228125):20.224736602599997):7.979168291,Apathya_cappadocica:48.135131630000004):1.901454577,Phoenicolacerta_laevis:50.036585046):0.9610648556,(((Iberolacerta_cyreni:2.78955617,Iberolacerta_monticola:2.78955617):39.58406947,((Darevskia_parvula:12.55148433,(Darevskia_valentini:2.661108861,Darevskia_rudis:2.661108861):9.890375466):6.49237612,((Darevskia_derjugini:8.181765985,Darevskia_clarkorum:8.18176552):8.764080651999999,Darevskia_bithynica:16.94584719337):2.098011952):23.329765190000003):4.693795711,(Anatololacerta_danfordi:46.219345918,Algyroides_marchi:46.21935753):0.8480656787):3.930232727):3.856521157,((Lacerta_agilis:23.199119171,Lacerta_schreiberi:23.199116852):6.672503718,(Lacerta_viridis:13.1230276,Lacerta_bilineata:13.1230276):16.74859296):24.982552348000002):3.606241959):3.043931667,((((Podarcis_guadarramae:12.10747126,(Podarcis_hispanicus:7.521756286,Podarcis_vaucheri:7.521756286):4.5857170618000005):0.7501754233,Podarcis_liolepis:12.85764691):2.977700842,Podarcis_muralis:15.835347753999999):2.930984498,(Podarcis_tiliguerta:17.342486531,(Podarcis_erhardii:10.97770238,Podarcis_virescens:10.97770238):6.3647855445):1.423846884):42.738004074100004):22.94788271,((Ophisops_elegans:67.50091483,Acanthodactylus_erythrurus:67.500910192):1.880531014,(Eremias_multiocellata:27.362453010000003,Eremias_argus:27.362450686000003):42.0189881986):15.070788500399999):0.9930085203):71.126319,Aspidoscelis_costata:156.5715596517):6.447413):6.568278,(((((Ablepharus_kitaibelii:25.9303476219,Ablepharus_bivittatus:25.9303407708):32.828531229,((Lampropholis_coggeri:22.725683218,Lampropholis_guichenoti:22.72568487):3.426619614,(Niveoscincus_ocellatus:14.149779329000001,Niveoscincus_metallicus:14.149779329):12.0025251556):32.606569159):6.250229,Trachylepis_striata:65.00909265559999):19.614035,(Saiphos_equalis:38.53948766941,Eulamprus_tympanum:38.53949054539999):46.083635855139995):6.64806,Plestiodon_chinensis:91.2711700971):78.316066):5.633619,(((Tarentola_boettgeri:76.682807914,Homonota_darwinii:76.682803726):9.627580744600001,Quedenfeldtia_trachyblepharus:86.310373423):14.32198,Woodworthia_maculatus:100.632361678):74.58851);
	TREE tree_8534 = (((((((((Sauromalus_ater:71.2166498314,((Liolaemus_lineomaculatus:19.820044042,(Liolaemus_irregularis:11.8468665369,Liolaemus_boulengeri:11.846867623):7.973175101800001):5.36758483,((Liolaemus_bibronii:12.7734586921,Liolaemus_pictus:12.773462643999999):8.634989824,Liolaemus_aparicioi:21.408449178):3.779178709):46.029024414999995):2.35905,((Anolis_roquet:44.5813404729,Anolis_heterodermus:44.5813419582):11.48229014,(Anolis_tolimensis:47.797993094000006,((Anolis_cristatellus:25.747581947,Anolis_gundlachi:25.747581354900003):18.300724262,Anolis_cybotes:44.0483076976):3.7496833227):8.265641675600001):17.51206227):4.058126,((Uta_stansburiana:37.117318887,(((Sceloporus_merriami:30.55995746,((Sceloporus_graciosus:24.342334088,(((Sceloporus_spinosus:15.521974831,((Sceloporus_occidentalis:9.187733819,Sceloporus_undulatus:9.187733818000002):1.443218188,Sceloporus_virgatus:10.6309533):4.891021713):2.547303186,((Sceloporus_minor:15.750714287000001,(Sceloporus_jarrovii:10.04838753,Sceloporus_torquatus:10.048387527):5.7023250918):0.5354442753,Sceloporus_grammicus:16.2861587507):1.783120011):1.488278145,((Sceloporus_bicanthalis:5.272208875,Sceloporus_aeneus:5.272208875):4.658923728,Sceloporus_scalaris:9.931132640000001):9.626425042):4.784778299):3.913301856,Sceloporus_ochoterenae:28.255635951):2.3043268890000004):4.7604827254,Sceloporus_variabilis:35.320445189):0.9174502739,Urosaurus_ornatus:36.237898429):0.8794223154):3.581568955,Cophosaurus_texanus:40.698887479):36.934936):65.587538,((Calotes_versicolor:84.6294559021,(Stellagama_stellio:43.808687627,((Phrynocephalus_theobaldi:5.49661766,Phrynocephalus_vlangalii:5.496618016):9.9210189912,(Phrynocephalus_przewalskii:12.474586215,Phrynocephalus_helioscopus:12.474588886000001):2.9430500797000003):28.391054003999997):40.820769249):9.617877,(Intellagama_lesueurii:40.68959415,Amphibolurus_muricatus:40.689596105999996):53.557728548):48.974032):11.461619,(((Elgaria_coerulea:15.27177642,Elgaria_multicarinata:15.2717764177):15.716500397999999,Barisia_imbricata:30.988278552300002):71.68832194999999,Xenosaurus_platyceps:102.67657499100001):52.006393):3.779302,((((Crotalus_lepidus:4.718386243,Crotalus_triseriatus:4.7183862422):30.0221649093,((Vipera_aspis:4.59119813,Vipera_latastei:4.5911984284):4.6590975613,Vipera_ammodytes:9.250296587000001):25.4902583197):32.5158,((((((Zamenis_longissimus:10.826719513,Coronella_austriaca:10.826719047200001):0.9740615735,Elaphe_quadrivirgata:11.800781434500001):12.8323185184,Hierophis_viridiflavus:24.6331025365):26.703782,Oxyrhopus_trigeminus:51.3368840258):5.171672,(((Natrix_tessellata:13.36295803,Natrix_natrix:13.36295803):4.745735223,Natrix_maura:18.10869039):16.00480747,(((Thamnophis_scalaris:8.7626233644,Thamnophis_melanogaster:8.7626222156):1.9891538915,(Thamnophis_eques:8.384314495,Thamnophis_elegans:8.384315645000001):2.3674616111):2.872534923,Thamnophis_sirtalis:13.624312469000001):20.489186534399998):22.395059485):2.819209,Pseudechis_porphyriacus:59.3277616916):7.928586999999999):13.672929,Boa_constrictor:80.92928358900001):77.533013):10.029303,((((Psammodromus_hispanicus:17.9948146153,Psammodromus_algirus:17.9948158):5.595072032,(Gallotia_atlantica:11.92706048,Gallotia_galloti:11.927058784):11.6628278671):34.06378565,((((Scelarcis_perspicillata:23.752205886000002,Zootoca_vivipara:23.752191704):9.851141449,(((((Takydromus_sexlineatus:24.297858941,(Takydromus_septentrionalis:11.2841493928,Takydromus_wolteri:11.284148761800001):13.0137179024):5.371550773,Apathya_cappadocica:29.66941602):0.1851718898,Phoenicolacerta_laevis:29.854584279):1.972995101,(((Iberolacerta_monticola:2.755304333,Iberolacerta_cyreni:2.755304333):25.1164023647,((Darevskia_bithynica:12.1320624835,(Darevskia_derjugini:6.747501075,Darevskia_clarkorum:6.7475021783):5.3845599879999995):1.659144093,(Darevskia_parvula:11.94433914,(Darevskia_valentini:1.241750488,Darevskia_rudis:1.241750488):10.7025900674):1.846866337):14.080500438):1.840222836,(Anatololacerta_danfordi:29.243030359800002,Algyroides_marchi:29.243034458):0.4688971299):2.11565379):0.6549804121,((Lacerta_viridis:7.13116717,Lacerta_bilineata:7.13116717):9.777222653,(Lacerta_agilis:15.570310942999999,Lacerta_schreiberi:15.570311259999999):1.3380780921):15.574175015):1.1207768213):2.17626982,((Podarcis_tiliguerta:9.036961072,Podarcis_erhardii:9.0369620183):2.253581311,(((Podarcis_virescens:0.2116058959,Podarcis_liolepis:0.2116058959):9.848745122,((Podarcis_vaucheri:2.301071146,Podarcis_guadarramae:2.301071146):3.862325293,Podarcis_hispanicus:6.163396439):3.8969552090000006):0.6412428386,Podarcis_muralis:10.701593068000001):0.588948999):24.489066261):13.62744334,((Ophisops_elegans:40.937384055,Acanthodactylus_erythrurus:40.937386423099994):2.864381341,(Eremias_multiocellata:15.970692992,Eremias_argus:15.970692203399999):27.8310755599):5.605284538699999):8.246610346):93.91261,Aspidoscelis_costata:151.5662930606):16.9253):11.338317,(((((Ablepharus_bivittatus:11.782712529,Ablepharus_kitaibelii:11.782710797):50.071397892,((Lampropholis_guichenoti:23.486254671,Lampropholis_coggeri:23.486252194400002):3.248247608,(Niveoscincus_ocellatus:15.72362499,Niveoscincus_metallicus:15.723626614):11.0108743665):35.119611091500005):2.471172,Trachylepis_striata:64.3252923565):19.078105,(Eulamprus_tympanum:39.0337772357,Saiphos_equalis:39.0337767941):44.3696063963):0.48255,Plestiodon_chinensis:83.8859567179):95.943956):3.448615,(((Tarentola_boettgeri:70.763137754,Homonota_darwinii:70.7631372279):18.171874492999997,Quedenfeldtia_trachyblepharus:88.934994319):11.593603000000002,Woodworthia_maculatus:100.528608944):82.749915);
	TREE tree_5849 = (((((((((Sauromalus_ater:66.1532238138,((((Liolaemus_irregularis:9.2076945375,Liolaemus_boulengeri:9.2076950069):2.7560651288,Liolaemus_aparicioi:11.963760330699998):3.495027566,Liolaemus_lineomaculatus:15.458788873):5.018100847,(Liolaemus_bibronii:9.5188128554,Liolaemus_pictus:9.518813442):10.9580754976):45.67633951):12.2113,((Anolis_heterodermus:55.616497794299995,Anolis_roquet:55.616499497700005):14.56971978,(Anolis_tolimensis:54.24029376880001,((Anolis_cristatellus:30.135792868000003,Anolis_gundlachi:30.135793205000002):21.314789032,Anolis_cybotes:51.450583234):2.789709028):15.9459239795):8.178292756800001):3.15581,((Uta_stansburiana:37.151067809,((((((((((Sceloporus_undulatus:10.236323893000002,Sceloporus_occidentalis:10.236323894):1.269151304,Sceloporus_virgatus:11.50547661):7.775886407,Sceloporus_spinosus:19.281361403000002):0.7676268909,((Sceloporus_minor:17.451806913200002,(Sceloporus_jarrovii:11.02728159,Sceloporus_torquatus:11.027279159999999):6.4245257306):0.691974716,Sceloporus_grammicus:18.143781633):1.9052074723999999):0.6924807168,((Sceloporus_bicanthalis:8.45449575,Sceloporus_aeneus:8.45449575):3.784146551,Sceloporus_scalaris:12.238640885999999):8.502828528):3.0923334970000003,Sceloporus_graciosus:23.8338027086):3.283518956,Sceloporus_ochoterenae:27.117323683000002):2.2230923852,Sceloporus_merriami:29.340423350000002):5.5768452264,Sceloporus_variabilis:34.917259685):0.6077540719,Urosaurus_ornatus:35.525015572):1.6260500117999999):6.405612738,Cophosaurus_texanus:43.556676499000005):37.96365661):61.971458,((Calotes_versicolor:86.57211017099999,(Stellagama_stellio:42.009794724,((Phrynocephalus_theobaldi:4.32945807,Phrynocephalus_vlangalii:4.329458069999999):12.095135333,(Phrynocephalus_przewalskii:14.079055389699999,Phrynocephalus_helioscopus:14.07905625):2.3455395639):25.585203037):44.562309979999995):8.839432,(Intellagama_lesueurii:41.21951214,Amphibolurus_muricatus:41.219503528999994):54.192035855):48.080242999999996):8.208193,(((Elgaria_coerulea:9.905871481899998,Elgaria_multicarinata:9.905869227):14.54264726,Barisia_imbricata:24.4485187416):70.586031808,Xenosaurus_platyceps:95.034528592546):56.665437):9.372239,((((Crotalus_lepidus:5.004070463,Crotalus_triseriatus:5.0040704621):43.0244016424,((Vipera_aspis:8.789899996,Vipera_latastei:8.789900255):6.093551577,Vipera_ammodytes:14.883455706100001):33.1450094808):28.160241,((((((Zamenis_longissimus:10.353570052999999,Coronella_austriaca:10.353571125):0.6553009132,Elaphe_quadrivirgata:11.0088718235):12.566424594999999,Hierophis_viridiflavus:23.575287906799996):30.799566,Oxyrhopus_trigeminus:54.3748645587):1.200988,(((Natrix_tessellata:12.97697058,Natrix_natrix:12.97697058):3.981541765,Natrix_maura:16.95851235):12.69264409,(((Thamnophis_eques:6.943968908,Thamnophis_elegans:6.943970134):2.8584556487999997,(Thamnophis_scalaris:6.127152671799999,Thamnophis_melanogaster:6.127153162):3.6752720565):1.402363247,Thamnophis_sirtalis:11.204788466):18.446367731000002):25.924696123):8.988068,Pseudechis_porphyriacus:64.5639148174):11.624805):13.094437999999998,Boa_constrictor:89.283163):71.789078):2.433019,((((Gallotia_atlantica:11.93272893,Gallotia_galloti:11.93272893):19.157341869,(Psammodromus_algirus:22.93178777,Psammodromus_hispanicus:22.931789828000003):8.158278922000001):44.40315594,(((Podarcis_virescens:23.7855076,(((Podarcis_liolepis:10.51870809,(Podarcis_vaucheri:6.081446888,Podarcis_hispanicus:6.081446888):4.437258872):3.163967842,Podarcis_muralis:13.682673991000001):3.143780421,((Podarcis_erhardii:10.21045124,Podarcis_guadarramae:10.210451625):6.0987831760999995,Podarcis_tiliguerta:16.309235768):0.5172198067):6.9590493017):26.6929824,((Zootoca_vivipara:39.558674584,Scelarcis_perspicillata:39.55868042):6.209530043,(((((Takydromus_sexlineatus:30.783986557,(Takydromus_wolteri:14.017363145000001,Takydromus_septentrionalis:14.017363924):16.7666177694):6.955875325,Apathya_cappadocica:37.73986771):0.903611124,Phoenicolacerta_laevis:38.643470667):1.607371061,(((Iberolacerta_cyreni:4.20291209,Iberolacerta_monticola:4.20291209):32.985687342000006,(((Darevskia_derjugini:6.474426734,Darevskia_clarkorum:6.4744261502):9.61970468,Darevskia_bithynica:16.094131414):2.1343277,((Darevskia_rudis:2.089989279,Darevskia_valentini:2.0899894734):14.156996695,Darevskia_parvula:16.246985974):1.981471196):18.960142263):2.609229967,(Anatololacerta_danfordi:38.9953772872,Algyroides_marchi:38.995367748):0.8024633943):0.4530092224):1.967929287,((Lacerta_viridis:10.81703266,Lacerta_bilineata:10.81703266):11.88597215,(Lacerta_agilis:21.024010413000003,Lacerta_schreiberi:21.024011390200002):1.67899323):19.515765039):3.549434778):4.71028732):20.76789662,((Ophisops_elegans:56.493174481,Acanthodactylus_erythrurus:56.49318031799999):3.812184367,(Eremias_multiocellata:20.392453379,Eremias_argus:20.392453375000002):39.9129049082):10.94102213):4.246838127):60.912754,Aspidoscelis_costata:136.40597258079998):27.09927):6.273046,(((((Ablepharus_kitaibelii:20.0451944783,Ablepharus_bivittatus:20.045193625):18.444272918,((Lampropholis_coggeri:17.093453378,Lampropholis_guichenoti:17.093451937999998):0.9105675784,(Niveoscincus_ocellatus:9.329287302,Niveoscincus_metallicus:9.329287302):8.6747336558):20.485439570700002):15.578619,Trachylepis_striata:54.0680754224):4.770008,(Eulamprus_tympanum:28.9397880681,Saiphos_equalis:28.939787557499997):29.898286340189998):13.702149,Plestiodon_chinensis:72.540228558):97.23805):9.144219,(((Tarentola_boettgeri:73.77024562599999,Homonota_darwinii:73.7702481906):18.361316996,Quedenfeldtia_trachyblepharus:92.13156865100001):6.505099,Woodworthia_maculatus:98.63666271700001):80.285839);
	TREE tree_8332 = (((((((((Sauromalus_ater:77.11850220960001,(((Liolaemus_irregularis:10.535062245830002,(Liolaemus_boulengeri:1.72566144,Liolaemus_aparicioi:1.72566153293):8.809401265999998):7.296453513,Liolaemus_lineomaculatus:17.8315168191):5.144903552,(Liolaemus_bibronii:11.650584974300001,Liolaemus_pictus:11.6505853445):11.325836547500002):54.14207241):2.425451,((Anolis_heterodermus:53.057524544900005,Anolis_roquet:53.057527857):10.95341908,(Anolis_tolimensis:53.3080216062,((Anolis_gundlachi:23.940951082,Anolis_cristatellus:23.94095109):24.554677260000002,Anolis_cybotes:48.4956262497):4.8123977272000005):10.7029242522):15.532992546):10.180579,((((Sceloporus_variabilis:39.56094321,(Sceloporus_merriami:33.75296517,((((((Sceloporus_virgatus:13.07900192,(Sceloporus_occidentalis:12.47176233,Sceloporus_undulatus:12.4717612251):0.6072409202):6.275652899,Sceloporus_spinosus:19.354656374):2.467678816,(((Sceloporus_torquatus:10.117988368,Sceloporus_jarrovii:10.117986371):7.824162444000001,Sceloporus_minor:17.9421499237):0.3342524688,Sceloporus_grammicus:18.276403945):3.5459303579999997):0.1558784189,((Sceloporus_bicanthalis:9.346010983,Sceloporus_aeneus:9.346010982):3.682331061,Sceloporus_scalaris:13.028344262000001):8.949869014):4.178094509,Sceloporus_graciosus:26.156306008999998):4.908798471,Sceloporus_ochoterenae:31.065104704):2.6878571396):5.807980455300001):0.3448324223,Urosaurus_ornatus:39.90577297):3.0369447970000003,Uta_stansburiana:42.9427190958):4.708863686,Cophosaurus_texanus:47.651581227):42.07294067):58.225878,((Calotes_versicolor:86.875464354,(Stellagama_stellio:48.875759071,((Phrynocephalus_helioscopus:14.782733232999998,Phrynocephalus_przewalskii:14.782733998400001):4.264935121,(Phrynocephalus_theobaldi:6.086281758,Phrynocephalus_vlangalii:6.086280992):12.961387745):29.828086116):37.999724459999996):5.950631,(Intellagama_lesueurii:36.52360529,Amphibolurus_muricatus:36.5236127746):56.302503988):55.124282):12.096121,(((Elgaria_coerulea:11.51355956,Elgaria_multicarinata:11.513558462999999):22.520704195,Barisia_imbricata:34.0342648411):51.666650698,Xenosaurus_platyceps:85.7009004):74.345622):3.422229,((((Crotalus_lepidus:6.735585021,Crotalus_triseriatus:6.735586385):37.688460479759996,((Vipera_aspis:4.31983842,Vipera_latastei:4.3198376375):7.222412175,Vipera_ammodytes:11.542250987):32.881797078):13.185466,((((((Zamenis_longissimus:12.405189029999999,Coronella_austriaca:12.405189031):0.3275038778,Elaphe_quadrivirgata:12.732692525200001):17.6715659119,Hierophis_viridiflavus:30.4042507414):17.20787,Oxyrhopus_trigeminus:47.61212164170001):1.590305,(((Natrix_tessellata:8.351672618,Natrix_natrix:8.351672618):5.687675013,Natrix_maura:14.03934763):7.872368362,(((Thamnophis_eques:5.6096308520000004,Thamnophis_elegans:5.6096304375):2.8584170412,(Thamnophis_melanogaster:5.844810875099999,Thamnophis_scalaris:5.8448104607):2.6232368109):1.360500905,Thamnophis_sirtalis:9.828547969999999):12.083167817):27.2907082618):3.01722,Pseudechis_porphyriacus:52.21964450342):5.389859):24.353013999999998,Boa_constrictor:81.962519795):81.506231):1.827677,((((Psammodromus_algirus:24.06799112,Psammodromus_hispanicus:24.067997214000002):6.317870904,(Gallotia_atlantica:13.414451355999999,Gallotia_galloti:13.41445029):16.971419349):38.57436029,((((Scelarcis_perspicillata:40.94731857,Zootoca_vivipara:40.947322414):4.892041539,((((((Takydromus_septentrionalis:16.914128882300002,Takydromus_wolteri:16.914127732):14.908718245,Takydromus_sexlineatus:31.8228409796):4.922222527,Apathya_cappadocica:36.745070229999996):3.237833714,Phoenicolacerta_laevis:39.982894336):1.184942971,(((Iberolacerta_monticola:2.944801372,Iberolacerta_cyreni:2.944801372):30.016517543000003,((Darevskia_parvula:13.89031498,(Darevskia_valentini:2.073272191,Darevskia_rudis:2.0732730366):11.817041060000001):2.165674905,((Darevskia_derjugini:5.061188163,Darevskia_clarkorum:5.061187586000001):5.643462193,Darevskia_bithynica:10.7046515092):5.351339146):16.905329029):5.196645856,(Anatololacerta_danfordi:36.924117566999996,Algyroides_marchi:36.924115637):1.233847019):3.009882916):2.564124346,((Lacerta_schreiberi:18.01259226,Lacerta_agilis:18.012592254):3.28796035,(Lacerta_viridis:4.926011258,Lacerta_bilineata:4.926011258):16.37453942):22.431419429):2.1073876902):1.854665709,(((Podarcis_liolepis:12.9028968,(Podarcis_vaucheri:9.570415985,Podarcis_hispanicus:9.570415985):3.3324796649):3.04232368,(Podarcis_muralis:11.11650459,Podarcis_guadarramae:11.11650459):4.828714158):1.517414074,((Podarcis_virescens:15.413899493999999,Podarcis_erhardii:15.413900458):0.8182844398,Podarcis_tiliguerta:16.232185084):1.230448701):30.231385873):18.3761296,((Ophisops_elegans:56.4232024616,Acanthodactylus_erythrurus:56.4232068939):1.080467861,(Eremias_argus:19.16454904,Eremias_multiocellata:19.164548846299997):38.339129361400005):8.566479326800001):2.890061345):85.02517,Aspidoscelis_costata:153.9853999069):11.311029):3.056707,(((((Ablepharus_bivittatus:27.896212430000002,Ablepharus_kitaibelii:27.896218782):14.955388863500001,((Lampropholis_coggeri:21.1880125607,Lampropholis_guichenoti:21.18801242):0.8364466734,(Niveoscincus_ocellatus:12.09755464,Niveoscincus_metallicus:12.097554638):9.926903494):20.8271457712):12.5679,Trachylepis_striata:55.419505664):14.238287,(Saiphos_equalis:36.316947219940005,Eulamprus_tympanum:36.316944849):33.340838008998):10.711488,Plestiodon_chinensis:80.36927579300001):87.983862):8.765557,(((Tarentola_boettgeri:59.758309694999994,Homonota_darwinii:59.758308320000005):23.3961145817,Quedenfeldtia_trachyblepharus:83.1544209331):15.816068,Woodworthia_maculatus:98.9704887096):78.148203);
	TREE tree_5185 = (((((((((Sauromalus_ater:75.52504117753,((Liolaemus_aparicioi:22.816686329,(Liolaemus_pictus:12.141033655800001,Liolaemus_bibronii:12.1410333583):10.6756501679):2.91356579,(Liolaemus_lineomaculatus:19.6588733352,(Liolaemus_irregularis:11.3761449289,Liolaemus_boulengeri:11.3761449303):8.2827292399):6.071375148):49.794787701000004):1.19413,((Anolis_roquet:53.8933253049,Anolis_heterodermus:53.8933276943):14.42921808,(Anolis_tolimensis:53.4625260065,((Anolis_gundlachi:29.798485541,Anolis_cristatellus:29.798482119):22.300597652,Anolis_cybotes:52.099082508):1.3634439096):14.860019353999999):8.396616566999999):3.094765,((Uta_stansburiana:39.873211463000004,((Sceloporus_variabilis:37.69460302,(Sceloporus_merriami:30.15022218,((Sceloporus_graciosus:23.4328954213,(((Sceloporus_aeneus:8.628599869,Sceloporus_bicanthalis:8.628599869):2.971585029,Sceloporus_scalaris:11.600183878):9.80030801,((Sceloporus_spinosus:18.087711131,((Sceloporus_occidentalis:10.84086168,Sceloporus_undulatus:10.840860452):0.3848080289,Sceloporus_virgatus:11.225668279999999):6.86204163):2.064257385,(((Sceloporus_jarrovii:12.05430895,Sceloporus_torquatus:12.054306909):4.8988543381,Sceloporus_minor:16.953161451499998):0.782733138,Sceloporus_grammicus:17.7358962181):2.4160710687):1.248526432):2.0324131065):4.288489268,Sceloporus_ochoterenae:27.721394057):2.428833231):7.5443751218):0.4796400084,Urosaurus_ornatus:38.174244455):1.6989670082000001):5.67441584,Cophosaurus_texanus:45.547627302):34.26630682):67.675982,((Calotes_versicolor:86.45779680499999,(((Phrynocephalus_theobaldi:5.265951343,Phrynocephalus_vlangalii:5.265951343):12.1052947963,(Phrynocephalus_helioscopus:14.553556187000002,Phrynocephalus_przewalskii:14.5535546221):2.8176906492000002):27.243859815,Stellagama_stellio:44.615090863):41.842697323):7.739857,(Intellagama_lesueurii:37.08532613,Amphibolurus_muricatus:37.085315482):57.112332873999996):53.292254):9.476339,(((Elgaria_coerulea:14.73829042,Elgaria_multicarinata:14.738290422999999):18.17676409,Barisia_imbricata:32.915051982):54.303592079999994,Xenosaurus_platyceps:87.21863554464198):69.747623):1.145742,((((Crotalus_lepidus:5.291430306,Crotalus_triseriatus:5.29142883):37.790955007099996,(Vipera_ammodytes:15.803108800999999,(Vipera_latastei:6.031781816,Vipera_aspis:6.0317816870000005):9.7713269005):27.279274846000003):32.180302,((((((Zamenis_longissimus:12.6310149634,Coronella_austriaca:12.631015206):1.131818097,Elaphe_quadrivirgata:13.7628350501):16.860832949600002,Hierophis_viridiflavus:30.6236565192):25.191724,Oxyrhopus_trigeminus:55.815397307059996):1.813448,(((Natrix_tessellata:12.7284519,Natrix_natrix:12.7284519):6.253053186,Natrix_maura:18.98150509):14.531356085099999,(((Thamnophis_melanogaster:7.4810735557,Thamnophis_scalaris:7.4810732501):5.170128569,(Thamnophis_elegans:5.9298435598,Thamnophis_eques:5.929842948):6.7213570371):1.251593434,Thamnophis_sirtalis:13.902796173999999):19.610064699):24.115976244000002):9.187232,Pseudechis_porphyriacus:66.8160660434):8.446617):12.616900000000001,Boa_constrictor:87.87959399900001):70.232417):9.080513,((((Psammodromus_algirus:29.3766917,Psammodromus_hispanicus:29.376682509000002):8.089197964,(Gallotia_atlantica:16.67695893,Gallotia_galloti:16.67695824):20.788923832000002):56.65878834,((((Zootoca_vivipara:50.426067202,Scelarcis_perspicillata:50.42607208):9.777789906,((((((Takydromus_septentrionalis:15.711000267,Takydromus_wolteri:15.711001731):24.822900702000002,Takydromus_sexlineatus:40.533909746):8.429146889,Apathya_cappadocica:48.96305663):0.180870017,Phoenicolacerta_laevis:49.143912803):1.57888498,(((Iberolacerta_cyreni:3.350583541,Iberolacerta_monticola:3.350583541):38.485029188,(((Darevskia_bithynica:3.24900208,Darevskia_parvula:3.24900208):19.37290438,(Darevskia_valentini:2.72546761,Darevskia_rudis:2.72546761):19.896437629):3.151873679,(Darevskia_derjugini:9.082183455,Darevskia_clarkorum:9.082184186000001):16.691596683):16.0618333289):8.326672865,(Anatololacerta_danfordi:49.419224561,Algyroides_marchi:49.419219682000005):0.7430654342):0.5605209595):2.362133059,((Lacerta_agilis:22.9778025,Lacerta_schreiberi:22.977802494):2.538912211,(Lacerta_viridis:9.474596535,Lacerta_bilineata:9.474596535):16.04211818):27.568224180999998):7.118912365):7.229335075,(((Podarcis_tiliguerta:0.4398774282,Podarcis_guadarramae:0.4398774282):18.043767523,Podarcis_erhardii:18.4836444632):3.856649629,((Podarcis_liolepis:13.19644722,(Podarcis_virescens:11.257256793,(Podarcis_vaucheri:8.12572428,Podarcis_hispanicus:8.12572428):3.1315320250000003):1.939190426):6.995988408,Podarcis_muralis:20.192433186):2.14785968):45.092896632999995):23.99615091,((Ophisops_elegans:71.441287303,Acanthodactylus_erythrurus:71.44129705):1.294609796,(Eremias_multiocellata:22.81360263,Eremias_argus:22.813602632):49.922304948900006):18.6934303921):2.695324665):66.237986,Aspidoscelis_costata:160.3626510581):6.829856):6.934245,(((((Ablepharus_bivittatus:10.2104483046,Ablepharus_kitaibelii:10.210448114):39.20824117,((Lampropholis_coggeri:20.058782941,Lampropholis_guichenoti:20.0587880444):2.579513646,(Niveoscincus_metallicus:12.432823113,Niveoscincus_ocellatus:12.432823111):10.2054745779):26.7803939315):24.936296,Trachylepis_striata:74.3549785212):9.629825,(Saiphos_equalis:40.765989018199996,Eulamprus_tympanum:40.7659911548):43.21881459382):8.893385,Plestiodon_chinensis:92.87820599060001):81.248558):1.292236,(((Tarentola_boettgeri:77.74767430700001,Homonota_darwinii:77.74768221099998):9.741506039999999,Quedenfeldtia_trachyblepharus:87.48916645700001):11.725629000000001,Woodworthia_maculatus:99.21480406100001):76.204178);
	TREE tree_0570 = (((((((((Sauromalus_ater:69.6442780718,((Liolaemus_lineomaculatus:19.692653189599998,(Liolaemus_irregularis:11.6641421912,Liolaemus_boulengeri:11.664143246000002):8.028510630100001):6.578394465,((Liolaemus_pictus:10.9294041305,Liolaemus_bibronii:10.929406283799999):9.4959047203,Liolaemus_aparicioi:20.4253085289):5.845739721):43.373221963999995):6.529184,((Anolis_heterodermus:50.068638978500005,Anolis_roquet:50.0686389795):12.38047595,(Anolis_tolimensis:49.982581337499994,((Anolis_cristatellus:28.295745537,Anolis_gundlachi:28.295749235000002):16.860358487,Anolis_cybotes:45.156107725300004):4.826473924):12.4665323547):13.724334359999999):0.342206,((Uta_stansburiana:37.02342978,(((Sceloporus_merriami:31.5111971,(((((((Sceloporus_occidentalis:9.477133447,Sceloporus_undulatus:9.477135108):1.077115423,Sceloporus_virgatus:10.554249424):7.2692160669999994,Sceloporus_spinosus:17.823466043):0.9544918563,(((Sceloporus_torquatus:10.166911415,Sceloporus_jarrovii:10.166913260000001):5.989822327,Sceloporus_minor:16.156732820000002):0.8929361321,Sceloporus_grammicus:17.0496685877):1.7282883949999999):1.278245143,((Sceloporus_bicanthalis:5.615991908,Sceloporus_aeneus:5.615991908):5.89566707,Sceloporus_scalaris:11.511656765):8.544545356):2.971351644,Sceloporus_graciosus:23.0275511797):4.742063977,Sceloporus_ochoterenae:27.769617001):3.741571798):4.4817860307,Sceloporus_variabilis:35.992975206):0.1854634618,Urosaurus_ornatus:36.178439038):0.8449909227000001):4.706740977,Cophosaurus_texanus:41.730170748):34.7854935):64.910333,((Calotes_versicolor:92.8405635333,(Stellagama_stellio:44.064453850999996,((Phrynocephalus_przewalskii:11.547725658,Phrynocephalus_helioscopus:11.5477248142):3.3454914259999997,(Phrynocephalus_theobaldi:4.533881715,Phrynocephalus_vlangalii:4.5338810569):10.359336213):29.171245878):48.77610296):10.054651,(Intellagama_lesueurii:43.29036358,Amphibolurus_muricatus:43.290353078):59.6048654228):38.530787000000004):10.453584,(((Elgaria_coerulea:11.50670984,Elgaria_multicarinata:11.5067105303):16.21342479,Barisia_imbricata:27.720138189460002):60.430379120000005,Xenosaurus_platyceps:88.15049710400001):63.729071):3.03339,((((Crotalus_lepidus:5.898751521,Crotalus_triseriatus:5.898750975):32.6211741086,(Vipera_ammodytes:12.457536560000001,(Vipera_aspis:4.358095002,Vipera_latastei:4.3580955779):8.099441941):26.062383188):27.616236,((((((Zamenis_longissimus:11.5205426716,Coronella_austriaca:11.520543893):0.9291831155,Elaphe_quadrivirgata:12.4497257872):16.8539744306,Hierophis_viridiflavus:29.3037032318):24.604892000000003,Oxyrhopus_trigeminus:53.9086003648):2.015459,(((Natrix_tessellata:8.708256148,Natrix_natrix:8.708256148):5.103931287,Natrix_maura:13.81218744):13.00043903,(((Thamnophis_scalaris:8.4277528308,Thamnophis_melanogaster:8.4277538643):2.8511922774,(Thamnophis_eques:7.3394481428,Thamnophis_elegans:7.3394473688):3.939497222):0.4550945314,Thamnophis_sirtalis:11.734040931):15.078588113999999):29.111424599000003):2.937292,Pseudechis_porphyriacus:58.8613365458):7.27482):17.83402,Boa_constrictor:83.97019399700001):70.942785):10.26364,((((Psammodromus_algirus:23.0840991,Psammodromus_hispanicus:23.084097641000003):5.392349663,(Gallotia_atlantica:15.031816422,Gallotia_galloti:15.031816277):13.4446300066):32.50591285,((((Scelarcis_perspicillata:30.837978239999998,Zootoca_vivipara:30.837975045):5.991079709,(((((Takydromus_sexlineatus:28.313100783000003,(Takydromus_wolteri:13.905071654,Takydromus_septentrionalis:13.905070053):14.408025931000001):4.379031338,Apathya_cappadocica:32.69212252):0.4656554472,Phoenicolacerta_laevis:33.157779094):0.6570642303,(((Iberolacerta_monticola:3.465994242,Iberolacerta_cyreni:3.465994242):25.24211827,((Darevskia_parvula:10.67684512,(Darevskia_valentini:1.008714286,Darevskia_rudis:1.008714286):9.668131636):3.812522143,(Darevskia_bithynica:8.61727629669,(Darevskia_derjugini:5.106225826,Darevskia_clarkorum:5.1062255061999995):3.5110505495):5.872092649000001):14.218745249000001):3.12554022,(Anatololacerta_danfordi:28.7378092338,Algyroides_marchi:28.737800272):3.095850857):1.98119651):1.243203126,((Lacerta_schreiberi:16.414046625,Lacerta_agilis:16.414047580000002):1.1236354,(Lacerta_viridis:5.792488196,Lacerta_bilineata:5.792488196):11.74519334):17.520370343):1.771006065):0.685715625,(((Podarcis_liolepis:10.33304375,((Podarcis_virescens:7.172839536,(Podarcis_hispanicus:7.010323278,Podarcis_vaucheri:7.010323278):0.1625170573):2.010554657,Podarcis_guadarramae:9.183394193):1.1496495533):0.5941085415,Podarcis_muralis:10.927151808):1.013443623,(Podarcis_tiliguerta:10.776584098,Podarcis_erhardii:10.776585377500002):1.164011332):25.574181508):14.17115266,((Ophisops_elegans:46.2307704837,Acanthodactylus_erythrurus:46.230773363500006):0.7874791746,(Eremias_argus:17.496449249,Eremias_multiocellata:17.496447649):29.521808251299998):4.6676767429):9.29643016):89.83868600000001,Aspidoscelis_costata:150.820998563):14.355567):0.666852,(((((Ablepharus_kitaibelii:10.968753612,Ablepharus_bivittatus:10.9687535244):37.4684660368,((Lampropholis_guichenoti:18.287823576,Lampropholis_coggeri:18.2878244563):3.00012449,(Niveoscincus_metallicus:10.049862227,Niveoscincus_ocellatus:10.049862226):11.238085965799998):27.149267518399995):16.461186,Trachylepis_striata:64.8984044233):16.076257,(Eulamprus_tympanum:39.892712624800005,Saiphos_equalis:39.8927122565):41.08194205889999):2.515557,Plestiodon_chinensis:83.49021764220001):82.353254):9.408042,(((Tarentola_boettgeri:68.460805106,Homonota_darwinii:68.4608014011):23.504195965,Quedenfeldtia_trachyblepharus:91.96498124000001):9.031741,Woodworthia_maculatus:100.99673849800001):74.254768);
	TREE tree_9166 = (((((((((Sauromalus_ater:74.21973267370001,((Liolaemus_lineomaculatus:19.625299655,(Liolaemus_irregularis:11.6208738064,Liolaemus_boulengeri:11.620872521199999):8.004425849):5.028374347,((Liolaemus_pictus:5.896505762,Liolaemus_aparicioi:5.8965071621):4.890554583299999,Liolaemus_bibronii:10.7870605398):13.866614434199999):49.566062943):3.93812,((Anolis_roquet:50.315278976100004,Anolis_heterodermus:50.3152805043):11.27962365,(Anolis_tolimensis:47.053219593,((Anolis_gundlachi:26.423710524,Anolis_cristatellus:26.4237111357):18.324779046,Anolis_cybotes:44.7484888706):2.3047300222000002):14.541681199200001):16.562948429000002):8.331576,((Uta_stansburiana:45.042946008,((Sceloporus_variabilis:40.965258153,(((Sceloporus_graciosus:25.408665950800003,(((Sceloporus_spinosus:19.044958211,((Sceloporus_occidentalis:11.25189158,Sceloporus_undulatus:11.251891582999999):0.2113652796,Sceloporus_virgatus:11.46325876):7.58170198):2.882040656,((Sceloporus_minor:19.4391904048,(Sceloporus_jarrovii:9.631671352,Sceloporus_torquatus:9.631669244):9.807522636):0.3183340411,Sceloporus_grammicus:19.757526347):2.1694735774):0.3469234961,((Sceloporus_bicanthalis:8.545926984,Sceloporus_aeneus:8.545926984):3.442901043,Sceloporus_scalaris:11.988828027):10.2850947566):3.1347332559999996):4.456698927,Sceloporus_ochoterenae:29.865353909000003):3.572389743,Sceloporus_merriami:33.43774893):7.52751513):0.1316420556,Urosaurus_ornatus:41.096898858):3.9460513710000003):3.300673844,Cophosaurus_texanus:48.343628291):38.1457938):63.092745,((Calotes_versicolor:87.0748552416,(((Phrynocephalus_przewalskii:12.356326230999999,Phrynocephalus_helioscopus:12.356324206):3.9906171372,(Phrynocephalus_vlangalii:3.5270860447,Phrynocephalus_theobaldi:3.527086552):12.819856108):24.835524879,Stellagama_stellio:41.182456579):45.89239977):10.508712,(Intellagama_lesueurii:32.36639783,Amphibolurus_muricatus:32.366395415999996):65.21717039299999):51.998597000000004):5.895107,(((Elgaria_multicarinata:12.877884027500002,Elgaria_coerulea:12.877883808):7.993386961,Barisia_imbricata:20.8712714309):69.45875423,Xenosaurus_platyceps:90.33002900379999):65.147258):2.150918,((((Crotalus_lepidus:6.45291901,Crotalus_triseriatus:6.452919626):24.1824311083,((Vipera_aspis:4.529013604,Vipera_latastei:4.5290122611):7.105933157000001,Vipera_ammodytes:11.6349459213):19.000406084099996):34.260531,((((((Zamenis_longissimus:16.751475792,Coronella_austriaca:16.751477503):0.5963593717,Elaphe_quadrivirgata:17.347837212199998):21.0290234207,Hierophis_viridiflavus:38.3768551941):11.776936000000003,Oxyrhopus_trigeminus:50.1537946267):0.210195,(((Natrix_tessellata:12.59656583,Natrix_natrix:12.59656583):5.962801515,Natrix_maura:18.55936735):9.648150752,(((Thamnophis_melanogaster:6.7787084937,Thamnophis_scalaris:6.77870717167):4.099284646,(Thamnophis_elegans:4.77763444853,Thamnophis_eques:4.77763602):6.100357369999999):1.843748658,Thamnophis_sirtalis:12.721741548999999):15.4857782945):22.156471428899998):4.676693,Pseudechis_porphyriacus:55.04068481):9.855196):21.228449,Boa_constrictor:86.12433599699999):71.503864):4.402586,((((Psammodromus_algirus:27.29060187,Psammodromus_hispanicus:27.2905965912):6.900264846,(Gallotia_atlantica:10.10063041,Gallotia_galloti:10.100631837):24.090226025):42.88051328,((((Zootoca_vivipara:40.295096317,Scelarcis_perspicillata:40.29509829):8.794946983,(((((Takydromus_sexlineatus:33.2514655,(Takydromus_septentrionalis:17.6189103187,Takydromus_wolteri:17.618912486):15.6325610939):6.700049889,Apathya_cappadocica:39.95150948):1.044950518,Phoenicolacerta_laevis:40.996471823):1.941583171,(((Iberolacerta_cyreni:2.183261286,Iberolacerta_monticola:2.183261286):33.935347893,((Darevskia_parvula:13.87003859,(Darevskia_valentini:2.282683812,Darevskia_rudis:2.282683812):11.587352805):2.460699149,((Darevskia_derjugini:6.783739269,Darevskia_clarkorum:6.7837392696):6.644902088,Darevskia_bithynica:13.428643722900002):2.9020932249999998):19.787871449999997):5.237590587,(Anatololacerta_danfordi:38.143827537,Algyroides_marchi:38.143827535):3.212370262):1.581857387):1.368355262,((Lacerta_schreiberi:20.188379843,Lacerta_agilis:20.188379845):1.770621637,(Lacerta_viridis:10.01805868,Lacerta_bilineata:10.01805868):11.94094162):22.347409756999998):4.783633051):5.216940216,((Podarcis_erhardii:16.607851205099998,(Podarcis_guadarramae:1.204959946,Podarcis_tiliguerta:1.204959946):15.402891258):0.8843922141,((Podarcis_muralis:11.09384088,Podarcis_virescens:11.0938395026):4.254011755,(Podarcis_liolepis:11.56582344,(Podarcis_vaucheri:5.373495171,Podarcis_hispanicus:5.373495171):6.192327485000001):3.782029193):2.14439058):36.8147468481):20.91690551,((Ophisops_elegans:57.180781134,Acanthodactylus_erythrurus:57.180784681000006):1.449394662,(Eremias_argus:19.790315278999998,Eremias_multiocellata:19.790315282999998):38.8398717434):16.593720144):1.847463374):67.688424,Aspidoscelis_costata:144.759793019):17.270979):0.396236,(((((Ablepharus_bivittatus:20.824725775,Ablepharus_kitaibelii:20.8247293514):28.841779649,((Lampropholis_coggeri:20.357770481,Lampropholis_guichenoti:20.357777026):1.356649643,(Niveoscincus_ocellatus:9.60032528,Niveoscincus_metallicus:9.60032528):12.1140953701):27.9520873245):15.346821,Trachylepis_striata:65.0133360906):7.802405,(Saiphos_equalis:36.203231767700004,Eulamprus_tympanum:36.2032310643):36.612490903799994):6.102727,Plestiodon_chinensis:78.918470308):83.508559):12.613168,(((Tarentola_boettgeri:69.434351813,Homonota_darwinii:69.43434776026):18.017486853,Quedenfeldtia_trachyblepharus:87.451828504):13.522110999999999,Woodworthia_maculatus:100.97395500100001):74.066239);
	TREE tree_2455 = (((((((((Sauromalus_ater:71.17114530399999,((Liolaemus_lineomaculatus:16.080455329,(Liolaemus_boulengeri:9.304329498800001,Liolaemus_irregularis:9.30432899475):6.7761266669):4.337116404,(Liolaemus_pictus:11.4471030628,(Liolaemus_aparicioi:5.9938907139,Liolaemus_bibronii:5.9938908811):5.4532128516):8.9704692967):50.753576495999994):8.251914,((Anolis_roquet:60.4979619773,Anolis_heterodermus:60.497966031199994):16.05639599,(Anolis_tolimensis:59.4861486062,((Anolis_cristatellus:33.233191036,Anolis_gundlachi:33.233190292):24.186930941,Anolis_cybotes:57.420119391):2.0660286975):17.0682117193):2.8686927805):7.894269,(((((Sceloporus_merriami:31.17471569,((((((Sceloporus_virgatus:11.72080754,(Sceloporus_undulatus:11.421140928,Sceloporus_occidentalis:11.421141356):0.2996661884):6.556390751,Sceloporus_spinosus:18.277199238):1.617696257,(((Sceloporus_jarrovii:11.50039755,Sceloporus_torquatus:11.500395405999999):5.9528205691,Sceloporus_minor:17.45321728064):1.080446325,Sceloporus_grammicus:18.533662728):1.3612320383999998):0.825045253,((Sceloporus_aeneus:6.745959883,Sceloporus_bicanthalis:6.745959883):7.298097496,Sceloporus_scalaris:14.044055237):6.675885211):4.482462098,Sceloporus_graciosus:25.202404261):3.18041434,Sceloporus_ochoterenae:28.382816675):2.7918988050999998):5.8358089958,Sceloporus_variabilis:37.010525758):0.08362414803,Urosaurus_ornatus:37.094149540000004):0.5505361481,Uta_stansburiana:37.644685578600004):6.972291714,Cophosaurus_texanus:44.616974088):42.70035202):59.933755,((Calotes_versicolor:85.603093755,(Stellagama_stellio:47.490749795,((Phrynocephalus_theobaldi:4.893805963,Phrynocephalus_vlangalii:4.893805963):9.563925127400001,(Phrynocephalus_przewalskii:13.6138710161,Phrynocephalus_helioscopus:13.613873119):0.8438593088999999):33.0330095331):38.11234856):6.367803,(Intellagama_lesueurii:27.92029593,Amphibolurus_muricatus:27.9203002209):64.05059456):55.280184000000006):8.128746,(((Elgaria_coerulea:8.601188915,Elgaria_multicarinata:8.601188071300001):16.22703897,Barisia_imbricata:24.828225985400003):64.87024427,Xenosaurus_platyceps:89.69847376999999):65.681367):1.574789,((((Crotalus_lepidus:6.564954762,Crotalus_triseriatus:6.564957366):36.6854083828,((Vipera_aspis:6.052844655,Vipera_latastei:6.052844189):11.057538291,Vipera_ammodytes:17.110380623):26.139986053800005):15.767105,((((((Zamenis_longissimus:10.857139721700001,Coronella_austriaca:10.8571406321):0.5383888373,Elaphe_quadrivirgata:11.39552911638):14.5480779793,Hierophis_viridiflavus:25.9436133537):20.476886999999998,Oxyrhopus_trigeminus:46.42049456632):3.34008,(((Natrix_tessellata:10.60536714,Natrix_natrix:10.60536714):4.470358475,Natrix_maura:15.07572562):13.23280815,(((Thamnophis_scalaris:6.3688884542999995,Thamnophis_melanogaster:6.3688892383999995):2.2481022021,(Thamnophis_elegans:7.242716987900001,Thamnophis_eques:7.242718296):1.3742733547400001):2.462605783,Thamnophis_sirtalis:11.079597225):17.228936548):21.452037119):1.772674,Pseudechis_porphyriacus:51.53326128883001):7.484222):19.809683,Boa_constrictor:78.827156002):78.127465):5.860281,((((Psammodromus_algirus:21.3964926273,Psammodromus_hispanicus:21.396485782000003):4.186038888,(Gallotia_atlantica:8.769584253,Gallotia_galloti:8.769584253000001):16.812946322000002):29.00501452,((((((Podarcis_tiliguerta:11.475562773,Podarcis_guadarramae:11.475562773):1.907482034,Podarcis_erhardii:13.383044648):1.043987153,((Podarcis_liolepis:11.50239018,(Podarcis_vaucheri:7.96011851,Podarcis_hispanicus:7.96011851):3.5422708806):1.684191415,Podarcis_muralis:13.186580011):1.240452108):1.950319148,Podarcis_virescens:16.377351581):19.8167446,((Scelarcis_perspicillata:32.10892451,Zootoca_vivipara:32.108913382):2.168219183,((((((Takydromus_wolteri:12.127809184,Takydromus_septentrionalis:12.1278091846):13.420826718999999,Takydromus_sexlineatus:25.548640506999998):4.969598169399999,Apathya_cappadocica:30.51823343):1.180743244,Phoenicolacerta_laevis:31.698977948):1.461092397,(((Iberolacerta_monticola:4.219165751,Iberolacerta_cyreni:4.219165751):24.413890724,((Darevskia_parvula:11.95589514,(Darevskia_rudis:1.544740508,Darevskia_valentini:1.544740508):10.411155108):5.047242443,(Darevskia_bithynica:13.386686192,(Darevskia_derjugini:5.70517971,Darevskia_clarkorum:5.7051805045999995):7.68150807):3.616449643):11.629918098000001):3.005137197,(Anatololacerta_danfordi:29.359384896999998,Algyroides_marchi:29.359392837):2.278807983):1.521877154):0.5811178649,((Lacerta_viridis:6.760224949,Lacerta_bilineata:6.760224949):9.158343897,(Lacerta_schreiberi:14.973082903000002,Lacerta_agilis:14.973081317):0.9454872112):17.822619205000002):0.5359511862999999):1.916965205):17.73785056,((Ophisops_elegans:45.346445777999996,Acanthodactylus_erythrurus:45.34644736599999):1.759650064,(Eremias_multiocellata:17.846704464,Eremias_argus:17.846706048999998):29.2593896377):6.82586609323):0.6555799457):97.09234599999999,Aspidoscelis_costata:151.6798982299):11.135011):5.201611,(((((Ablepharus_bivittatus:6.532394645,Ablepharus_kitaibelii:6.5323946451):32.2420031024,((Lampropholis_coggeri:17.539932974000003,Lampropholis_guichenoti:17.539930562):1.701510489,(Niveoscincus_metallicus:9.4759652863,Niveoscincus_ocellatus:9.475965529):9.76547746521):19.5329524558):24.921485,Trachylepis_striata:63.6958784001):9.011691,(Eulamprus_tympanum:32.804729825900004,Saiphos_equalis:32.804732640100006):39.902833422579):9.094127,Plestiodon_chinensis:81.80169398759999):86.21480899999999):4.324724,(((Tarentola_boettgeri:73.088932516,Homonota_darwinii:73.0889384877):7.5380212145,Quedenfeldtia_trachyblepharus:80.626954316):14.247584,Woodworthia_maculatus:94.874553955):77.466686);
	TREE tree_1940 = (((((((((((Liolaemus_lineomaculatus:15.827078107999998,(Liolaemus_irregularis:9.0206058448,Liolaemus_boulengeri:9.0206060066):6.8064692565):4.942827476,(Liolaemus_aparicioi:19.3607900825,(Liolaemus_pictus:9.788432289,Liolaemus_bibronii:9.7884324524):9.5723583628):1.409114526):42.848439045999996,Sauromalus_ater:63.6183480196):5.239282,((Anolis_heterodermus:39.357516524000005,Anolis_roquet:39.3575172308):12.72291972,(Anolis_tolimensis:41.2792366758,((Anolis_cristatellus:20.669295073999997,Anolis_gundlachi:20.669294366):17.066138449,Anolis_cybotes:37.735434466):3.543807476):10.801197604):16.777185191999997):6.038924,((Uta_stansburiana:38.95687937921,((Sceloporus_variabilis:35.851174732000004,(Sceloporus_merriami:28.90927894,(((((Sceloporus_aeneus:7.317742964,Sceloporus_bicanthalis:7.317742963):5.49504751,Sceloporus_scalaris:12.812790473):7.556839098,((((Sceloporus_undulatus:10.024493882,Sceloporus_occidentalis:10.024493531):0.4696703061,Sceloporus_virgatus:10.494163484):8.63155116,Sceloporus_spinosus:19.125715878999998):1.066727631,((Sceloporus_minor:16.6916132263,(Sceloporus_jarrovii:9.699540548,Sceloporus_torquatus:9.699540548):6.992072449):0.6383796694,Sceloporus_grammicus:17.329993371500002):2.862448553):0.1771867667):3.295206145,Sceloporus_graciosus:23.664833782):3.597227886,Sceloporus_ochoterenae:27.262061664):1.6472183284):6.9418917442999994):0.5667034903,Urosaurus_ornatus:36.417877515):2.5390095363):4.793000925,Cophosaurus_texanus:43.7498890367):31.14666632):64.644311,(((((Phrynocephalus_vlangalii:5.276299663,Phrynocephalus_theobaldi:5.2762983420000005):7.3040388674,(Phrynocephalus_przewalskii:9.336635668,Phrynocephalus_helioscopus:9.3366350056):3.2437020707):15.849277425899999,Stellagama_stellio:28.429611069):36.15158701,Calotes_versicolor:64.581191195):10.872273,(Intellagama_lesueurii:34.55126153,Amphibolurus_muricatus:34.551263668999994):40.9022095018):64.087377):14.853294,(((Elgaria_coerulea:13.316057851,Elgaria_multicarinata:13.3160562454):14.48274956,Barisia_imbricata:27.7988081928):75.40465102,Xenosaurus_platyceps:103.20343678344702):51.190696):5.85682,((((Crotalus_lepidus:7.453456503,Crotalus_triseriatus:7.453454425):36.02240596632,((Vipera_aspis:6.57218548,Vipera_latastei:6.572185481):9.765808857,Vipera_ammodytes:16.337994336999998):27.137864701):15.757694,((((((Zamenis_longissimus:12.455962553,Coronella_austriaca:12.4559606317):1.740548942,Elaphe_quadrivirgata:14.196509702499998):10.943794872,Hierophis_viridiflavus:25.140308974980005):19.173699,Oxyrhopus_trigeminus:44.31400596773):6.837598,(((Natrix_tessellata:11.67528438,Natrix_natrix:11.67528438):8.853001489,Natrix_maura:20.52828586):13.35445182,(((Thamnophis_melanogaster:6.2868089075,Thamnophis_scalaris:6.2868091848):5.717397941,(Thamnophis_elegans:7.190440184,Thamnophis_eques:7.1904390760000005):4.813766942):1.262027962,Thamnophis_sirtalis:13.266234811):20.6164998295):17.2688658424):4.364943,Pseudechis_porphyriacus:55.5165511716):3.7170050000000003):21.825827,Boa_constrictor:81.059379123):79.19158100000001):5.040993,((((((Zootoca_vivipara:31.281820262,Scelarcis_perspicillata:31.281810601):10.90902955,(((((Takydromus_sexlineatus:31.30075109,(Takydromus_septentrionalis:14.036084606900001,Takydromus_wolteri:14.036085380000001):17.264659527):6.601943252,Apathya_cappadocica:37.90268661):0.9379909183,Phoenicolacerta_laevis:38.840680235):0.3209602364,(((Iberolacerta_cyreni:1.858631538,Iberolacerta_monticola:1.858631538):29.461049218,((Darevskia_parvula:16.08489024,(Darevskia_rudis:1.422901603,Darevskia_valentini:1.422901603):14.661991145):1.634208487,((Darevskia_derjugini:6.736104881,Darevskia_clarkorum:6.736104108999999):4.324898658,Darevskia_bithynica:11.0610035392):6.658096728):13.600583966999999):3.56354706,(Anatololacerta_danfordi:34.202395218,Algyroides_marchi:34.202395218):0.6808347245):4.27840995):0.09793501445,((Lacerta_viridis:4.154957761,Lacerta_bilineata:4.154957761):16.27189399,(Lacerta_agilis:19.217449919,Lacerta_schreiberi:19.21745011):1.20940222):18.832721382):2.9312745491000003):5.675779466,(((Podarcis_erhardii:14.3012143463,Podarcis_guadarramae:14.301213964):1.794969091,Podarcis_tiliguerta:16.096183057):1.446145957,(((Podarcis_virescens:12.198431519,(Podarcis_vaucheri:8.65522351,Podarcis_hispanicus:8.65522351):3.5432089743):0.6249173041,Podarcis_liolepis:12.82334979):3.112761513,Podarcis_muralis:15.936111302):1.606218483):30.3243089479):16.00208138,((Ophisops_elegans:53.021675708000004,Acanthodactylus_erythrurus:53.021669906):1.864757207,(Eremias_argus:21.840828239,Eremias_multiocellata:21.840828626):33.045600812):8.982281599):4.734904829,((Psammodromus_algirus:22.81099645,Psammodromus_hispanicus:22.810991964699998):1.804655477,(Gallotia_atlantica:11.10808015,Gallotia_galloti:11.108080147999999):13.507566343999999):43.98797707):82.50753,Aspidoscelis_costata:151.11115096807998):14.1808):4.818286,((((((Lampropholis_guichenoti:20.779327657499998,Lampropholis_coggeri:20.7793251186):2.236865427,(Niveoscincus_ocellatus:10.79550029,Niveoscincus_metallicus:10.795500293):12.2206915992):22.33451517711,(Ablepharus_kitaibelii:30.932276639999998,Ablepharus_bivittatus:30.932276643):14.418428089799999):13.281943,Trachylepis_striata:58.632644881):10.019355,(Eulamprus_tympanum:33.4573744538,Saiphos_equalis:33.4573756846):35.194617712704996):8.81586,Plestiodon_chinensis:77.467861476):92.642383):11.639658,(((Tarentola_boettgeri:64.12816124049999,Homonota_darwinii:64.1281547865):19.996967458,Quedenfeldtia_trachyblepharus:84.125113032):15.708583999999998,Woodworthia_maculatus:99.833721165):81.91618);
	TREE tree_5905 = (((((((((Sauromalus_ater:71.467882938,((Liolaemus_lineomaculatus:16.5319602135,((Liolaemus_aparicioi:5.7581573832199995,Liolaemus_irregularis:5.75815651902):3.703510885,Liolaemus_boulengeri:9.4616682669):7.0702906193):5.152445818,(Liolaemus_pictus:9.66007486228,Liolaemus_bibronii:9.6600750943):12.0243292778):49.783471006):3.822111,((Anolis_roquet:47.39946402699999,Anolis_heterodermus:47.3994664566):15.181292169,(Anolis_tolimensis:51.249639830199996,((Anolis_cristatellus:28.108291554,Anolis_gundlachi:28.108289727):17.913361517,Anolis_cybotes:46.0216570259):5.227984510200001):11.331115876999998):12.709220869):1.581656,((Uta_stansburiana:39.147293009,(((Sceloporus_merriami:30.09129641,((Sceloporus_graciosus:23.811245402,(((Sceloporus_bicanthalis:7.621257355,Sceloporus_aeneus:7.621257355):3.756119392,Sceloporus_scalaris:11.377376747):8.897312637,((Sceloporus_spinosus:17.896329557,(Sceloporus_virgatus:11.31863661,(Sceloporus_occidentalis:9.723799725,Sceloporus_undulatus:9.7237995425):1.594836342):6.577693672200001):1.623556392,(((Sceloporus_jarrovii:10.01130438,Sceloporus_torquatus:10.011304924000001):6.932839086,Sceloporus_minor:16.9441403677):1.361652289,Sceloporus_grammicus:18.305794295):1.2140927457):0.754801978):3.536558563):3.665894678,Sceloporus_ochoterenae:27.477141897000003):2.614153965):5.5261673251,Sceloporus_variabilis:35.6174657396):0.2477776574,Urosaurus_ornatus:35.865241028):3.2820508874999996):7.423148731,Cophosaurus_texanus:46.570441011999996):30.3012034):68.602576,((Calotes_versicolor:55.97826553869999,(((Phrynocephalus_przewalskii:9.0966570708,Phrynocephalus_helioscopus:9.0966563293):1.7095521623,(Phrynocephalus_vlangalii:3.4149119006,Phrynocephalus_theobaldi:3.414911794):7.391298390899999):17.357452051,Stellagama_stellio:28.163662558):27.814599126):28.127893,(Intellagama_lesueurii:34.58660644,Amphibolurus_muricatus:34.5866096):49.519551554):61.368055999999996):8.068492,(((Elgaria_coerulea:14.9971342,Elgaria_multicarinata:14.997135863999999):18.46585189,Barisia_imbricata:33.462982749):66.94003024,Xenosaurus_platyceps:100.402992807):53.139719):3.832953,((((Crotalus_lepidus:4.571191458,Crotalus_triseriatus:4.571192047):26.9192604534,((Vipera_latastei:6.108269503,Vipera_aspis:6.108269503):6.277435699,Vipera_ammodytes:12.385705202):19.104743771899997):36.455672,((((((Zamenis_longissimus:17.9970400896,Coronella_austriaca:17.997038059):1.155625902,Elaphe_quadrivirgata:19.152662989000003):12.2435117952,Hierophis_viridiflavus:31.3961824003):23.211452,Oxyrhopus_trigeminus:54.60763244870001):2.283713,(((Natrix_tessellata:12.12132782,Natrix_natrix:12.12132782):5.09727524,Natrix_maura:17.21860549):12.9684094,(((Thamnophis_scalaris:5.8494557037299995,Thamnophis_melanogaster:5.849454659399999):4.394309810999999,(Thamnophis_elegans:7.194904031,Thamnophis_eques:7.194904759):3.0488597109):0.4800787466,Thamnophis_sirtalis:10.723844188):19.463172157000002):26.704327231999997):1.453405,Pseudechis_porphyriacus:58.34474165900001):9.601376):18.398264,Boa_constrictor:86.34438600200001):71.031274):7.698033,((((Psammodromus_algirus:23.61742388,Psammodromus_hispanicus:23.617425188):13.50372742,(Gallotia_atlantica:14.79385813,Gallotia_galloti:14.793852324):22.327306239000002):39.00905463,((((Zootoca_vivipara:43.908361552,Scelarcis_perspicillata:43.90836983):2.397413508,(((((Takydromus_sexlineatus:33.049857122999995,(Takydromus_wolteri:14.291137676000002,Takydromus_septentrionalis:14.291137674999998):18.758716959):6.303328505,Apathya_cappadocica:39.35319183):0.2396908356,Phoenicolacerta_laevis:39.59287604):3.420911234,(((Iberolacerta_cyreni:2.429028976,Iberolacerta_monticola:2.429028976):34.917401303,((Darevskia_parvula:15.13201886,(Darevskia_bithynica:12.4364022,(Darevskia_valentini:2.51234798,Darevskia_rudis:2.51234798):9.9240544243):2.695616664):4.123324909,(Darevskia_derjugini:6.942370463,Darevskia_clarkorum:6.9423708765):12.3129747549):18.091086714):1.176483798,(Anatololacerta_danfordi:36.3161817317,Algyroides_marchi:36.316183591):2.206733169):4.49087051):1.440354432,((Lacerta_viridis:10.02765176,Lacerta_bilineata:10.02765176):13.97537014,(Lacerta_agilis:21.990890204,Lacerta_schreiberi:21.990890208):2.012131692):20.451118989):1.8516333498000002):2.008155071,(((Podarcis_muralis:10.91548308,Podarcis_guadarramae:10.915483391199999):7.064913268,(Podarcis_liolepis:15.00690268,(Podarcis_vaucheri:9.636682841,Podarcis_hispanicus:9.636682840999999):5.3702196314):2.973493668):1.059877356,(Podarcis_erhardii:16.468290682000003,(Podarcis_virescens:7.410720777,Podarcis_tiliguerta:7.410720777):9.057571770000001):2.571982814):29.2736473135):21.8066402,((Ophisops_elegans:60.207212919999996,Acanthodactylus_erythrurus:60.2072162238):1.718732448,(Eremias_argus:18.465166165,Eremias_multiocellata:18.465166168):43.460784574):8.194627249500002):6.009630658):78.654315,Aspidoscelis_costata:154.7845146693):10.289174):6.10331,(((((Ablepharus_kitaibelii:4.814805208,Ablepharus_bivittatus:4.8148051271000005):46.265969553,((Lampropholis_coggeri:21.97697265,Lampropholis_guichenoti:21.976974222):2.246902156,(Niveoscincus_ocellatus:12.340377613,Niveoscincus_metallicus:12.34037604):11.8834989239):26.856893910299995):13.448831,Trachylepis_striata:64.52960156830001):7.394279,(Eulamprus_tympanum:34.1545600181,Saiphos_equalis:34.154556479):37.769316213545004):4.712409,Plestiodon_chinensis:76.6362812911):94.540716):5.864576,(((Tarentola_boettgeri:58.197875171,Homonota_darwinii:58.1978722257):22.475329028999997,Quedenfeldtia_trachyblepharus:80.673189741):12.884615,Woodworthia_maculatus:93.55781467320003):83.483764);
	TREE tree_8944 = (((((((((((Liolaemus_lineomaculatus:16.7779560163,(Liolaemus_boulengeri:9.3394086169,Liolaemus_irregularis:9.339409731):7.438547055800001):4.72893687,(Liolaemus_aparicioi:19.6961995949,(Liolaemus_pictus:9.1954994257,Liolaemus_bibronii:9.1954994247):10.50069803):1.810695945):42.469479258999996,Sauromalus_ater:63.976367066):4.653578,((Anolis_heterodermus:47.6167467017,Anolis_roquet:47.61674412799999):11.89336067,(Anolis_tolimensis:49.1287277873,((Anolis_cristatellus:24.730850466,Anolis_gundlachi:24.730848182):20.904837152,Anolis_cybotes:45.635680191000006):3.4930475979999995):10.3813753004):9.119837625):1.816864,((Uta_stansburiana:36.158570726,((Sceloporus_variabilis:33.44049377,(Sceloporus_merriami:28.13561748,(((((Sceloporus_aeneus:4.411198494,Sceloporus_bicanthalis:4.411198669):6.109304177,Sceloporus_scalaris:10.520503893999999):9.804579819,((((Sceloporus_occidentalis:9.98714771,Sceloporus_undulatus:9.9871489329):0.2228990583,Sceloporus_virgatus:10.21004712):8.041190288,Sceloporus_spinosus:18.251237580999998):1.863349958,((Sceloporus_minor:16.680958122299998,(Sceloporus_jarrovii:10.53994698,Sceloporus_torquatus:10.539946976):6.1410102208):0.7521534383,Sceloporus_grammicus:17.433111329):2.6814788261):0.2104926799):1.5880421134999998,Sceloporus_graciosus:21.913125477):4.04172351,Sceloporus_ochoterenae:25.954848808999998):2.1807735632):5.304872093099999):0.6109206353,Urosaurus_ornatus:34.051416676):2.1071556188000002):7.536230721,Cophosaurus_texanus:43.69480319):26.75200317):67.67281,(((((Phrynocephalus_theobaldi:5.3398447013000006,Phrynocephalus_vlangalii:5.339845209):6.1383664625000005,(Phrynocephalus_przewalskii:8.768418671100001,Phrynocephalus_helioscopus:8.768417273899999):2.7097942699999997):15.289881216,Stellagama_stellio:26.768095175):44.16426356,Calotes_versicolor:70.932350752):5.72091,(Intellagama_lesueurii:31.71234229,Amphibolurus_muricatus:31.712348381):44.940912933999996):61.466358):17.872653,(((Elgaria_coerulea:9.449861837,Elgaria_multicarinata:9.449860146199999):14.63045587,Barisia_imbricata:24.080315175):73.35273029,Xenosaurus_platyceps:97.43303356743999):58.559235):2.892354,((((Crotalus_lepidus:6.61715011,Crotalus_triseriatus:6.617150819999999):41.5839413574,((Vipera_aspis:8.097091958,Vipera_latastei:8.097090287):9.9630683192,Vipera_ammodytes:18.060158843):30.140925455099996):10.08333,((((((Zamenis_longissimus:12.8301472007,Coronella_austriaca:12.830147200999999):0.05229734651,Elaphe_quadrivirgata:12.882444216300001):17.6498773275,Hierophis_viridiflavus:30.532317981000002):12.108328,Oxyrhopus_trigeminus:42.64064579951):7.623875,(((Natrix_tessellata:12.23128205,Natrix_natrix:12.23128205):9.880507994,Natrix_maura:22.11179004):11.35771486,(((Thamnophis_melanogaster:6.3647164617,Thamnophis_scalaris:6.364715942999999):5.866710885,(Thamnophis_elegans:7.504114002,Thamnophis_eques:7.5041153650000005):4.7273125554):1.056076892,Thamnophis_sirtalis:13.287502903):20.1820033637):16.79500964):5.20936,Pseudechis_porphyriacus:55.47387720900001):2.810543):21.769865,Boa_constrictor:80.054291183):78.830331):5.103043,((((((Zootoca_vivipara:27.168008781,Scelarcis_perspicillata:27.16800713):11.51594629,(((((Takydromus_sexlineatus:29.338729486000002,(Takydromus_septentrionalis:12.446219285,Takydromus_wolteri:12.446218735999999):16.892519356999998):5.617549874,Apathya_cappadocica:34.95628431):0.8954353816,Phoenicolacerta_laevis:35.851729578000004):0.8711686391,(((Iberolacerta_cyreni:2.307250047,Iberolacerta_monticola:2.307250047):29.684141477,((Darevskia_parvula:14.55061248,(Darevskia_rudis:1.75617565,Darevskia_valentini:1.75617565):12.794437749):2.020549524,((Darevskia_derjugini:5.558057569,Darevskia_clarkorum:5.5580573861):4.911598948,Darevskia_bithynica:10.4696577994):6.10150402):15.420231355):2.799541541,(Anatololacerta_danfordi:32.539057014899996,Algyroides_marchi:32.539059585000004):2.251875313):1.931955811):0.3243114552,((Lacerta_bilineata:8.696076987,Lacerta_viridis:8.696076988):11.22350168,(Lacerta_schreiberi:18.292817644,Lacerta_agilis:18.292817645):1.626761754):17.127622024):1.6367565708):5.801584043,(((Podarcis_erhardii:14.111735841,Podarcis_guadarramae:14.111737675):1.2161503732,Podarcis_tiliguerta:15.327888235):1.504449202,((Podarcis_liolepis:14.11274509,((Podarcis_vaucheri:8.495464467,Podarcis_hispanicus:8.495464467):3.235703657,Podarcis_virescens:11.731168125):2.3815762302):1.129346009,Podarcis_muralis:15.242091462000001):1.590245787):27.653200208999998):16.99025488,((Ophisops_elegans:52.526847415999995,Acanthodactylus_erythrurus:52.526849250000005):0.5064562675,(Eremias_multiocellata:19.366478088,Eremias_argus:19.366477906):33.6668248717):8.44249076339):4.947990734,((Psammodromus_algirus:22.27674551,Psammodromus_hispanicus:22.276745513):9.331602926,(Gallotia_atlantica:14.14121097,Gallotia_galloti:14.141213368199999):17.46713747):34.81544616):83.813974,Aspidoscelis_costata:150.2377548494):13.749911):4.286086,((((((Lampropholis_guichenoti:16.881611971999998,Lampropholis_coggeri:16.8816175807):2.737547226,(Niveoscincus_ocellatus:9.502934764,Niveoscincus_metallicus:9.502934763):10.1162307476):19.99075823685,(Ablepharus_bivittatus:18.549906577,Ablepharus_kitaibelii:18.549906577599998):21.060017841):15.829815,Trachylepis_striata:55.439738504130005):10.899085,(Eulamprus_tympanum:29.837645541400004,Saiphos_equalis:29.837643387070003):36.501170818030005):12.523021,Plestiodon_chinensis:78.861833412):89.411925):6.868282,(((Tarentola_boettgeri:69.773715337,Homonota_darwinii:69.773713586):13.8423789779,Quedenfeldtia_trachyblepharus:83.616090023):15.943643,Woodworthia_maculatus:99.55973029200001):75.582284);
	TREE tree_2586 = (((((((((Sauromalus_ater:64.93458989475,((Liolaemus_lineomaculatus:15.5040016916,(Liolaemus_boulengeri:10.044536039299999,Liolaemus_irregularis:10.0445363175):5.4594686316):3.402449677,((Liolaemus_pictus:7.6911920485000005,Liolaemus_bibronii:7.691191671499999):5.0106919340000005,Liolaemus_aparicioi:12.701882790500001):6.204568179600001):46.02813945):11.344801,((Anolis_roquet:49.0565202518,Anolis_heterodermus:49.056519941000005):11.83729759,(Anolis_tolimensis:51.851387795449995,((Anolis_cristatellus:30.209487631000002,Anolis_gundlachi:30.209487945000003):18.168690086999998,Anolis_cybotes:48.3781751833):3.4732107469):9.042429068399999):15.38556415):2.376945,((Uta_stansburiana:41.8927455773,(((((((((Sceloporus_virgatus:12.63814433,(Sceloporus_occidentalis:12.57705943,Sceloporus_undulatus:12.577058375):0.06108549059):8.319419239,Sceloporus_spinosus:20.957565457):0.6805869251,(((Sceloporus_jarrovii:12.59596686,Sceloporus_torquatus:12.595966857):5.804725358,Sceloporus_minor:18.400691584900002):1.139540792,Sceloporus_grammicus:19.540232381000003):2.097919164):1.639622418,((Sceloporus_bicanthalis:9.089475938,Sceloporus_aeneus:9.089477618):1.06151709,Sceloporus_scalaris:10.150993868499999):13.12677946):4.852986211999999,Sceloporus_graciosus:28.130760796):3.772418929,Sceloporus_ochoterenae:31.903177633000002):2.7663858922999998,Sceloporus_merriami:34.669564147):5.9723185577999995,Sceloporus_variabilis:40.64188462212):0.300700595,Urosaurus_ornatus:40.942584353):0.9501712954999999):3.460311941,Cophosaurus_texanus:45.353069268):33.30326711):62.604515,((Calotes_versicolor:89.77276190039998,(Stellagama_stellio:43.393095281,((Phrynocephalus_theobaldi:4.701698228,Phrynocephalus_vlangalii:4.701698228):7.7243498919,(Phrynocephalus_przewalskii:10.554888754,Phrynocephalus_helioscopus:10.554888570000001):1.8711596971):30.967051259):46.37967729):8.82236,(Intellagama_lesueurii:31.91762078,Amphibolurus_muricatus:31.9176196859):66.677516):42.665705):8.3538,(((Elgaria_coerulea:18.06020621,Elgaria_multicarinata:18.060206557):19.41480149,Barisia_imbricata:37.4750070043):51.28338225700001,Xenosaurus_platyceps:88.758390632398):60.856251):6.719098,((((Crotalus_triseriatus:6.182356953,Crotalus_lepidus:6.182356953599999):35.61193827367,((Vipera_aspis:5.320583157,Vipera_latastei:5.3205833373):8.058732927000001,Vipera_ammodytes:13.379316082):28.414974513):21.441874,((((((Zamenis_longissimus:11.509532143000001,Coronella_austriaca:11.5095321432):1.059808773,Elaphe_quadrivirgata:12.5693417843):20.8984269041,Hierophis_viridiflavus:33.4677755532):20.624076000000002,Oxyrhopus_trigeminus:54.091851655839996):3.574593,(((Natrix_tessellata:8.825074993,Natrix_natrix:8.825074993):5.406411017,Natrix_maura:14.23148601):14.2753123,(((Thamnophis_scalaris:8.342040503,Thamnophis_melanogaster:8.342039765700001):2.5336886076000003,(Thamnophis_eques:6.6127459903000005,Thamnophis_elegans:6.612746482):4.2629843479):1.12490881,Thamnophis_sirtalis:12.000636202):16.506157926):29.159636118599998):1.775249,Pseudechis_porphyriacus:59.44169421579999):3.794477):18.677773000000002,Boa_constrictor:81.913935091):74.419813):7.453692,((((Psammodromus_algirus:22.02590293,Psammodromus_hispanicus:22.025897951):5.502958038,(Gallotia_atlantica:11.46990676,Gallotia_galloti:11.46990768748):16.058948729):39.86396004,((((Scelarcis_perspicillata:37.219994463,Zootoca_vivipara:37.219992493):7.57287009,(((((Takydromus_sexlineatus:33.9352133768,(Takydromus_wolteri:18.91583514,Takydromus_septentrionalis:18.91583514):15.019382948):4.499794941,Apathya_cappadocica:38.43500811):1.711646556,Phoenicolacerta_laevis:40.146647212000005):1.028023493,(((Iberolacerta_monticola:5.098408905,Iberolacerta_cyreni:5.098408905):30.140497117,((Darevskia_parvula:13.7351287,(Darevskia_valentini:1.158783455,Darevskia_rudis:1.158783455):12.576345832):2.258840421,((Darevskia_derjugini:8.790592361,Darevskia_clarkorum:8.790593932999998):2.001270482,Darevskia_bithynica:10.791862038000001):5.2021060799):19.244938861):1.631305548,(Anatololacerta_danfordi:33.433932609,Algyroides_marchi:33.433932222):3.436279149):4.304470137):1.464021893,((Lacerta_schreiberi:21.331074663000003,Lacerta_agilis:21.331076039000003):1.846738928,(Lacerta_viridis:7.203659601,Lacerta_bilineata:7.203659601):15.97415438):19.460887644):2.1541650808000004):1.964889781,((((Podarcis_guadarramae:1.531810362,Podarcis_liolepis:1.531810362):10.95852621,(Podarcis_hispanicus:9.784522845,Podarcis_vaucheri:9.784522845):2.7058125459):0.6324940562,Podarcis_muralis:13.122830232):1.199366929,(Podarcis_tiliguerta:12.194313122999999,(Podarcis_erhardii:9.587577586,Podarcis_virescens:9.5875764668):2.6067353387):2.127884041):32.435563064):17.1432787,((Ophisops_elegans:54.066643376,Acanthodactylus_erythrurus:54.066643571300006):2.113504216,(Eremias_argus:21.3499892072,Eremias_multiocellata:21.34999117):34.8301526838):7.7208872160999995):3.491774608):86.03004200000001,Aspidoscelis_costata:153.4228551919):10.364585):1.794965,(((((Ablepharus_kitaibelii:17.68968954355,Ablepharus_bivittatus:17.689684045):24.514408257,((Lampropholis_guichenoti:17.177255977099996,Lampropholis_coggeri:17.177255857):2.9246128766,(Niveoscincus_ocellatus:8.864985419,Niveoscincus_metallicus:8.864984236):11.2368839177):22.1022248682):19.636764,Trachylepis_striata:61.84086459469999):17.426362,(Eulamprus_tympanum:39.074326558399996,Saiphos_equalis:39.0743241286):40.192888831):1.04615,Plestiodon_chinensis:80.31337687):85.269029):6.900542,(((Tarentola_boettgeri:81.500210561,Homonota_darwinii:81.5002148658):9.5862563532,Quedenfeldtia_trachyblepharus:91.08647559900001):7.672466,Woodworthia_maculatus:98.758945017):73.724003);
	TREE tree_3158 = (((((((((Sauromalus_ater:75.08195338399999,((Liolaemus_lineomaculatus:19.888718732,((Liolaemus_irregularis:7.128289657870001,Liolaemus_aparicioi:7.1282904600000006):4.0641462283,Liolaemus_boulengeri:11.192435485999999):8.696284845600001):5.263835117,(Liolaemus_pictus:11.480894581800001,Liolaemus_bibronii:11.4808975444):13.671659667499998):49.929388121):1.879519,((Anolis_roquet:48.76829265000001,Anolis_heterodermus:48.76829598569999):13.55621611,(Anolis_tolimensis:47.05490388749999,((Anolis_cristatellus:26.171994143,Anolis_gundlachi:26.171997171):17.9190475363,Anolis_cybotes:44.09104532):2.9638608509999997):15.2696028863):14.636960595):3.409471,((Uta_stansburiana:43.870896309,((Sceloporus_variabilis:40.5629961516,(Sceloporus_merriami:32.652731,((Sceloporus_graciosus:27.252031661,(((Sceloporus_aeneus:8.376355966,Sceloporus_bicanthalis:8.376357976):5.045105413,Sceloporus_scalaris:13.421464282):8.767653343,((Sceloporus_spinosus:19.701134259539998,((Sceloporus_occidentalis:11.11235325,Sceloporus_undulatus:11.112353027000001):1.042098476,Sceloporus_virgatus:12.15445128):7.546682958):1.831273554,((Sceloporus_minor:18.782058998,(Sceloporus_jarrovii:13.93190723,Sceloporus_torquatus:13.931907234):4.8501524351):0.8359634352,Sceloporus_grammicus:19.6180228791):1.9143849102):0.6567093881):5.062915372):3.087452685,Sceloporus_ochoterenae:30.339484344):2.313255367):7.910258011000001):0.7491300848,Urosaurus_ornatus:41.31212378):2.558767831):4.296228598,Cophosaurus_texanus:48.167123337999996):32.20381925):67.502819,((Calotes_versicolor:91.329542397,(((Phrynocephalus_przewalskii:14.325813506,Phrynocephalus_helioscopus:14.3258127727):2.5690101841999997,(Phrynocephalus_theobaldi:4.746472316,Phrynocephalus_vlangalii:4.7464736):12.14835009):32.762773843,Stellagama_stellio:49.657590744):41.67195036):8.904483,(Intellagama_lesueurii:37.53775561,Amphibolurus_muricatus:37.537759066999996):62.696268487):47.639738):15.521395,(((Elgaria_coerulea:11.89417514,Elgaria_multicarinata:11.894174888999999):15.59816132,Barisia_imbricata:27.492335442700004):63.500770540000005,Xenosaurus_platyceps:90.99308318199999):72.402071):2.690053,((((Crotalus_triseriatus:10.4936515498,Crotalus_lepidus:10.493651973):40.703439620699996,((Vipera_aspis:7.27704092,Vipera_latastei:7.277041216200001):11.902183744,Vipera_ammodytes:19.1792284215):32.017858727000004):21.835466,((((((Zamenis_longissimus:14.535347027,Coronella_austriaca:14.535348485):0.2820307029,Elaphe_quadrivirgata:14.81737816676):13.3305665788,Hierophis_viridiflavus:28.1479523929):28.361051999999997,Oxyrhopus_trigeminus:56.50900472250001):2.846553,(((Natrix_tessellata:14.90902078,Natrix_natrix:14.90902078):7.835012433,Natrix_maura:22.74403322):10.698539012000001,(((Thamnophis_melanogaster:8.613201085,Thamnophis_scalaris:8.6132001615):3.8053963609999997,(Thamnophis_elegans:6.044117803000001,Thamnophis_eques:6.044116263):6.374479643):3.02607339,Thamnophis_sirtalis:15.444668067):17.9979013935):25.912978600000002):7.359478,Pseudechis_porphyriacus:66.7150188792):6.31752):15.094612,Boa_constrictor:88.127168462):77.95806):3.665879,((((Psammodromus_algirus:28.04431038,Psammodromus_hispanicus:28.044310803000002):9.002876083,(Gallotia_atlantica:15.73176736,Gallotia_galloti:15.731767364):21.315421217):53.67472605,((((Zootoca_vivipara:47.374255833,Scelarcis_perspicillata:47.3742615):10.6763203,(((((Takydromus_sexlineatus:39.908250492,(Takydromus_wolteri:17.991299876,Takydromus_septentrionalis:17.991297515):21.916953925):7.21970477,Apathya_cappadocica:47.12796707):2.636695873,Phoenicolacerta_laevis:49.76465822):0.7998876022,(((Iberolacerta_cyreni:1.885864088,Iberolacerta_monticola:1.885864088):40.616824549,((Darevskia_parvula:16.98699588,(Darevskia_valentini:2.11185799,Darevskia_rudis:2.11185799):14.8751390684):4.846297375,((Darevskia_derjugini:8.759338948,Darevskia_clarkorum:8.759339184):6.955278632000001,Darevskia_bithynica:15.714618761):6.118676144):20.669393501000002):5.762235639,(Anatololacerta_danfordi:45.631555909,Algyroides_marchi:45.631551187):2.633366485):2.299615641):3.502320235,((Lacerta_schreiberi:24.111910846,Lacerta_agilis:24.11191226):1.392454447,(Lacerta_viridis:9.519244614,Lacerta_bilineata:9.519244614):15.98512162):28.562494152):3.983716215):7.893287196,((((Podarcis_liolepis:13.83669113,(Podarcis_vaucheri:6.549203798,Podarcis_hispanicus:6.549203798):7.2874868600000005):1.532273397,Podarcis_virescens:15.368962877000001):3.475222322,Podarcis_muralis:18.844187556999998):2.183214804,((Podarcis_erhardii:16.6807453063,Podarcis_guadarramae:16.680744121):2.604537762,Podarcis_tiliguerta:19.285281886):1.742120002):44.9164718296):21.66728194,((Ophisops_elegans:70.322493612,Acanthodactylus_erythrurus:70.322501398):1.245558777,(Eremias_argus:26.720700306999998,Eremias_multiocellata:26.72069794):44.8473530267):16.0430867396):3.110762982):72.260212,Aspidoscelis_costata:162.9821320991):6.768974):8.228313,(((((Ablepharus_bivittatus:5.176505022,Ablepharus_kitaibelii:5.176505022):59.8165581088,((Lampropholis_coggeri:26.622699134,Lampropholis_guichenoti:26.622705425):2.421816996,(Niveoscincus_metallicus:12.6862724866,Niveoscincus_ocellatus:12.686272137):16.358243127):35.9485424838):3.613444,Trachylepis_striata:68.6064972926):11.969474,(Saiphos_equalis:40.5308463308,Eulamprus_tympanum:40.53084465):40.04511738098401):11.974025,Plestiodon_chinensis:92.549987678):85.429401):1.970231,(((Tarentola_boettgeri:71.11434949,Homonota_darwinii:71.114348119):17.185294986000002,Quedenfeldtia_trachyblepharus:88.299640815):11.654142,Woodworthia_maculatus:99.953797031):79.995855);
	TREE tree_6863 = (((((((((Sauromalus_ater:66.145538347,(((Liolaemus_lineomaculatus:10.5410733343,Liolaemus_aparicioi:10.5410730987):5.5945181092,(Liolaemus_boulengeri:9.299417426800002,Liolaemus_irregularis:9.2994190692):6.836173545399999):5.191651887,(Liolaemus_pictus:11.1436418996,Liolaemus_bibronii:11.143640022900001):10.183603072899999):44.818289183999994):7.878008,((Anolis_heterodermus:47.740950366,Anolis_roquet:47.740952746):12.84214574,(Anolis_tolimensis:48.5352630998,((Anolis_cristatellus:27.007613581,Anolis_gundlachi:27.007616848):18.180440142,Anolis_cybotes:45.1880605527):3.347202524):12.047836):13.440432176):8.390215,((Uta_stansburiana:41.387426298,((((((((((Sceloporus_occidentalis:10.97116448,Sceloporus_undulatus:10.9711644574):0.3310396554,Sceloporus_virgatus:11.3022033289):8.522633273,Sceloporus_spinosus:19.824834872):1.565384749,((Sceloporus_minor:18.3960459467,(Sceloporus_jarrovii:11.420315609000001,Sceloporus_torquatus:11.420315608):6.9757284362):0.6449455719,Sceloporus_grammicus:19.040989197400002):2.3492306382):0.3754853306,((Sceloporus_aeneus:7.681403319,Sceloporus_bicanthalis:7.681403319):3.460018484,Sceloporus_scalaris:11.141419689):10.62428568):5.06463204,Sceloporus_graciosus:26.830336994):4.274982327,Sceloporus_ochoterenae:31.105321004):1.0370491265,Sceloporus_merriami:32.142379018):6.128852546599999,Sceloporus_variabilis:38.271224164):0.5950325636,Urosaurus_ornatus:38.866253975):2.5211653411):6.326156968,Cophosaurus_texanus:47.71357649):34.70016851):64.424502,((Calotes_versicolor:83.27117560899998,(Stellagama_stellio:43.471282541,((Phrynocephalus_theobaldi:6.367083371,Phrynocephalus_vlangalii:6.367081444):9.141441797999999,(Phrynocephalus_przewalskii:12.874366813,Phrynocephalus_helioscopus:12.874368547):2.634158356):27.962750051):39.79989798):12.246734,(Amphibolurus_muricatus:34.547962061999996,Intellagama_lesueurii:34.547960505):60.969953702000005):51.320346):9.003979,(((Elgaria_coerulea:16.532647310999998,Elgaria_multicarinata:16.532647545000003):14.6638615,Barisia_imbricata:31.196510440999997):73.780614862,Xenosaurus_platyceps:104.977142498):50.865127):3.94968,((((Crotalus_lepidus:5.957262484,Crotalus_triseriatus:5.957263193999999):44.828804477599995,((Vipera_latastei:2.8990331147000004,Vipera_aspis:2.8990335025):14.527061696,Vipera_ammodytes:17.426096897999997):33.359960662999995):18.565129,((((((Zamenis_longissimus:10.6495548339,Coronella_austriaca:10.64955518):0.7035099523,Elaphe_quadrivirgata:11.35306675977):16.09157904393,Hierophis_viridiflavus:27.444643402900002):24.986189,Oxyrhopus_trigeminus:52.4308253783):2.438411,(((Natrix_tessellata:14.39253553,Natrix_natrix:14.39253553):3.898685981,Natrix_maura:18.29122151):13.48798165,(((Thamnophis_eques:6.557816259,Thamnophis_elegans:6.55781652):3.96364364751,(Thamnophis_scalaris:5.617275533800001,Thamnophis_melanogaster:5.6172746696):4.9041846342):1.47793964,Thamnophis_sirtalis:11.999400357):19.779804903):23.090024704):6.252169,Pseudechis_porphyriacus:61.12140769239999):8.229789):17.844774,Boa_constrictor:87.195965017):72.595943):3.615257,((((Psammodromus_algirus:26.94806028,Psammodromus_hispanicus:26.948060276):4.10536061,(Gallotia_atlantica:15.21686715,Gallotia_galloti:15.216868829000001):15.836553734999999):47.13081943,(((Podarcis_virescens:30.18007442,(((Podarcis_liolepis:12.24709989,(Podarcis_vaucheri:5.539867864,Podarcis_hispanicus:5.539867864):6.707232028):3.653424484,(Podarcis_guadarramae:6.6432051,Podarcis_muralis:6.6432051):9.257319276):1.232739184,(Podarcis_erhardii:15.147577234999998,Podarcis_tiliguerta:15.147577972999999):1.985684284):13.046812715):19.83282277,((Zootoca_vivipara:39.248722093,Scelarcis_perspicillata:39.24871652):6.720781572,(((((Takydromus_sexlineatus:30.954794872,(Takydromus_wolteri:14.554959131,Takydromus_septentrionalis:14.554958204):16.399841302):6.947543995,Apathya_cappadocica:37.902340710000004):0.6698050612,Phoenicolacerta_laevis:38.572153755):0.6163699628,(((Iberolacerta_cyreni:2.683206649,Iberolacerta_monticola:2.683206649):32.633721558,(((Darevskia_bithynica:1.418324534,Darevskia_parvula:1.418324534):14.064849588,(Darevskia_rudis:2.276703635,Darevskia_valentini:2.2767036345):13.20647067):1.162203466,(Darevskia_derjugini:6.571662394,Darevskia_clarkorum:6.5716633222):10.073712967999999):18.671549871):2.952565277,(Anatololacerta_danfordi:37.497306736,Algyroides_marchi:37.497312297):0.7721808158):0.9190268972):0.8614698068,((Lacerta_viridis:11.13246488,Lacerta_bilineata:11.13246488):11.12543878,(Lacerta_agilis:18.970021938000002,Lacerta_schreiberi:18.970022309):3.287881713):17.792085232):5.919512918000001):4.043387965):20.60526735,((Ophisops_elegans:56.752282720000004,Acanthodactylus_erythrurus:56.752284949499995):2.076500543,(Eremias_multiocellata:17.053187145,Eremias_argus:17.053187145000003):41.775597238):11.7893763191):7.566071528):70.489243,Aspidoscelis_costata:148.6734647626):14.733701):3.114562,(((((Ablepharus_bivittatus:7.325950249,Ablepharus_kitaibelii:7.3259510156):31.446339981,((Niveoscincus_ocellatus:8.913092797,Niveoscincus_metallicus:8.913092797000001):8.5860534746,(Lampropholis_guichenoti:16.029293967,Lampropholis_coggeri:16.0292945702):1.4698535132000001):21.273138565400004):15.130415,Trachylepis_striata:53.90270423769999):5.633393,(Eulamprus_tympanum:28.8188386564,Saiphos_equalis:28.81883747786):30.717245188895998):12.203359,Plestiodon_chinensis:71.73943552162001):94.78229200000001):12.346684,(((Tarentola_boettgeri:69.397315089,Homonota_darwinii:69.3973206356):16.778626386,Quedenfeldtia_trachyblepharus:86.175939679):12.604958,Woodworthia_maculatus:98.7809010189):80.087509);
	TREE tree_4277 = (((((((((Sauromalus_ater:66.130050549,((Liolaemus_aparicioi:18.5286855692,(Liolaemus_bibronii:10.512057954,Liolaemus_pictus:10.512058146800001):8.016629356):2.953612076,(Liolaemus_lineomaculatus:16.846688554,(Liolaemus_irregularis:9.51233285099,Liolaemus_boulengeri:9.5123329963):7.3343526633):4.635613438):44.647752531):8.868659,((Anolis_roquet:46.393285662,Anolis_heterodermus:46.393286884199995):12.440795904,(Anolis_tolimensis:46.768623524199995,((Anolis_gundlachi:26.837648824,Anolis_cristatellus:26.837645763):17.188124964,Anolis_cybotes:44.025770729):2.7428574238):12.06545219):16.16462032):5.214387,(((((Sceloporus_merriami:30.14120801,((Sceloporus_graciosus:24.010878180000002,(((Sceloporus_spinosus:16.949726115,((Sceloporus_occidentalis:10.14989059,Sceloporus_undulatus:10.149890393):0.9252049761,Sceloporus_virgatus:11.07509456):5.8746309482):1.776637655,(((Sceloporus_jarrovii:9.745802896,Sceloporus_torquatus:9.745802896):4.6858466916,Sceloporus_minor:14.4316503935):1.702174229,Sceloporus_grammicus:16.133823617):2.592538947):0.74952111,((Sceloporus_bicanthalis:8.614297717,Sceloporus_aeneus:8.614297717):4.262318154,Sceloporus_scalaris:12.876615872):6.5992678):4.534995718):4.213546345,Sceloporus_ochoterenae:28.22442473):1.9167838891):5.586135381,Sceloporus_variabilis:35.727343398):0.6580783985,Urosaurus_ornatus:36.385421792):1.3613950682,Uta_stansburiana:37.7468240505):3.003599772,Cophosaurus_texanus:40.750419384):39.46267377):69.686804,((Calotes_versicolor:77.005675373,(((Phrynocephalus_theobaldi:4.434709769,Phrynocephalus_vlangalii:4.434710623):8.6172885094,(Phrynocephalus_helioscopus:10.753137660499998,Phrynocephalus_przewalskii:10.75313685875):2.29886096):26.974605770000004,Stellagama_stellio:40.026612763):36.979059899999996):17.437287,(Intellagama_lesueurii:33.8558172,Amphibolurus_muricatus:33.855824059):60.58713289):55.456945000000005):18.909008,(((Elgaria_coerulea:11.65225078,Elgaria_multicarinata:11.652250315300002):17.46098412,Barisia_imbricata:29.113235139):69.68487839000001,Xenosaurus_platyceps:98.798088187107):70.010816):1.265554,((((Crotalus_lepidus:6.676776505,Crotalus_triseriatus:6.6767761409999995):33.7148271738,((Vipera_latastei:6.5531991184,Vipera_aspis:6.553200706):8.2157872891,Vipera_ammodytes:14.768987000000001):25.622616660000002):24.623936,((((((Zamenis_longissimus:15.048171937200001,Coronella_austriaca:15.048172557000001):0.06054066539,Elaphe_quadrivirgata:15.108714105299999):13.973729625399997,Hierophis_viridiflavus:29.0824460071):17.604784,Oxyrhopus_trigeminus:46.68722334420001):0.566458,(((Natrix_tessellata:9.013553327,Natrix_natrix:9.013553327):5.815221479,Natrix_maura:14.82877481):12.11023466,(((Thamnophis_eques:6.772947543,Thamnophis_elegans:6.7729468508):3.4934392080000003,(Thamnophis_melanogaster:4.977346084000001,Thamnophis_scalaris:4.9773463152):5.289040205):1.20409653,Thamnophis_sirtalis:11.470482357):15.4685261908):20.3146726):10.719228,Pseudechis_porphyriacus:57.972918399600005):7.0426269999999995):25.456641,Boa_constrictor:90.472169499):79.602283):2.850411,((((Psammodromus_algirus:24.78537258,Psammodromus_hispanicus:24.785368498):4.225141233,(Gallotia_atlantica:11.8057811,Gallotia_galloti:11.805781305500002):17.204728633000002):45.98786719,((((Scelarcis_perspicillata:42.153212350000004,Zootoca_vivipara:42.15322032):3.08673996,((((((Takydromus_septentrionalis:18.260359206,Takydromus_wolteri:18.2603593063):13.3987282592,Takydromus_sexlineatus:31.659086067999997):6.212217105,Apathya_cappadocica:37.87129918):0.8018345807,Phoenicolacerta_laevis:38.673129774):1.456743957,(((Iberolacerta_monticola:3.984246489,Iberolacerta_cyreni:3.984246489):32.553320947,((Darevskia_parvula:11.82847645,(Darevskia_rudis:1.636996546,Darevskia_valentini:1.636996546):10.191480306):4.531705961,(Darevskia_bithynica:12.8135875091,(Darevskia_derjugini:4.938033451,Darevskia_clarkorum:4.9380324535):7.8755564718999995):3.546593509):20.177385021):1.580750824,(Anatololacerta_danfordi:36.277014081000004,Algyroides_marchi:36.277015884):1.841302776):2.011564651):0.8369545922,((Lacerta_schreiberi:21.211505055,Lacerta_agilis:21.211503059):3.943386719,(Lacerta_bilineata:8.487475094,Lacerta_viridis:8.487475094):16.66741469):15.811946925):4.2731154060000005):2.462737743,(((Podarcis_liolepis:14.61734825,(Podarcis_vaucheri:7.929947305,Podarcis_hispanicus:7.929947305):6.687400946):2.832175335,Podarcis_muralis:17.449525581):1.646142615,(((Podarcis_virescens:12.17934142,Podarcis_erhardii:12.179341423799999):1.391609111,Podarcis_guadarramae:13.570951529999999):2.572128695,Podarcis_tiliguerta:16.143078226):2.952588171):28.607033625):19.51486506,((Ophisops_elegans:54.91961880899999,Acanthodactylus_erythrurus:54.9196357701):2.477019311,(Eremias_argus:18.71529071,Eremias_multiocellata:18.715290715):38.681361376000005):9.8209068105):7.780812526):92.60280900000001,Aspidoscelis_costata:167.6011837292):5.3237):1.156717,(((((Ablepharus_bivittatus:23.487305637,Ablepharus_kitaibelii:23.487306519100002):25.337973827,((Lampropholis_coggeri:20.389879056,Lampropholis_guichenoti:20.3898783367):1.4364348,(Niveoscincus_ocellatus:11.8301718289,Niveoscincus_metallicus:11.830171685):9.9961421732):26.998976397199996):6.952717,Trachylepis_striata:55.77800327880001):12.104951,(Saiphos_equalis:32.323609429,Eulamprus_tympanum:32.323610517300004):35.559340897065):9.74817,Plestiodon_chinensis:77.631140617):96.450454):7.346084,(((Tarentola_boettgeri:73.11406416899999,Homonota_darwinii:73.11405879800002):18.294875565,Quedenfeldtia_trachyblepharus:91.408935604):9.478611,Woodworthia_maculatus:100.887524214):80.540135);
	TREE tree_9965 = (((((((((((((Liolaemus_irregularis:8.54427963228,Liolaemus_boulengeri:8.544279235500001):2.155626056,Liolaemus_aparicioi:10.699905266200002):4.136143458099999,Liolaemus_lineomaculatus:14.83604875903):4.704224589,(Liolaemus_pictus:9.617476894500001,Liolaemus_bibronii:9.6174773149):9.922797811999999):50.60391573100001,Sauromalus_ater:70.14420210833):5.287646,((Anolis_roquet:47.7724001086,Anolis_heterodermus:47.77240420009999):14.31730946,(Anolis_tolimensis:51.05538111019,((Anolis_cristatellus:26.420420802000002,Anolis_gundlachi:26.420422264000003):19.526935702000003,Anolis_cybotes:45.94735359):5.108024347):11.034331058):13.342119479):1.014049,((Uta_stansburiana:35.2735513422,(((Sceloporus_merriami:30.35957977,(((((Sceloporus_bicanthalis:5.259055644,Sceloporus_aeneus:5.259055644):3.907301436,Sceloporus_scalaris:9.166357080000001):9.236437908,((((Sceloporus_occidentalis:9.258875301,Sceloporus_undulatus:9.258873635):0.2413178316,Sceloporus_virgatus:9.500192633):6.099724061,Sceloporus_spinosus:15.599915526999999):2.292158992,((Sceloporus_minor:14.33354268739,(Sceloporus_jarrovii:8.795461265,Sceloporus_torquatus:8.795461265):5.5380805887):0.6899420789,Sceloporus_grammicus:15.023482432000002):2.868592586):0.5107201356):5.241860695,Sceloporus_graciosus:23.644654013):3.867740726,Sceloporus_ochoterenae:27.512396405):2.8471755290000003):2.856485322,Sceloporus_variabilis:33.216058261200004):0.3576004646,Urosaurus_ornatus:33.573657559):1.6998874551):6.807640542,Cophosaurus_texanus:42.081185059):34.36470845):75.085252,(((((Phrynocephalus_helioscopus:10.6265910733,Phrynocephalus_przewalskii:10.626590253):1.2713349644,(Phrynocephalus_theobaldi:6.433455469,Phrynocephalus_vlangalii:6.433455469):5.464470159):21.4744114695,Stellagama_stellio:33.37233012):47.67258527,Calotes_versicolor:81.044915511):7.69915,(Intellagama_lesueurii:26.83978028,Amphibolurus_muricatus:26.8397820649):61.90429299739999):62.78707):14.459292,(((Elgaria_coerulea:15.5827811146,Elgaria_multicarinata:15.5827821072):18.28202369,Barisia_imbricata:33.8648059168):70.48502732600001,Xenosaurus_platyceps:104.349830997):61.64061):1.371463,((((Crotalus_lepidus:5.952728771,Crotalus_triseriatus:5.952730469):32.052424457,((Vipera_latastei:5.1957649007999995,Vipera_aspis:5.195764587999999):10.248642038,Vipera_ammodytes:15.444406623):22.5607401969):22.491484,((((((Zamenis_longissimus:12.258989376999999,Coronella_austriaca:12.2589906681):0.9754235164,Elaphe_quadrivirgata:13.234414041900001):10.718525217600002,Hierophis_viridiflavus:23.9529429213):16.734576,Oxyrhopus_trigeminus:40.68753451192):6.733495,(((Natrix_tessellata:11.09916282,Natrix_natrix:11.09916282):6.910985504,Natrix_maura:18.01014833):13.328855,(((Thamnophis_melanogaster:5.7620826634,Thamnophis_scalaris:5.762081866199999):5.975707911,(Thamnophis_elegans:6.988111175,Thamnophis_eques:6.9881119720000004):4.749677275300001):1.232987142,Thamnophis_sirtalis:12.970775326):18.368227736):16.0820087181):9.600882,Pseudechis_porphyriacus:57.0218938646):3.474737):26.862564000000003,Boa_constrictor:87.359196583):80.00270699999999):3.568401,((((((Zootoca_vivipara:25.968232227999998,Scelarcis_perspicillata:25.968237212):11.07880734,((((((Takydromus_septentrionalis:12.56723001,Takydromus_wolteri:12.567228681):14.0983853749,Takydromus_sexlineatus:26.665607921):4.281605314,Apathya_cappadocica:30.947215720000003):1.05888183,Phoenicolacerta_laevis:32.006096054):0.6116646594,(((Iberolacerta_cyreni:2.423819801,Iberolacerta_monticola:2.423819801):24.75357635,((Darevskia_parvula:11.80319286,(Darevskia_rudis:1.172107077,Darevskia_valentini:1.172107077):10.631084291):3.384510469,((Darevskia_bithynica:0.428048767,Darevskia_clarkorum:0.428048767):5.446949933000001,Darevskia_derjugini:5.8750003595):9.312702971):11.98969531):4.120953732,(Anatololacerta_danfordi:28.369428129,Algyroides_marchi:28.369428622999997):2.92892209):1.319416808):1.067081757,((Lacerta_viridis:6.207153499,Lacerta_bilineata:6.207153499):10.73797578,(Lacerta_agilis:15.719299454,Lacerta_schreiberi:15.719300447):1.225828665):16.739719501):3.362195434):3.046291283,((Podarcis_erhardii:12.9810898119,Podarcis_tiliguerta:12.981088816):1.567830314,((Podarcis_liolepis:11.57092909,(Podarcis_vaucheri:8.069577217,(Podarcis_hispanicus:3.956573461,Podarcis_virescens:3.956573461):4.113003756):3.5013513778):1.936011614,(Podarcis_guadarramae:6.902047766,Podarcis_muralis:6.902047766):6.604892941999999):1.041978921):25.54441886):17.39368384,((Ophisops_elegans:49.93151211800001,Acanthodactylus_erythrurus:49.93151145):0.9856009789,(Eremias_argus:19.349377869,Eremias_multiocellata:19.349377871999998):31.567740373):6.569909729400001):4.261445734,((Psammodromus_algirus:25.22458324,Psammodromus_hispanicus:25.22458691):6.187004768,(Gallotia_atlantica:9.473039576,Gallotia_galloti:9.473039577):21.938563103):30.33687786):99.484265,Aspidoscelis_costata:161.2327525234):9.697556):5.130545,((((((Lampropholis_guichenoti:15.209183178,Lampropholis_coggeri:15.209181012):0.7590404328,(Niveoscincus_ocellatus:7.742072365,Niveoscincus_metallicus:7.7420724739999995):8.2261485374):18.305910734500003,(Ablepharus_kitaibelii:15.7356360592,Ablepharus_bivittatus:15.73563696):18.538502532000003):35.231833,Trachylepis_striata:69.5059715249):8.747478,(Saiphos_equalis:37.446431412900004,Eulamprus_tympanum:37.4464294963):40.807018325499996):4.447679,Plestiodon_chinensis:82.70112822899999):93.359715):6.204297,(((Tarentola_boettgeri:78.672018669,Homonota_darwinii:78.67203414800001):10.0636359852,Quedenfeldtia_trachyblepharus:88.73566799719):12.223315,Woodworthia_maculatus:100.95899048200002):81.306156);
	TREE tree_0404 = (((((((((Sauromalus_ater:73.0690680793,(((Liolaemus_boulengeri:11.3142898791,Liolaemus_irregularis:11.3142896351):7.176131862899999,Liolaemus_lineomaculatus:18.49042295686):8.300890606,(Liolaemus_aparicioi:24.479101217,(Liolaemus_bibronii:12.199005371200002,Liolaemus_pictus:12.199005711800002):12.280100373):2.312208648):46.277744657):0.93348,((Anolis_roquet:54.1346487248,Anolis_heterodermus:54.134646997000004):13.35896476,(Anolis_tolimensis:55.22677876509999,((Anolis_cristatellus:30.4288652232,Anolis_gundlachi:30.428862811000002):22.10854375,Anolis_cybotes:52.5374085207):2.6893698940000004):12.266833928):6.5089072649999995):4.961391,(((((Sceloporus_merriami:31.07472446,((Sceloporus_graciosus:25.697335238,(((Sceloporus_aeneus:6.81049111,Sceloporus_bicanthalis:6.810490733300001):3.59526497,Sceloporus_scalaris:10.405755325800001):9.541196958,(((Sceloporus_virgatus:10.620321,(Sceloporus_occidentalis:10.02711398,Sceloporus_undulatus:10.027112472):0.5932060816):6.1944661111,Sceloporus_spinosus:16.814784289000002):2.036574218,((Sceloporus_minor:15.965983188400001,(Sceloporus_jarrovii:8.308638031,Sceloporus_torquatus:8.308638030000001):7.657347004):1.874468676,Sceloporus_grammicus:17.840452957300002):1.0109076228):1.095591893):5.750382199000001):3.653714648,Sceloporus_ochoterenae:29.351048004):1.7236772152):5.503875880300001,Sceloporus_variabilis:36.5786014775):0.46831068,Urosaurus_ornatus:37.046915354):2.3227239290000004,Uta_stansburiana:39.369634013):5.830306842,Cophosaurus_texanus:45.199943303):33.76397603):66.541026,((Calotes_versicolor:81.48059456868998,(((Phrynocephalus_theobaldi:3.785857761,Phrynocephalus_vlangalii:3.785856679):11.027393605,(Phrynocephalus_przewalskii:12.682471580000001,Phrynocephalus_helioscopus:12.6824717615):2.1307799666):28.432405157999998,Stellagama_stellio:43.245654002):38.234935195000006):14.368415,(Intellagama_lesueurii:44.08469086,Amphibolurus_muricatus:44.084704040999995):51.764297253600006):49.655951):6.821356,(((Elgaria_multicarinata:13.620776063000001,Elgaria_coerulea:13.620774239):11.078862083,Barisia_imbricata:24.6996363207):64.24972062,Xenosaurus_platyceps:88.949344071):63.376979):5.220415,((((Crotalus_lepidus:4.3810236,Crotalus_triseriatus:4.381023599):29.24986147097,((Vipera_aspis:4.704824687,Vipera_latastei:4.7048252288):7.769490671,Vipera_ammodytes:12.4743162568):21.1565631441):35.135254,((((((Zamenis_longissimus:9.750624816,Coronella_austriaca:9.7506250377):1.867783514,Elaphe_quadrivirgata:11.6184076673):10.30774089714,Hierophis_viridiflavus:21.92615019794):31.632818,Oxyrhopus_trigeminus:53.5589638474):3.692182,((((Thamnophis_eques:6.787357534,Thamnophis_elegans:6.787357281):3.5435227056,(Thamnophis_melanogaster:6.4037566560000005,Thamnophis_scalaris:6.4037553884):3.927124598):1.136818106,Thamnophis_sirtalis:11.467698599):14.426102359000001,((Natrix_tessellata:10.29908123,Natrix_natrix:10.29908123):3.382640418,Natrix_maura:13.68172418):12.212077542500001):31.357354045999998):7.972229,Pseudechis_porphyriacus:65.2233609764):3.542754):20.883807,Boa_constrictor:89.649940999):67.896782):5.434046,((((Psammodromus_algirus:22.77454197,Psammodromus_hispanicus:22.774547034):3.080474687,(Gallotia_atlantica:9.040629415,Gallotia_galloti:9.040629415):16.814398624):39.5426177,((((Scelarcis_perspicillata:38.21485045,Zootoca_vivipara:38.214864471):5.765636807,((((((Takydromus_wolteri:16.459174146,Takydromus_septentrionalis:16.459174925):11.393506067,Takydromus_sexlineatus:27.8526786539):5.229049685,Apathya_cappadocica:33.081727369999996):3.607077888,Phoenicolacerta_laevis:36.688807201):3.370118728,(((Iberolacerta_monticola:2.713030264,Iberolacerta_cyreni:2.713030264):30.865376806,(((Darevskia_derjugini:7.645379454,Darevskia_clarkorum:7.645379844000001):9.770055538,Darevskia_bithynica:17.415434604):1.599047969,(Darevskia_parvula:17.73243473,(Darevskia_valentini:0.4961113537,Darevskia_rudis:0.4961113537):17.236323757):1.282047651):14.563921578999999):3.62711827,(Anatololacerta_danfordi:35.461252483,Algyroides_marchi:35.461252486):1.744270912):2.853402535):1.595016325,((Lacerta_bilineata:9.747619231,Lacerta_viridis:9.747619231):14.24672688,(Lacerta_schreiberi:20.312480526999998,Lacerta_agilis:20.312480533):3.681865579):17.659594782):2.3265564929):3.459002273,((Podarcis_tiliguerta:15.9660446149,Podarcis_erhardii:15.966045575):1.560478657,((Podarcis_liolepis:12.3392853,((Podarcis_virescens:3.752387701,Podarcis_vaucheri:3.752387701):4.314698733,(Podarcis_guadarramae:2.045708331,Podarcis_hispanicus:2.045708331):6.021378103):4.2721990611):2.372737215,Podarcis_muralis:14.712022511):2.814502106):29.912982635):16.21427402,((Ophisops_elegans:52.258283043999995,Acanthodactylus_erythrurus:52.258285187):3.181496837,(Eremias_multiocellata:20.153139141,Eremias_argus:20.1531383566):35.286651649999996):8.2139895054):1.743858498):80.543826,Aspidoscelis_costata:145.94146398270001):17.039304):10.794837,(((((Ablepharus_kitaibelii:6.407076161,Ablepharus_bivittatus:6.407076936899999):42.230993521,((Lampropholis_guichenoti:20.106464144,Lampropholis_coggeri:20.106464151):2.891353209,(Niveoscincus_ocellatus:9.761098919,Niveoscincus_metallicus:9.7610993471):13.2367190065):25.64025543419):5.830705,Trachylepis_striata:54.46877081797):17.845172,(Eulamprus_tympanum:32.697985459099996,Saiphos_equalis:32.697985825):39.615948075949):20.478484,Plestiodon_chinensis:92.79241796199999):80.983178):11.912675,(((Tarentola_boettgeri:62.578577326,Homonota_darwinii:62.578570149099995):28.518360807,Quedenfeldtia_trachyblepharus:91.096934906):9.756583000000001,Woodworthia_maculatus:100.8535193665):84.834768);
	TREE tree_4902 = (((((((((Sauromalus_ater:71.5990409984,((((Liolaemus_irregularis:10.07956019377,Liolaemus_boulengeri:10.079558648):4.8674831034,Liolaemus_aparicioi:14.947042488400001):2.799148248,Liolaemus_lineomaculatus:17.746191473000003):5.89497981,(Liolaemus_bibronii:11.9866742603,Liolaemus_pictus:11.9866749216):11.6544937116):47.957860836):2.023832,((Anolis_heterodermus:46.910101605499996,Anolis_roquet:46.91009606181):16.76391468,(Anolis_tolimensis:49.9938429643,((Anolis_cristatellus:28.359018569000003,Anolis_gundlachi:28.359018572999997):16.34511212,Anolis_cybotes:44.704131274):5.289710423):13.680172824):9.948845852):2.50934,((Uta_stansburiana:39.6467286428,(((Sceloporus_merriami:30.1916636,((Sceloporus_graciosus:24.5395502288,(((Sceloporus_aeneus:7.119398414,Sceloporus_bicanthalis:7.119398414):3.378345627,Sceloporus_scalaris:10.4977430977):10.49787421,((Sceloporus_spinosus:17.583978361,(Sceloporus_virgatus:10.88416356,(Sceloporus_occidentalis:10.6587594,Sceloporus_undulatus:10.65876032835):0.2254028323):6.699817068):1.939115641,(((Sceloporus_jarrovii:9.99148365,Sceloporus_torquatus:9.991483838):6.7324789357000006,Sceloporus_minor:16.7239616622):0.9716985167,Sceloporus_grammicus:17.695658664699998):1.8274355222):1.472521046):3.5439351794):2.2624913076,Sceloporus_ochoterenae:26.802043793000003):3.3896158339999998):4.7020848005,Sceloporus_variabilis:34.893743111999996):0.5158494724,Urosaurus_ornatus:35.409594850000005):4.237145297):4.107206721,Cophosaurus_texanus:43.753943471):32.37825823):71.733976,((Calotes_versicolor:57.898648140300004,(((Phrynocephalus_helioscopus:8.7244303903,Phrynocephalus_przewalskii:8.7244301715):2.6199684142999997,(Phrynocephalus_theobaldi:2.59797536,Phrynocephalus_vlangalii:2.5979757944):8.74642266107):17.6493859492,Stellagama_stellio:28.993780946):28.904869448):26.428535,(Intellagama_lesueurii:30.94307607,Amphibolurus_muricatus:30.943081386399996):53.384099123):63.538989):8.361265,(((Elgaria_coerulea:11.21870941352,Elgaria_multicarinata:11.2187099273):25.26687125,Barisia_imbricata:36.4855798874):68.97011962,Xenosaurus_platyceps:105.455703343713):50.771734):4.510264,((((Crotalus_lepidus:4.604898222,Crotalus_triseriatus:4.604897622):23.5950123757,((Vipera_aspis:4.882835133,Vipera_latastei:4.882834274):5.383929304,Vipera_ammodytes:10.266763721):17.9331474126):38.123208,((((((Zamenis_longissimus:15.0464865115,Coronella_austriaca:15.046484852):1.904572886,Elaphe_quadrivirgata:16.9510588994):17.53000312774,Hierophis_viridiflavus:34.481056539499995):21.097783,Oxyrhopus_trigeminus:55.578834904100006):1.457374,(((Natrix_tessellata:13.17199281,Natrix_natrix:13.17199281):6.817171025,Natrix_maura:19.98916383):11.78913912,(((Thamnophis_scalaris:6.3744619605,Thamnophis_melanogaster:6.374462139):4.453501331,(Thamnophis_elegans:7.300550340999999,Thamnophis_eques:7.300552139):3.5274128718999997):0.3756778636,Thamnophis_sirtalis:11.203642104):20.574660333):25.257905118000004):3.289009,Pseudechis_porphyriacus:60.3252185936):5.997896):21.034938999999998,Boa_constrictor:87.358065584):73.379656):7.084946,((((Psammodromus_algirus:22.442177387,Psammodromus_hispanicus:22.4421772):14.26070219,(Gallotia_atlantica:14.61875783,Gallotia_galloti:14.618757829):22.084114443):44.52802643,((((Zootoca_vivipara:46.869832628,Scelarcis_perspicillata:46.86983476):2.884546159,(((((Takydromus_sexlineatus:35.26415818700001,(Takydromus_wolteri:15.898793491,Takydromus_septentrionalis:15.898791361):19.365374282):6.369571878,Apathya_cappadocica:41.63374498):0.7900399776,Phoenicolacerta_laevis:42.423773456999996):2.888911192,(((Iberolacerta_cyreni:5.230014937,Iberolacerta_monticola:5.230014937):34.424734562,((Darevskia_parvula:18.051172352000002,(Darevskia_bithynica:2.49491475,(Darevskia_valentini:1.722662604,Darevskia_rudis:1.722662604):0.7722523596):15.556257602):2.49426106,(Darevskia_derjugini:9.949489168,Darevskia_clarkorum:9.949488955):10.5959444553):19.109311838):3.695533187,(Anatololacerta_danfordi:42.321078053,Algyroides_marchi:42.321080189):1.029201654):1.962408769):1.292574787,((Lacerta_viridis:9.663013083,Lacerta_bilineata:9.663013083):15.51749184,(Lacerta_agilis:23.325263479,Lacerta_schreiberi:23.325261349999998):1.855241021):21.424759828):3.149109583):5.70354229,((((Podarcis_guadarramae:12.951220506,(Podarcis_vaucheri:9.754653235,Podarcis_hispanicus:9.754653235):3.196566207):1.752424254,Podarcis_liolepis:14.70364519):3.54166895,Podarcis_muralis:18.245314138):2.140335626,(Podarcis_erhardii:17.56297848,(Podarcis_virescens:4.340704303,Podarcis_tiliguerta:4.340704303):13.222273115):2.822671276):35.0722615247):18.3810177,((Ophisops_elegans:64.93124236279999,Acanthodactylus_erythrurus:64.93125045400001):1.860465647,(Eremias_argus:19.01738636,Eremias_multiocellata:19.017386358):47.774328044):7.047214798400001):7.391958913):77.973167,Aspidoscelis_costata:159.20406485):8.61859):3.088696,(((((Ablepharus_kitaibelii:11.142648612999999,Ablepharus_bivittatus:11.142648613999999):40.715810005,((Lampropholis_guichenoti:21.5483119944,Lampropholis_coggeri:21.548313571):2.17089765,(Niveoscincus_ocellatus:13.646756479,Niveoscincus_metallicus:13.646756479):10.072455998299999):28.1392475872):9.033324,Trachylepis_striata:60.89177486340001):8.825187,(Eulamprus_tympanum:32.6151817501,Saiphos_equalis:32.6151826149):37.101785550878):6.066863,Plestiodon_chinensis:75.78383343499999):95.127512):10.748452,(((Tarentola_boettgeri:59.440304584,Homonota_darwinii:59.44030519):23.801469335,Quedenfeldtia_trachyblepharus:83.241786777):14.260566,Woodworthia_maculatus:97.50234698499999):84.157448);
	TREE tree_7712 = (((((((((Sauromalus_ater:70.2616601915,((Liolaemus_lineomaculatus:18.462763550200002,(Liolaemus_irregularis:10.687689426799999,Liolaemus_boulengeri:10.68768928373):7.7750755701):5.82651466,(Liolaemus_pictus:11.9437960142,(Liolaemus_aparicioi:6.4568067512,Liolaemus_bibronii:6.4568067878):5.4869906749999995):12.345482990999999):45.972383827):2.69019,((Anolis_heterodermus:43.74707490229999,Anolis_roquet:43.747076627):15.93395654,(Anolis_tolimensis:46.89956055142,((Anolis_gundlachi:27.631400294,Anolis_cristatellus:27.631401151):16.328691768,Anolis_cybotes:43.960097223000005):2.9394619486):12.7814748514):13.270809229000001):7.549336,((((Sceloporus_variabilis:38.3439700485,(Sceloporus_merriami:30.96049397,((Sceloporus_graciosus:25.3025735,((((Sceloporus_virgatus:11.48350541,(Sceloporus_occidentalis:10.39775664,Sceloporus_undulatus:10.397755833000002):1.085748571):6.172539041599999,Sceloporus_spinosus:17.656040835):2.486598303,(((Sceloporus_jarrovii:11.300790794000001,Sceloporus_torquatus:11.300788786):7.151496236600001,Sceloporus_minor:18.4522863268):0.7040572449,Sceloporus_grammicus:19.156343571999997):0.9862979756):1.276060761,((Sceloporus_bicanthalis:10.44570898,Sceloporus_aeneus:10.44570898):3.153514275,Sceloporus_scalaris:13.599223253999998):7.819479657):3.883871394):3.369846144,Sceloporus_ochoterenae:28.672420048000003):2.288064879):7.383485326000001):0.4830482449,Urosaurus_ornatus:38.827018097999996):2.2433911083,Uta_stansburiana:41.070411611):5.94882612,Cophosaurus_texanus:47.01923211):33.48195324):65.619572,((Calotes_versicolor:79.3878613988,(Stellagama_stellio:33.54147388,((Phrynocephalus_theobaldi:2.900939454,Phrynocephalus_vlangalii:2.9009385146):8.3174258037,(Phrynocephalus_przewalskii:9.521852431800001,Phrynocephalus_helioscopus:9.5218533694):1.6965128266):22.323111573000002):45.84638399):14.453133,(Intellagama_lesueurii:28.20609947,Amphibolurus_muricatus:28.206091894):65.634913532):52.279764):8.143641,(((Elgaria_coerulea:12.482518571,Elgaria_multicarinata:12.4825161044):22.36356772,Barisia_imbricata:34.8460868778):53.93049324,Xenosaurus_platyceps:88.77657583357801):65.487838):5.770581,((((Crotalus_lepidus:5.508144676,Crotalus_triseriatus:5.508145647):27.106296054399998,(Vipera_ammodytes:8.632881985000001,(Vipera_aspis:3.879095102,Vipera_latastei:3.8790948239):4.753788554):23.981554242999998):28.091912,((((((Zamenis_longissimus:14.499709725999999,Coronella_austriaca:14.499706754000002):0.9318006224,Elaphe_quadrivirgata:15.431507519399998):11.9541026801,Hierophis_viridiflavus:27.385603312000004):17.241696,Oxyrhopus_trigeminus:44.62730965089):4.795726,(((Natrix_tessellata:12.46237419,Natrix_natrix:12.46237419):5.775670634,Natrix_maura:18.23804483):7.89806036,(((Thamnophis_eques:6.628719063,Thamnophis_elegans:6.628721896099999):2.8708202616,(Thamnophis_melanogaster:7.0509286436,Thamnophis_scalaris:7.050929930899999):2.44861197):1.197112789,Thamnophis_sirtalis:10.69665366):15.439448460889999):23.286917735):5.292532,Pseudechis_porphyriacus:54.715558066999996):5.990799):22.95561,Boa_constrictor:83.66196799899998):76.373025):4.470245,((((Psammodromus_algirus:22.88060072,Psammodromus_hispanicus:22.880608078999998):13.485909373999998,(Gallotia_atlantica:18.63252041,Gallotia_galloti:18.632529608):17.73398748):40.23048907,(((Podarcis_virescens:42.94484026,(((Podarcis_erhardii:10.3546822,Podarcis_guadarramae:10.354682780000001):6.1127787304000005,Podarcis_tiliguerta:16.467460928):0.7522339121,((Podarcis_liolepis:11.91717828,(Podarcis_hispanicus:8.015496589,Podarcis_vaucheri:8.01549853):3.9016812979999997):2.49446606,Podarcis_muralis:14.411644335):2.808049146):25.725150662):4.548578428,((Zootoca_vivipara:40.693059235,Scelarcis_perspicillata:40.69306117):3.828200117,(((((Takydromus_sexlineatus:28.029927633,(Takydromus_wolteri:13.859557198,Takydromus_septentrionalis:13.859555063):14.1703644182):10.02215466,Apathya_cappadocica:38.052080350000004):0.395871885,Phoenicolacerta_laevis:38.447939812):1.792113511,(((Iberolacerta_cyreni:2.488450808,Iberolacerta_monticola:2.488450808):34.188359386,((Darevskia_parvula:16.53668,(Darevskia_valentini:1.160601954,Darevskia_rudis:1.160601954):15.376078039):2.517989401,(Darevskia_bithynica:14.211336841399998,(Darevskia_derjugini:7.619997964,Darevskia_clarkorum:7.6199987409):6.591339654):4.843334301):17.622138863):2.129241872,(Anatololacerta_danfordi:37.167837768,Algyroides_marchi:37.167838355):1.638212937):1.434005915):0.7506333388,((Lacerta_agilis:21.408878575000003,Lacerta_schreiberi:21.408885955):2.670575703,(Lacerta_bilineata:10.89336846,Lacerta_viridis:10.893367493):13.18608582):16.911236656):3.5305713258):2.972157402):18.87955744,((Ophisops_elegans:55.932335804409995,Acanthodactylus_erythrurus:55.932333096):2.218142983,(Eremias_multiocellata:19.1062969325,Eremias_argus:19.106296913999998):39.0441743164):8.222497917):10.22401556):78.262134,Aspidoscelis_costata:154.859142276964):9.646089):4.046224,(((((Ablepharus_bivittatus:25.573042779999998,Ablepharus_kitaibelii:25.573042064):21.50309488,((Lampropholis_coggeri:19.789569091,Lampropholis_guichenoti:19.789575909000003):1.413001186,(Niveoscincus_ocellatus:10.8883636372,Niveoscincus_metallicus:10.888363503):10.3142063608):25.8735644921):6.422792,Trachylepis_striata:53.4989300426):8.373589,(Eulamprus_tympanum:27.196060477299994,Saiphos_equalis:27.1960606429):34.676448854919):13.506114,Plestiodon_chinensis:75.378642614):93.17281699999998):4.914716,(((Tarentola_boettgeri:65.030377148,Homonota_darwinii:65.030377151):17.47642433,Quedenfeldtia_trachyblepharus:82.506792814):17.142122,Woodworthia_maculatus:99.64894098799999):73.817237);
	TREE tree_2213 = (((((((((Sauromalus_ater:67.1316745555,(((Liolaemus_aparicioi:11.1830768377,(Liolaemus_irregularis:8.31376750366,Liolaemus_boulengeri:8.3137674533):2.8693114718):4.012851559,Liolaemus_lineomaculatus:15.195932476):4.154867175,(Liolaemus_pictus:8.948809145,Liolaemus_bibronii:8.948809096200002):10.401988542646):47.780870163):10.339877,((Anolis_roquet:45.8001536207,Anolis_heterodermus:45.80015083600001):10.36601747,(Anolis_tolimensis:43.5251552702,((Anolis_gundlachi:24.662416192000002,Anolis_cristatellus:24.662415632000002):16.223767113,Anolis_cybotes:40.8861855361):2.638971131):12.641012748):21.305366026):11.958568,((Uta_stansburiana:44.4981723346,((Sceloporus_variabilis:39.853663868,(Sceloporus_merriami:32.56868646,((((((Sceloporus_virgatus:14.06002484,(Sceloporus_undulatus:12.003813208999999,Sceloporus_occidentalis:12.003813663):2.056209133):6.851542943,Sceloporus_spinosus:20.911565965999998):0.7544019235,(((Sceloporus_jarrovii:11.6067703,Sceloporus_torquatus:11.606770296):7.619506381999999,Sceloporus_minor:19.2262771332):1.06931396,Sceloporus_grammicus:20.29559109):1.3703786135):0.4910621114,((Sceloporus_aeneus:9.634543474,Sceloporus_bicanthalis:9.634543474):2.776299583,Sceloporus_scalaris:12.410843058):9.74619035):5.810515463,Sceloporus_graciosus:27.96754592):2.568902188,Sceloporus_ochoterenae:30.536448103):2.0322338115):7.284980362):0.2117680421,Urosaurus_ornatus:40.065434413):4.4327383788):7.160074866,Cophosaurus_texanus:51.65824448000001):37.7718563):62.137996,((Calotes_versicolor:83.18671758511,(((Phrynocephalus_theobaldi:5.329986481,Phrynocephalus_vlangalii:5.329987035):10.825285287,(Phrynocephalus_helioscopus:14.2324430008,Phrynocephalus_przewalskii:14.232442633000002):1.9228285828000002):26.400686744399998,Stellagama_stellio:42.5559568575):40.630775459999995):18.523373,(Intellagama_lesueurii:35.58929077,Amphibolurus_muricatus:35.589289195000006):66.120805309):49.858008):7.830163,(((Elgaria_coerulea:13.16580707,Elgaria_multicarinata:13.165806254):16.13519268,Barisia_imbricata:29.300996498299998):60.39209124999999,Xenosaurus_platyceps:89.693082367):69.70518200000001):5.252239,((((Crotalus_lepidus:5.46447531,Crotalus_triseriatus:5.4644737800000005):34.40566943213,(Vipera_ammodytes:15.207160711,(Vipera_latastei:5.2917301449,Vipera_aspis:5.291730569699999):9.915428011):24.662973784000002):26.636814,((((((Zamenis_longissimus:12.9079911624,Coronella_austriaca:12.907990872000001):3.189840852,Elaphe_quadrivirgata:16.097830563600002):13.7761969528,Hierophis_viridiflavus:29.874032050700006):18.107836,Oxyrhopus_trigeminus:47.9818725898):5.399596,(((Natrix_tessellata:11.57776903,Natrix_natrix:11.57776903):6.469550743,Natrix_maura:18.04731978):12.02850592,(((Thamnophis_melanogaster:6.6172235552,Thamnophis_scalaris:6.617222581400001):3.6951049869999997,(Thamnophis_elegans:5.4431484641,Thamnophis_eques:5.443147978):4.8691810526):2.530625302,Thamnophis_sirtalis:12.842952626):17.2328723467):23.305645133):7.614476,Pseudechis_porphyriacus:60.995938371899996):5.51101):18.999023,Boa_constrictor:85.505971619):79.144532):10.157474,((((Psammodromus_algirus:29.14214827,Psammodromus_hispanicus:29.142155302):13.51627582,(Gallotia_atlantica:16.93711129,Gallotia_galloti:16.937109531):25.721321597):33.86230459,((((Scelarcis_perspicillata:39.03149123,Zootoca_vivipara:39.031483529):3.241941064,(((((Takydromus_sexlineatus:32.412773475,(Takydromus_wolteri:14.488288153,Takydromus_septentrionalis:14.488288539000001):17.924478383):5.214433876,Apathya_cappadocica:37.627193866):0.8816013059,Phoenicolacerta_laevis:38.50881):0.4962325568,(((Iberolacerta_monticola:5.39089004,Iberolacerta_cyreni:5.39089004):25.462528737,((Darevskia_parvula:19.153366899,(Darevskia_rudis:2.683403716,Darevskia_valentini:2.683403716):16.469961257):0.2573163166,((Darevskia_derjugini:7.027364956,Darevskia_clarkorum:7.0273653411999994):5.191618975,Darevskia_bithynica:12.2189858584):7.191696971000001):11.442737874):6.239958054,(Anatololacerta_danfordi:34.592858369999995,Algyroides_marchi:34.592864154):2.500514605):1.911657831):0.377272754,((Lacerta_viridis:8.767560777,Lacerta_bilineata:8.767560777):14.22683772,(Lacerta_agilis:22.183381007999998,Lacerta_schreiberi:22.183381005999998):0.811017299):16.387910845):2.89111429):5.787064367,(((Podarcis_muralis:13.03854979,Podarcis_virescens:13.0385492041):3.150804766,(Podarcis_liolepis:14.35310765,(Podarcis_vaucheri:8.580539091,Podarcis_hispanicus:8.580539091):5.772569141):1.836246513):1.627457038,((Podarcis_erhardii:13.976226382999998,Podarcis_guadarramae:13.976226387):2.6723145409,Podarcis_tiliguerta:16.64854054):1.168269699):30.2436773707):14.8364302,((Ophisops_elegans:54.46593692100001,Acanthodactylus_erythrurus:54.46593794186):1.698042779,(Eremias_argus:21.209805905,Eremias_multiocellata:21.209803977):34.954165516):6.732939265700001):13.623802):88.995161,Aspidoscelis_costata:165.51589302729997):9.292082):1.8823,(((((Ablepharus_kitaibelii:16.114140552,Ablepharus_bivittatus:16.1141445541):25.011352444000003,((Lampropholis_guichenoti:16.4598496567,Lampropholis_coggeri:16.4598490072):1.424407635,(Niveoscincus_ocellatus:8.224382555,Niveoscincus_metallicus:8.224383652):9.65987425876):23.2412387033):15.861166,Trachylepis_striata:56.9866670578):12.156806,(Saiphos_equalis:35.5441154041,Eulamprus_tympanum:35.54411541):33.599349827984):11.080241,Plestiodon_chinensis:80.22371066859999):96.46656499999999):6.116796,(((Tarentola_boettgeri:62.683778507999996,Homonota_darwinii:62.6837719567):22.8757460663,Quedenfeldtia_trachyblepharus:85.55952059399999):13.416540999999999,Woodworthia_maculatus:98.9760505829):83.831013);
[truncated: 5,212,014 more chars]
